# Supplementary material for: Spatially organized cellular communities shape functional tissue architecture in the pancreas
Source: Sci Adv. 2025 Nov 12;11(46):eadx5791. doi: 10.1126/sciadv.adx5791 (PMC12609055; doi:10.1126/sciadv.adx5791)
Supplement: Supplementary file 2 — Tables S1 to S9 [file sciadv.adx5791_tables_s1_to_s9.zip]

Archive with 9 entries (9 files):
- adx5791_table_s3.xlsx
- adx5791_table_s4.xlsx
- adx5791_table_s5.xlsx
- adx5791_table_s6.xlsx
- adx5791_table_s7.xlsx
- adx5791_table_s8.xlsx
- adx5791_table_s9.xlsx
- adx5791_table_s1.xlsx
- adx5791_table_s2.xlsx
