# Supplementary material for: Spatially organized cellular communities shape functional tissue architecture in the pancreas
Source: Sci Adv. 2025 Nov 12;11(46):eadx5791. doi: 10.1126/sciadv.adx5791 (PMC12609055; doi:10.1126/sciadv.adx5791)
Supplement: Supplementary file 2 — Tables S1 to S9 [file sciadv.adx5791_tables_s1_to_s9.zip › adx5791_table_s3.xlsx]

## Sheet: Panel I
Supplementary Table 3. Gene Panel I used for dRNA HybISS experiment
Genes
Spp1
Sox9
Tmem45a
Pnliprp1
Cpa1
Cela2a
Ctrb1
Upk3b
Dcn
Pitx2
Pecam1
Fabp4
Plvap
Phox2b
Sox10
Fabp7
Pdgfrb
Prrx1
Acta2
Tagln
Neurog3
Btbd17
Neurod1
Chgb
Gcg
Isl1
Ins1
Ins2
Pf4
C1qb
Cd52
Napsa
Ltb
Il7r
Hdc
Gata2
Vpreb3
Mzb1
Lama1
Lama5
Lum
Bgn
Npnt
Col14a1
Flrt3
Vtn
Cck
Fn1
Igf1
Cltrn

## Sheet: Panel II
Supplementary Table 3. Gene Panel II used for dRNA HybISS experiment
Genes
krt19
Hnf1b
Itgb4
Prss1
Ptf1a
Neurog3
Neurod1
Fev
Gcg
Ins1
Msln
Robo2
Kazald1
Scube 1
Thbs2
Tagln
Acta2
Cxcl12
Hoxb6
Slit3
Timp3
Pitx2
Pdgfc
Fbln5
Tnc
Ntm
Cthrc1
Igf1
Col6a1
Wnt5a
Lef1
Pdgfra
Dcn
Osr2
Aspn
Ebf1
Dpt
Cxcl1
Igfbp7
Eng
Bgn
Angptl2
Angptl4
Pgf
Mki67
Pdgfrb
Npnt
Fzd2
Fzd3
Nampt
Ror1
Heyl
Plin2
Isl1
Sox9
Pecam1
Pdgfa
Nkx2.5
Tcf21
Agtr2
Slitrk5
Lum
