# Supplementary material for: Spatially organized cellular communities shape functional tissue architecture in the pancreas
Source: Sci Adv. 2025 Nov 12;11(46):eadx5791. doi: 10.1126/sciadv.adx5791 (PMC12609055; doi:10.1126/sciadv.adx5791)
Supplement: Supplementary file 2 — Tables S1 to S9 [file sciadv.adx5791_tables_s1_to_s9.zip › adx5791_table_s4.xlsx]

## Sheet: Panel I
Supplementary Table 4. Average cell type % per tissue domain
Panel I
	Domain	Acinar	Bipotent progenitors	Endocrine progenitors	Endocrine	Endothelium	Mesenchyme	Mesothelium	NCC	VSM	Immune
Domains E12.5	NCC	6.51	2.88	1.36333	11.93	9.83667	3.71667	1.50667	47.2733	9.41667	5.57333
	Mesenchymal	6.81769	5.11769	0.858462	7.43077	14.4023	21.5031	27.9831	3.04308	4.78462	8.06
	Vascular	4.64286	1.31429	0.354286	3.62286	11.5771	7.88286	3.35286	3.81	54.9386	8.50714
	Endocrine	7.14556	31.6678	8.41778	28.9922	8.00333	3.72	0.531111	5.53778	1.83111	4.15111
	Exocrine	44.11	15.8544	1.39222	5.50222	7.96556	10.5511	4.63778	2.06889	2.36	5.55667
	Domain	Acinar	Bipotent progenitors	Endocrine progenitors	Endocrine	Endothelium	Mesenchyme	Mesothelium	NCC	VSM	Immune
Domains E14.5	Mesenchymal	9.41833	1.15167	0.778333	2.10333	4.5	18.8233	50.34	1.28	5.70167	5.89667
	Endocrine	5.15417	20.2975	8.365	48.9608	6.09083	3.465	0.310833	2.9625	1.78583	2.61083
	NCC	7.18833	1.42917	0.8075	2.8575	12.1375	24.8867	5.08417	16.1392	6.3275	6.47833
	Exocrine	47.6317	15.6117	2.45083	3.29583	6.50583	11.2642	4.51083	1.92833	2.29917	4.49417
	Vascular	11.1975	2.025	0.34875	2.185	8.8775	7.7175	2.3525	5.5875	37.9513	21.7587

## Sheet: Panel II
Supplementary Table 4. Average cell type % per tissue domain
Panel II
	Domains	Acinar	Bipotent progenitors	Endocrine progenitors	Endocrine	Endothelial	M-I	M-II	M-III	M-IV	M-PI	M-PII	M-SpP	M-VSM	Meso
Domains E12.5	Vascular	0.73	0.53	1.1	4.7	10	4.2	8.3	6.6	0.89	7.6	3.9	5.4	37	2.8
	Mesenchymal	3	2	1.5	6.9	6.1	8.1	13	10	2	17	5.2	7.6	5.2	8.7
	Exocrine	15	30	6.1	8	4.1	1.8	3.2	1.6	0.87	13	1.4	2.8	2.1	5.6
	Endocrine	4	10	18	35	5.2	1.4	5.6	2	0.82	5.3	1.1	2.4	1.8	2.6
	Mesothelial	1.8	0.95	0.95	7.2	3.1	7.4	6.9	6.1	1.3	12	2.7	9.5	3.4	33
	Domains	Acinar	Bipotent progenitors	Endocrine progenitors	Endocrine	Endothelial	M-I	M-II	M-III	M-IV	M-PI	M-PII	M-SpP	M-VSM	Meso
Domains E14.5	Exocrine	16.142	21.877	5.087	5.239	4.608	2.693	4.861	3.143	1.795	15.482	1.929	2.773	2.736	6.16
	Vascular	2.1775	0.7475	1.395	3.0175	9.3	2.5725	12.17	7.35	1.1	6.24	4.0275	1.835	42.15	0.8925
	Mesothelial	4.30333	2.17778	0.866667	5.53222	3.21	7.25778	7.62889	8.01333	2.92778	9.30778	2.69778	4.57	4.14667	34.3333
	Endocrine	1.4975	7.06	14.9125	42.31	5.825	2.46	6.0025	2.925	1.2275	3.8575	1.7425	1.215	4.39	1.98
	Mesenchymal	3.41091	1.97636	2.57727	6.77727	5.86545	10.5036	15.9655	10.6736	6.21	10.64	4.65909	5.60364	4.74182	5.56364
	Endo Prog.	4.88375	11.1163	35.95	15.8275	5.5625	1.84	4.21125	2.9025	1.2675	4.915	1.64625	1.2525	3.29	2.5
