# Supplementary material for: Spatially organized cellular communities shape functional tissue architecture in the pancreas
Source: Sci Adv. 2025 Nov 12;11(46):eadx5791. doi: 10.1126/sciadv.adx5791 (PMC12609055; doi:10.1126/sciadv.adx5791)
Supplement: Supplementary file 2 — Tables S1 to S9 [file sciadv.adx5791_tables_s1_to_s9.zip › adx5791_table_s5.xlsx]

## Sheet: Table S5 Adult_DGE
Supplementary Table 5. List of Differentially Expressed Genes (DEG) from the integrated adult mesenchyme dataset
	p_val	avg_log2FC	pct.1	pct.2	p_val_adj	cluster	gene
Pi16	0	3.33181	0.885	0.483	0	AF-I	Pi16
Fn1	0	2.37574	0.938	0.441	0	AF-I	Fn1
Ly6c1	0	2.18842	0.869	0.323	0	AF-I	Ly6c1
Tmem100	0	2.08703	0.779	0.164	0	AF-I	Tmem100
Mfap5	0	2.07988	0.954	0.752	0	AF-I	Mfap5
Anxa3	0	1.97789	0.813	0.364	0	AF-I	Anxa3
Ly6a	0	1.94362	0.961	0.713	0	AF-I	Ly6a
Fbn1	0	1.92452	0.936	0.662	0	AF-I	Fbn1
Plpp3	0	1.76577	0.933	0.701	0	AF-I	Plpp3
Cd248	0	1.74133	0.902	0.557	0	AF-I	Cd248
Ackr3	0	1.73036	0.786	0.247	0	AF-I	Ackr3
Pcolce2	0	1.71873	0.855	0.364	0	AF-I	Pcolce2
Dpt	0	1.48997	0.973	0.811	0	AF-I	Dpt
Efhd1	0	1.46183	0.631	0.07	0	AF-I	Efhd1
Axl	0	1.43083	0.9	0.585	0	AF-I	Axl
Gfpt2	0	1.41346	0.732	0.226	0	AF-I	Gfpt2
Lsp1	6.30297e-305	1.67546	0.85	0.422	1.41067e-300	AF-I	Lsp1
Col14a1	3.0445e-290	1.39739	0.888	0.535	6.81389e-286	AF-I	Col14a1
Fstl1	1.41587e-288	1.33592	0.963	0.818	3.16886e-284	AF-I	Fstl1
Timp2	4.71766e-284	1.52788	0.951	0.831	1.05586e-279	AF-I	Timp2
Emilin2	1.08716e-282	1.21623	0.789	0.324	2.43317e-278	AF-I	Emilin2
Qpct	1.37386e-280	1.35401	0.724	0.24	3.07483e-276	AF-I	Qpct
Sfrp4	1.95529e-279	1.40994	0.546	0.067	4.37613e-275	AF-I	Sfrp4
Sema3c	1.26106e-276	1.66934	0.728	0.262	2.82238e-272	AF-I	Sema3c
Cd55	3.05767e-275	1.36125	0.679	0.194	6.84336e-271	AF-I	Cd55
Nov	8.4878e-275	1.46188	0.551	0.076	1.89965e-270	AF-I	Nov
Rpl13	4.23827e-270	1.33144	0.985	0.945	9.48566e-266	AF-I	Rpl13
Mustn1	6.41112e-264	1.11486	0.566	0.09	1.43487e-259	AF-I	Mustn1
Fndc1	9.25447e-263	1.38818	0.792	0.39	2.07124e-258	AF-I	Fndc1
Ugdh	1.09885e-261	1.77273	0.717	0.255	2.45934e-257	AF-I	Ugdh
Smpd3	3.97144e-261	1.62838	0.713	0.23	8.88847e-257	AF-I	Smpd3
Clec3b	4.9881e-260	1.49979	0.961	0.865	1.11639e-255	AF-I	Clec3b
Creb5	1.11079e-259	1.06069	0.601	0.128	2.48606e-255	AF-I	Creb5
Efemp1	3.6493e-259	1.54819	0.923	0.61	8.1675e-255	AF-I	Efemp1
Scara5	1.5973e-256	1.14688	0.851	0.474	3.57491e-252	AF-I	Scara5
Klf4	5.80931e-253	1.08342	0.781	0.286	1.30018e-248	AF-I	Klf4
Scara3	1.53824e-251	1.07284	0.699	0.237	3.44273e-247	AF-I	Scara3
Lrrn4cl	1.13201e-249	1.16821	0.768	0.335	2.53355e-245	AF-I	Lrrn4cl
Pcsk6	1.93922e-249	1.26897	0.759	0.34	4.34017e-245	AF-I	Pcsk6
Nid1	8.60263e-249	1.18252	0.952	0.79	1.92536e-244	AF-I	Nid1
Rps15	3.29335e-243	1.19193	0.954	0.877	7.37085e-239	AF-I	Rps15
Rpl35	1.56641e-242	1.25199	0.939	0.845	3.50579e-238	AF-I	Rpl35
Rps24	1.46804e-241	1.24868	0.959	0.882	3.28563e-237	AF-I	Rps24
Rps12	7.49452e-241	1.2017	0.954	0.857	1.67735e-236	AF-I	Rps12
Cadm3	1.76122e-237	0.987672	0.657	0.202	3.94178e-233	AF-I	Cadm3
Anxa1	1.43449e-236	1.52979	0.914	0.66	3.21053e-232	AF-I	Anxa1
Rps4x	4.15138e-235	1.28782	0.954	0.852	9.29119e-231	AF-I	Rps4x
Rps5	8.15565e-235	1.29005	0.942	0.855	1.82532e-230	AF-I	Rps5
Il33	1.01328e-233	1.3884	0.683	0.255	2.26781e-229	AF-I	Il33
Ace	4.61258e-233	1.06515	0.773	0.334	1.03234e-228	AF-I	Ace
Rpl17	1.31476e-231	1.22239	0.934	0.825	2.94257e-227	AF-I	Rpl17
Rpl37a	4.74561e-228	1.14379	0.962	0.905	1.06212e-223	AF-I	Rpl37a
Rpl32	2.60481e-227	1.12776	0.979	0.91	5.82983e-223	AF-I	Rpl32
Ddr2	2.70398e-226	1.07097	0.835	0.491	6.05179e-222	AF-I	Ddr2
Gas7	9.87422e-225	1.32949	0.639	0.209	2.20995e-220	AF-I	Gas7
Rps11	3.37717e-220	1.15359	0.95	0.866	7.55845e-216	AF-I	Rps11
Cd34	9.50702e-220	1.17275	0.945	0.777	2.12777e-215	AF-I	Cd34
Rps18	6.31788e-219	1.16834	0.939	0.838	1.41401e-214	AF-I	Rps18
Metrnl	2.42025e-215	1.08049	0.636	0.212	5.41676e-211	AF-I	Metrnl
Rps27a	7.47715e-215	1.10065	0.948	0.864	1.67346e-210	AF-I	Rps27a
Rps29	2.57586e-214	1.08164	0.977	0.932	5.76504e-210	AF-I	Rps29
Ddah2	3.43465e-214	1.05927	0.819	0.485	7.68708e-210	AF-I	Ddah2
Rps8	8.80457e-214	1.11073	0.948	0.851	1.97055e-209	AF-I	Rps8
Lurap1l	4.38548e-213	0.876964	0.488	0.079	9.81515e-209	AF-I	Lurap1l
Rpl14	5.61214e-212	1.08298	0.963	0.883	1.25605e-207	AF-I	Rpl14
Rpl23a	3.69284e-211	1.08314	0.953	0.883	8.26495e-207	AF-I	Rpl23a
Rpl18a	8.18195e-211	1.07333	0.973	0.926	1.8312e-206	AF-I	Rpl18a
Rps15a	3.42523e-210	1.0935	0.955	0.883	7.66601e-206	AF-I	Rps15a
Rpl21	6.44987e-210	1.136	0.952	0.853	1.44354e-205	AF-I	Rpl21
Zfp385a	6.77083e-210	0.969292	0.635	0.216	1.51538e-205	AF-I	Zfp385a
Rps28	1.32035e-209	1.1201	0.948	0.863	2.95508e-205	AF-I	Rps28
Rps26	4.78483e-209	1.05384	0.951	0.861	1.07089e-204	AF-I	Rps26
Edn1	1.36474e-208	0.891903	0.408	0.033	3.05442e-204	AF-I	Edn1
Rps3a1	1.52956e-208	1.11998	0.956	0.885	3.42331e-204	AF-I	Rps3a1
Rpl35a	1.03496e-206	1.07309	0.932	0.834	2.31635e-202	AF-I	Rpl35a
Tppp3	4.38186e-206	1.23128	0.884	0.597	9.80705e-202	AF-I	Tppp3
Rpl26	2.11352e-204	1.03805	0.961	0.882	4.73028e-200	AF-I	Rpl26
Pla1a	1.51624e-202	1.27679	0.817	0.47	3.3935e-198	AF-I	Pla1a
Rps9	2.99408e-202	1.00508	0.97	0.899	6.70104e-198	AF-I	Rps9
Rpl37	1.16815e-201	1.0458	0.957	0.897	2.61444e-197	AF-I	Rpl37
Fau	1.33969e-201	1.04873	0.935	0.837	2.99836e-197	AF-I	Fau
Rpsa	1.36306e-201	0.991291	0.958	0.854	3.05066e-197	AF-I	Rpsa
Rps13	4.35865e-200	1.03171	0.935	0.838	9.75509e-196	AF-I	Rps13
Rps10	1.29919e-199	1.0502	0.919	0.791	2.90772e-195	AF-I	Rps10
Rps27	2.41426e-199	0.992446	0.979	0.934	5.40335e-195	AF-I	Rps27
Rpl34	6.80036e-199	1.04063	0.941	0.847	1.52199e-194	AF-I	Rpl34
1700019D03Rik	2.54103e-198	0.64619	0.401	0.036	5.68708e-194	AF-I	1700019D03Rik
Rps25	2.86833e-198	1.0448	0.939	0.848	6.4196e-194	AF-I	Rps25
Rps19	3.99497e-198	1.03141	0.964	0.892	8.94115e-194	AF-I	Rps19
Rpl27a	1.86682e-197	1.00802	0.928	0.825	4.17812e-193	AF-I	Rpl27a
Rps14	6.92946e-197	1.06244	0.974	0.923	1.55088e-192	AF-I	Rps14
Rps20	1.76664e-196	0.993624	0.95	0.857	3.95391e-192	AF-I	Rps20
Rps23	1.85255e-196	1.01288	0.955	0.889	4.1462e-192	AF-I	Rps23
Rpl6	4.06477e-196	1.05069	0.937	0.842	9.09737e-192	AF-I	Rpl6
Rpl36	1.94164e-195	0.992984	0.948	0.868	4.34559e-191	AF-I	Rpl36
Rpl10a	5.67897e-195	1.07209	0.917	0.778	1.27101e-190	AF-I	Rpl10a
Rpl8	7.71478e-195	1.00344	0.951	0.884	1.72664e-190	AF-I	Rpl8
Rps2	1.61297e-194	1.02733	0.959	0.89	3.61e-190	AF-I	Rps2
Rps7	2.32054e-193	1.05577	0.949	0.854	5.19359e-189	AF-I	Rps7
Rpl31	2.60989e-192	0.983597	0.946	0.857	5.8412e-188	AF-I	Rpl31
Adamts5	6.24643e-192	1.22105	0.86	0.604	1.39801e-187	AF-I	Adamts5
Dbn1	8.63286e-192	0.900037	0.603	0.2	1.93212e-187	AF-I	Dbn1
Rplp0	1.55055e-191	1.09133	0.958	0.894	3.4703e-187	AF-I	Rplp0
Rpl18	1.70256e-190	0.967119	0.933	0.842	3.8105e-186	AF-I	Rpl18
Rps6	1.74703e-190	1.06666	0.912	0.788	3.91003e-186	AF-I	Rps6
Rpl9	4.62191e-190	1.00337	0.943	0.85	1.03443e-185	AF-I	Rpl9
Rpl19	5.28567e-190	1.00708	0.936	0.852	1.18299e-185	AF-I	Rpl19
Opcml	2.4897e-189	0.677851	0.428	0.059	5.5722e-185	AF-I	Opcml
Ogn	2.52248e-188	1.16359	0.927	0.815	5.64556e-184	AF-I	Ogn
Car8	8.59167e-188	0.657993	0.361	0.023	1.9229e-183	AF-I	Car8
Rpl4	4.28471e-187	0.990704	0.95	0.868	9.58961e-183	AF-I	Rpl4
Sfrp2	1.25557e-186	1.16118	0.456	0.08	2.81009e-182	AF-I	Sfrp2
Rps3	2.41817e-186	1.00116	0.945	0.858	5.41211e-182	AF-I	Rps3
Limch1	3.55018e-186	0.675039	0.396	0.042	7.94566e-182	AF-I	Limch1
S100a13	2.56542e-183	0.944619	0.867	0.596	5.74167e-179	AF-I	S100a13
Uqcc2	3.87092e-183	0.945251	0.778	0.456	8.66351e-179	AF-I	Uqcc2
Rpl30	1.99176e-182	0.910693	0.936	0.822	4.45775e-178	AF-I	Rpl30
Rpl39	1.99389e-182	0.980147	0.942	0.847	4.46253e-178	AF-I	Rpl39
Rpl41	2.45496e-182	0.985151	0.977	0.942	5.49444e-178	AF-I	Rpl41
Rpl23	5.53984e-182	0.971555	0.953	0.858	1.23987e-177	AF-I	Rpl23
Serpinb6a	2.47745e-180	1.01377	0.842	0.552	5.54479e-176	AF-I	Serpinb6a
Eef1g	7.11727e-180	0.972121	0.896	0.72	1.59292e-175	AF-I	Eef1g
Tek	3.35732e-179	0.72281	0.518	0.134	7.51401e-175	AF-I	Tek
Rpl28	4.08404e-177	0.937776	0.933	0.816	9.14049e-173	AF-I	Rpl28
Rplp1	2.09382e-176	0.915046	0.98	0.943	4.68618e-172	AF-I	Rplp1
Rplp2	2.57386e-176	0.904374	0.954	0.878	5.76056e-172	AF-I	Rplp2
Rpl11	3.32508e-176	0.948922	0.952	0.87	7.44187e-172	AF-I	Rpl11
Heg1	1.49833e-175	0.881291	0.766	0.4	3.35341e-171	AF-I	Heg1
Eef1a1	1.88001e-175	0.998113	0.959	0.884	4.20765e-171	AF-I	Eef1a1
Rpl7	1.44904e-174	0.935363	0.936	0.842	3.2431e-170	AF-I	Rpl7
Dpp4	1.92999e-174	0.912247	0.677	0.271	4.3195e-170	AF-I	Dpp4
Rpl3	3.38303e-173	0.985439	0.942	0.872	7.57156e-169	AF-I	Rpl3
Rpl36a	8.35045e-171	0.928029	0.93	0.822	1.86891e-166	AF-I	Rpl36a
Aspn	1.05518e-170	1.25576	0.558	0.186	2.36161e-166	AF-I	Aspn
Tnxb	6.57842e-170	0.91715	0.92	0.728	1.47232e-165	AF-I	Tnxb
Timp3	2.81297e-169	0.916034	0.872	0.641	6.29572e-165	AF-I	Timp3
Rps17	1.75596e-166	0.882233	0.939	0.843	3.93002e-162	AF-I	Rps17
Rpl10	3.83576e-165	0.92998	0.957	0.899	8.58482e-161	AF-I	Rpl10
Rpl24	2.14989e-163	0.925557	0.858	0.702	4.81167e-159	AF-I	Rpl24
Rpl29	1.04057e-159	0.951644	0.893	0.758	2.3289e-155	AF-I	Rpl29
Ebf1	1.1404e-159	0.959544	0.897	0.647	2.55233e-155	AF-I	Ebf1
Gngt2	6.33896e-159	0.798969	0.592	0.22	1.41872e-154	AF-I	Gngt2
Rpl22	5.49184e-158	0.831144	0.91	0.77	1.22913e-153	AF-I	Rpl22
Rpl38	1.04937e-157	0.847145	0.953	0.891	2.34859e-153	AF-I	Rpl38
Rpl5	3.51508e-156	0.901672	0.914	0.776	7.86709e-152	AF-I	Rpl5
Eef1b2	6.86401e-156	0.85824	0.865	0.626	1.53623e-151	AF-I	Eef1b2
Vat1	2.3733e-155	0.862058	0.775	0.484	5.31168e-151	AF-I	Vat1
Ptgs1	7.2122e-155	0.846003	0.555	0.19	1.61416e-150	AF-I	Ptgs1
Ifi27l2a	5.9491e-153	1.20655	0.903	0.687	1.33147e-148	AF-I	Ifi27l2a
Adgrd1	1.21154e-152	0.668069	0.681	0.286	2.71155e-148	AF-I	Adgrd1
S100a10	3.76963e-151	0.987243	0.945	0.818	8.43681e-147	AF-I	S100a10
Rps16	1.44214e-150	0.822032	0.938	0.865	3.22764e-146	AF-I	Rps16
Mt1	7.96912e-150	1.14114	0.9	0.691	1.78357e-145	AF-I	Mt1
S100a11	3.78101e-148	0.97882	0.958	0.872	8.46228e-144	AF-I	S100a11
Tpt1	6.43394e-148	0.803062	0.953	0.884	1.43998e-143	AF-I	Tpt1
Eif3f	9.01636e-148	0.853578	0.857	0.652	2.01795e-143	AF-I	Eif3f
Ebf2	1.43635e-147	0.68012	0.541	0.188	3.2147e-143	AF-I	Ebf2
Eef2	4.2585e-147	0.883039	0.925	0.803	9.53096e-143	AF-I	Eef2
Tgfbr2	4.68828e-147	0.92453	0.798	0.54	1.04928e-142	AF-I	Tgfbr2
Vldlr	4.71805e-147	0.651957	0.532	0.176	1.05595e-142	AF-I	Vldlr
Rpl15	7.29909e-147	0.866979	0.909	0.783	1.63361e-142	AF-I	Rpl15
Mt2	9.09233e-147	1.37208	0.716	0.355	2.03495e-142	AF-I	Mt2
Ppp1r14b	5.22745e-146	0.660095	0.455	0.117	1.16996e-141	AF-I	Ppp1r14b
Cotl1	1.76154e-145	0.706441	0.643	0.301	3.9425e-141	AF-I	Cotl1
Maf	1.97407e-145	0.835234	0.757	0.454	4.41817e-141	AF-I	Maf
Krtdap	1.55354e-144	1.08386	0.292	0.021	3.47699e-140	AF-I	Krtdap
Uba52	3.63672e-144	0.976309	0.864	0.672	8.13933e-140	AF-I	Uba52
Ftl1	3.90011e-144	0.822444	0.962	0.927	8.72883e-140	AF-I	Ftl1
Man1a	7.21517e-144	0.789659	0.76	0.458	1.61483e-139	AF-I	Man1a
Rps27rt	7.25944e-144	0.905072	0.87	0.723	1.62474e-139	AF-I	Rps27rt
Rpl12	8.02562e-144	0.82545	0.903	0.772	1.79621e-139	AF-I	Rpl12
Naca	1.76935e-142	0.833181	0.892	0.747	3.95998e-138	AF-I	Naca
Sbsn	3.185e-142	1.07111	0.485	0.145	7.12836e-138	AF-I	Sbsn
Dact2	4.2328e-141	0.781281	0.327	0.042	9.47343e-137	AF-I	Dact2
Gstm1	9.63357e-139	0.993871	0.956	0.844	2.15609e-134	AF-I	Gstm1
Prrx1	1.36255e-138	0.69373	0.648	0.299	3.04952e-134	AF-I	Prrx1
Zyx	1.53221e-137	0.727672	0.67	0.336	3.42924e-133	AF-I	Zyx
Pfdn5	6.67224e-137	0.759828	0.883	0.723	1.49331e-132	AF-I	Pfdn5
Gm9843	9.96212e-137	0.810059	0.848	0.634	2.22962e-132	AF-I	Gm9843
Gpc6	2.34542e-136	0.685045	0.53	0.193	5.24928e-132	AF-I	Gpc6
Gda	4.70297e-136	0.587997	0.464	0.135	1.05257e-131	AF-I	Gda
Gm10076	6.25731e-136	0.822659	0.867	0.675	1.40045e-131	AF-I	Gm10076
Ablim1	1.55707e-134	0.689265	0.673	0.355	3.48488e-130	AF-I	Ablim1
Aif1l	4.07628e-134	0.530836	0.303	0.033	9.12311e-130	AF-I	Aif1l
Rpl7a	8.45832e-134	0.780983	0.896	0.768	1.89306e-129	AF-I	Rpl7a
Galnt16	7.87189e-132	0.504215	0.374	0.074	1.76181e-127	AF-I	Galnt16
Loxl1	4.47726e-131	0.783201	0.88	0.672	1.00206e-126	AF-I	Loxl1
Ahnak	1.31643e-130	0.887083	0.897	0.735	2.9463e-126	AF-I	Ahnak
Fyn	1.76883e-130	0.587513	0.536	0.203	3.95881e-126	AF-I	Fyn
Pabpc1	2.32886e-130	0.767253	0.873	0.671	5.21221e-126	AF-I	Pabpc1
Uap1	1.48307e-129	0.896487	0.584	0.257	3.31925e-125	AF-I	Uap1
Zeb1	4.08727e-125	0.623709	0.588	0.253	9.14771e-121	AF-I	Zeb1
Steap3	6.02425e-125	0.708065	0.719	0.417	1.34829e-120	AF-I	Steap3
Cd47	3.58984e-124	0.742075	0.882	0.725	8.03442e-120	AF-I	Cd47
Wdr89	4.26039e-123	0.741139	0.866	0.698	9.53519e-119	AF-I	Wdr89
Gm8730	6.19214e-123	1.0507	0.816	0.58	1.38586e-118	AF-I	Gm8730
Rpl22l1	1.49475e-122	0.779763	0.905	0.793	3.34541e-118	AF-I	Rpl22l1
Pamr1	2.31917e-122	0.588087	0.418	0.114	5.19053e-118	AF-I	Pamr1
Antxr1	1.96734e-120	0.642057	0.634	0.321	4.40309e-116	AF-I	Antxr1
Sirpa	5.68167e-120	0.51318	0.454	0.144	1.27161e-115	AF-I	Sirpa
Rps26-ps1	8.16356e-120	0.692502	0.738	0.449	1.82709e-115	AF-I	Rps26-ps1
Rps21	3.15161e-118	0.648778	0.946	0.855	7.05362e-114	AF-I	Rps21
Zbtb20	3.45655e-118	0.684429	0.911	0.809	7.7361e-114	AF-I	Zbtb20
Lrrc17	2.62231e-117	0.603743	0.589	0.269	5.869e-113	AF-I	Lrrc17
Gnpnat1	4.39244e-117	0.638648	0.474	0.174	9.83073e-113	AF-I	Gnpnat1
Tshz2	1.83108e-116	0.732371	0.873	0.703	4.09814e-112	AF-I	Tshz2
Txn1	1.76031e-114	0.717073	0.866	0.685	3.93975e-110	AF-I	Txn1
AC124744.2	2.41884e-114	1.0575	0.723	0.588	5.4136e-110	AF-I	AC124744.2
Lims2	1.11473e-113	0.581268	0.52	0.21	2.49487e-109	AF-I	Lims2
Dclk1	7.30494e-113	0.560124	0.503	0.188	1.63492e-108	AF-I	Dclk1
Rpl27	2.96212e-112	0.701343	0.908	0.806	6.62952e-108	AF-I	Rpl27
Prdx5	5.61671e-112	0.743963	0.777	0.555	1.25708e-107	AF-I	Prdx5
Fst	1.38764e-111	0.606369	0.42	0.128	3.10567e-107	AF-I	Fst
Cox7a2l	3.25334e-111	0.681265	0.821	0.609	7.28131e-107	AF-I	Cox7a2l
Rhoc	2.53431e-110	0.706016	0.783	0.55	5.67204e-106	AF-I	Rhoc
Vim	9.57121e-110	0.68589	0.948	0.841	2.14213e-105	AF-I	Vim
Sat1	1.61938e-109	0.835824	0.784	0.546	3.62433e-105	AF-I	Sat1
Islr	1.60629e-108	0.709891	0.878	0.679	3.59504e-104	AF-I	Islr
Slco3a1	1.79801e-107	0.546486	0.489	0.193	4.02413e-103	AF-I	Slco3a1
Rbpj	2.2773e-107	0.54042	0.501	0.203	5.09682e-103	AF-I	Rbpj
Tcf21	4.52456e-107	0.680248	0.584	0.28	1.01264e-102	AF-I	Tcf21
Tubb6	2.8219e-106	0.69562	0.652	0.362	6.3157e-102	AF-I	Tubb6
Jpt1	8.63025e-106	0.786799	0.627	0.354	1.93154e-101	AF-I	Jpt1
Rpl13a	2.43017e-103	1.03099	0.762	0.511	5.43897e-99	AF-I	Rpl13a
Arpc1b	4.36484e-100	0.640485	0.897	0.776	9.76895e-96	AF-I	Arpc1b
Eef1d	9.90015e-100	0.626794	0.817	0.622	2.21575e-95	AF-I	Eef1d
Marcks	1.19482e-99	0.795498	0.865	0.682	2.67412e-95	AF-I	Marcks
Gm9780	5.70357e-99	0.564133	0.558	0.263	1.27652e-94	AF-I	Gm9780
Rap1a	8.1096e-99	0.579292	0.66	0.386	1.81501e-94	AF-I	Rap1a
Bag1	9.97938e-99	0.58458	0.635	0.353	2.23349e-94	AF-I	Bag1
Gm10073	9.84874e-98	0.639622	0.756	0.51	2.20425e-93	AF-I	Gm10073
Lpar1	1.41851e-97	0.558449	0.618	0.329	3.17477e-93	AF-I	Lpar1
Triobp	9.99441e-97	0.528697	0.511	0.229	2.23685e-92	AF-I	Triobp
Chp1	2.1093e-96	0.543764	0.543	0.26	4.72082e-92	AF-I	Chp1
Gm14303	7.93876e-96	0.867569	0.751	0.644	1.77677e-91	AF-I	Gm14303
Gm11808	3.8526e-95	0.590393	0.668	0.394	8.6225e-91	AF-I	Gm11808
Olfml2b	1.92617e-93	0.532822	0.544	0.255	4.31097e-89	AF-I	Olfml2b
Nbl1	8.27861e-93	0.644788	0.877	0.697	1.85283e-88	AF-I	Nbl1
Mgarp	7.68351e-92	0.54682	0.315	0.081	1.71965e-87	AF-I	Mgarp
Fgfr1	8.67053e-92	0.593603	0.718	0.485	1.94055e-87	AF-I	Fgfr1
Atox1	8.76732e-92	0.609968	0.798	0.585	1.96221e-87	AF-I	Atox1
Rap1b	9.42752e-92	0.596424	0.729	0.486	2.10997e-87	AF-I	Rap1b
Klf3	1.27425e-91	0.606968	0.582	0.311	2.8519e-87	AF-I	Klf3
Rpl10-ps3	1.18205e-90	0.63857	0.777	0.544	2.64555e-86	AF-I	Rpl10-ps3
Rack1	2.28887e-89	0.788557	0.788	0.696	5.12272e-85	AF-I	Rack1
Aes	3.83232e-89	0.588292	0.756	0.534	8.57712e-85	AF-I	Aes
Eln	8.08536e-88	0.678995	0.632	0.375	1.80958e-83	AF-I	Eln
Gm15427	2.30448e-87	0.825032	0.769	0.669	5.15765e-83	AF-I	Gm15427
Rpl36al	2.51994e-87	0.547672	0.847	0.648	5.63988e-83	AF-I	Rpl36al
Cox4i1	3.51884e-86	0.505779	0.922	0.825	7.87553e-82	AF-I	Cox4i1
Gm8430	7.9779e-86	0.762467	0.698	0.52	1.78553e-81	AF-I	Gm8430
Rps11-ps1	8.48006e-86	0.692232	0.67	0.456	1.89792e-81	AF-I	Rps11-ps1
Smim14	3.80197e-85	0.578106	0.789	0.595	8.5092e-81	AF-I	Smim14
Ugp2	6.1139e-85	0.533976	0.576	0.309	1.36835e-80	AF-I	Ugp2
Rpl37rt	6.52868e-85	0.778624	0.747	0.63	1.46118e-80	AF-I	Rpl37rt
Rhoa	2.93134e-84	0.583156	0.876	0.714	6.56063e-80	AF-I	Rhoa
Prss23	5.08833e-84	0.695598	0.886	0.754	1.13882e-79	AF-I	Prss23
Mrpl33	8.85142e-84	0.549103	0.761	0.531	1.98104e-79	AF-I	Mrpl33
Tnfaip6	9.64842e-82	1.03139	0.432	0.185	2.15941e-77	AF-I	Tnfaip6
Klf2	3.1848e-81	0.730383	0.559	0.278	7.1279e-77	AF-I	Klf2
Serf2	1.08711e-80	0.55732	0.92	0.821	2.43305e-76	AF-I	Serf2
Sdcbp	1.52053e-80	0.534137	0.767	0.548	3.4031e-76	AF-I	Sdcbp
Rps23-ps1	8.76465e-80	0.786265	0.73	0.615	1.96162e-75	AF-I	Rps23-ps1
Btf3	3.67485e-79	0.53722	0.854	0.694	8.22467e-75	AF-I	Btf3
Uqcrh	1.07208e-78	0.512825	0.851	0.687	2.39942e-74	AF-I	Uqcrh
Cmtm3	3.73998e-78	0.521311	0.606	0.367	8.37044e-74	AF-I	Cmtm3
Rpl6l	8.94446e-78	0.57674	0.574	0.319	2.00186e-73	AF-I	Rpl6l
Gm9794	9.07198e-78	0.737364	0.725	0.584	2.0304e-73	AF-I	Gm9794
Rps13-ps2	1.09064e-77	0.627391	0.65	0.425	2.44095e-73	AF-I	Rps13-ps2
Tuba1a	1.23902e-77	0.660784	0.889	0.749	2.77305e-73	AF-I	Tuba1a
Medag	3.56862e-77	0.518538	0.655	0.41	7.98693e-73	AF-I	Medag
Gm11478	6.08582e-77	0.687194	0.695	0.507	1.36207e-72	AF-I	Gm11478
S100a16	8.99696e-77	0.567759	0.85	0.692	2.01361e-72	AF-I	S100a16
Rps6-ps4	1.00858e-76	0.669088	0.664	0.467	2.25731e-72	AF-I	Rps6-ps4
Vegfd	1.62018e-76	0.586975	0.489	0.239	3.62612e-72	AF-I	Vegfd
Plat	1.75636e-76	0.610944	0.797	0.591	3.93091e-72	AF-I	Plat
Rpl14-ps1	4.20177e-76	0.572642	0.625	0.4	9.40398e-72	AF-I	Rpl14-ps1
Eif3h	6.29493e-76	0.514977	0.787	0.578	1.40887e-71	AF-I	Eif3h
Gm10443	1.08628e-75	0.566119	0.611	0.38	2.43121e-71	AF-I	Gm10443
Cavin3	1.24534e-75	0.857045	0.712	0.566	2.78718e-71	AF-I	Cavin3
Vasn	3.5482e-75	0.517157	0.494	0.252	7.94123e-71	AF-I	Vasn
Rpl34-ps1	2.95471e-74	0.662798	0.671	0.48	6.61294e-70	AF-I	Rpl34-ps1
Nptn	6.1441e-74	0.53356	0.714	0.518	1.37511e-69	AF-I	Nptn
Rpl3-ps1	8.06314e-74	0.698134	0.699	0.522	1.80461e-69	AF-I	Rpl3-ps1
Dpysl3	5.45439e-73	0.501457	0.518	0.272	1.22075e-68	AF-I	Dpysl3
Rpl10a-ps1	3.17375e-71	0.600906	0.626	0.413	7.10316e-67	AF-I	Rpl10a-ps1
Rpl39-ps	1.94499e-70	0.605103	0.683	0.495	4.35307e-66	AF-I	Rpl39-ps
Tnfaip2	3.29953e-70	0.565477	0.444	0.204	7.38468e-66	AF-I	Tnfaip2
Gm4149	9.41764e-70	0.5986	0.688	0.514	2.10776e-65	AF-I	Gm4149
Sult5a1	9.33489e-68	0.518686	0.548	0.313	2.08924e-63	AF-I	Sult5a1
Gpx4	2.72096e-67	0.501261	0.838	0.679	6.08977e-63	AF-I	Gpx4
Gm12013	5.71169e-67	0.526673	0.613	0.391	1.27833e-62	AF-I	Gm12013
Fth1	6.46638e-67	0.521661	0.991	0.984	1.44724e-62	AF-I	Fth1
Gas5	1.43942e-66	0.682272	0.777	0.692	3.22156e-62	AF-I	Gas5
Gm13611	3.92019e-66	0.584872	0.637	0.448	8.77378e-62	AF-I	Gm13611
Gm8624	8.85837e-66	0.619289	0.702	0.556	1.98259e-61	AF-I	Gm8624
Sptbn1	1.18274e-65	0.502513	0.846	0.706	2.64708e-61	AF-I	Sptbn1
Plac8	1.88104e-65	0.555931	0.697	0.493	4.20995e-61	AF-I	Plac8
Errfi1	5.78376e-65	0.668749	0.519	0.28	1.29446e-60	AF-I	Errfi1
Thy1	2.28539e-64	0.711946	0.668	0.49	5.11493e-60	AF-I	Thy1
Gm4332	3.5311e-64	0.575239	0.639	0.435	7.90295e-60	AF-I	Gm4332
Rps19-ps6	4.59756e-64	0.552158	0.626	0.424	1.02898e-59	AF-I	Rps19-ps6
S100a6	4.9784e-64	0.509486	0.985	0.969	1.11422e-59	AF-I	S100a6
Actg1	3.47898e-63	0.510446	0.899	0.766	7.7863e-59	AF-I	Actg1
Rpl7-ps7	3.61218e-62	0.52859	0.585	0.375	8.08443e-58	AF-I	Rpl7-ps7
Gm6472	3.77543e-62	0.603735	0.633	0.446	8.44979e-58	AF-I	Gm6472
Rpl9-ps6	1.63449e-61	0.557322	0.543	0.321	3.65816e-57	AF-I	Rpl9-ps6
Gm15500	2.39626e-61	0.525237	0.644	0.44	5.36307e-57	AF-I	Gm15500
Gm7536	2.95839e-61	0.512372	0.6	0.392	6.62118e-57	AF-I	Gm7536
Gm12254	3.48403e-61	0.566099	0.666	0.483	7.7976e-57	AF-I	Gm12254
Arl4a	1.4138e-60	0.568109	0.481	0.262	3.16423e-56	AF-I	Arl4a
Rpl36a-ps2	4.39691e-58	0.500038	0.593	0.391	9.84072e-54	AF-I	Rpl36a-ps2
Rps2-ps10	9.06222e-57	0.522287	0.634	0.454	2.02822e-52	AF-I	Rps2-ps10
Postn	6.71672e-56	0.570974	0.284	0.103	1.50327e-51	AF-I	Postn
Gm10288	3.68023e-54	0.541639	0.64	0.472	8.23673e-50	AF-I	Gm10288
Xist	1.63316e-51	0.515403	0.74	0.544	3.65517e-47	AF-I	Xist
Gm2000	3.92477e-50	0.558747	0.493	0.296	8.78402e-46	AF-I	Gm2000
Socs3	2.65592e-47	0.866443	0.507	0.314	5.94422e-43	AF-I	Socs3
Actb	1.19779e-42	0.513728	0.944	0.875	2.68077e-38	AF-I	Actb
Cebpd	3.01875e-41	0.786834	0.604	0.426	6.75627e-37	AF-I	Cebpd
Fos	2.42763e-40	0.506345	0.706	0.539	5.43327e-36	AF-I	Fos
Rpl23a-ps3	9.28713e-35	0.649519	0.357	0.201	2.07855e-30	AF-I	Rpl23a-ps3
Phlda1	1.05049e-32	0.514884	0.578	0.41	2.35111e-28	AF-I	Phlda1
Gm9493	5.57192e-29	0.518497	0.267	0.139	1.24705e-24	AF-I	Gm9493
Junb	2.47452e-25	0.821707	0.705	0.592	5.53822e-21	AF-I	Junb
Nr4a1	4.30338e-22	0.503289	0.338	0.216	9.63139e-18	AF-I	Nr4a1
Cela2a	7.02694e-16	1.11939	0.303	0.205	1.5727e-11	AF-I	Cela2a
mt-Co3	4.03666e-12	0.615887	0.396	0.306	9.03445e-08	AF-I	mt-Co3
Id3	4.49278e-09	0.533173	0.506	0.445	0.000100553	AF-I	Id3
Ctrb1	7.45227e-08	1.34874	0.334	0.272	0.00166789	AF-I	Ctrb1
2210010C04Rik	7.57869e-05	0.723873	0.28	0.241	1	AF-I	2210010C04Rik
Try4	0.00860722	0.672875	0.256	0.235	1	AF-I	Try4
Crispld2	0	1.6925	0.895	0.36	0	AF-II	Crispld2
Col15a1	0	1.41284	0.891	0.37	0	AF-II	Col15a1
Col4a1	2.67016e-269	1.33201	0.942	0.689	5.97609e-265	AF-II	Col4a1
Serpine2	3.07187e-261	1.40309	0.694	0.205	6.87516e-257	AF-II	Serpine2
Abca8a	8.30847e-255	1.26927	0.87	0.498	1.85952e-250	AF-II	Abca8a
Smoc2	6.9538e-253	1.78917	0.884	0.579	1.55633e-248	AF-II	Smoc2
G0s2	2.81933e-243	1.45432	0.783	0.37	6.30994e-239	AF-II	G0s2
Col4a2	1.2641e-234	1.07524	0.881	0.518	2.82919e-230	AF-II	Col4a2
Bgn	4.56722e-219	1.29758	0.918	0.638	1.02219e-214	AF-II	Bgn
Hsd11b1	3.72887e-217	1.55343	0.737	0.325	8.34558e-213	AF-II	Hsd11b1
Igfbp7	3.55958e-194	1.07135	0.975	0.803	7.9667e-190	AF-II	Igfbp7
Spry1	9.82579e-190	0.921052	0.541	0.145	2.19911e-185	AF-II	Spry1
Sparcl1	5.11526e-181	1.40719	0.804	0.492	1.14485e-176	AF-II	Sparcl1
Ndufa4l2	7.11749e-162	0.644121	0.366	0.047	1.59296e-157	AF-II	Ndufa4l2
Cxcl14	3.23739e-158	1.6056	0.416	0.088	7.2456e-154	AF-II	Cxcl14
Cygb	5.7604e-154	0.904097	0.827	0.501	1.28923e-149	AF-II	Cygb
Mgp	1.97134e-150	1.6038	0.849	0.581	4.41205e-146	AF-II	Mgp
Lpl	5.36414e-145	0.982713	0.942	0.77	1.20055e-140	AF-II	Lpl
Tmem204	9.76852e-132	0.536169	0.408	0.099	2.18629e-127	AF-II	Tmem204
Matn2	3.91264e-130	0.707042	0.452	0.135	8.75688e-126	AF-II	Matn2
Adcyap1r1	8.56707e-130	0.548764	0.415	0.103	1.9174e-125	AF-II	Adcyap1r1
Gdf10	2.57405e-124	0.878141	0.561	0.23	5.76097e-120	AF-II	Gdf10
Fam198b	3.02397e-121	0.637956	0.51	0.195	6.76795e-117	AF-II	Fam198b
Rem1	1.12342e-118	0.539933	0.387	0.098	2.51433e-114	AF-II	Rem1
2004-09-01	5.84675e-116	0.513745	0.369	0.088	1.30856e-111	AF-II	2004-09-01
Nmb	1.30554e-115	0.749352	0.331	0.067	2.92192e-111	AF-II	Nmb
Vwa1	1.87936e-112	0.727729	0.556	0.251	4.2062e-108	AF-II	Vwa1
Steap4	1.18295e-111	0.653649	0.531	0.215	2.64755e-107	AF-II	Steap4
Emp1	2.32986e-108	0.754152	0.822	0.591	5.21447e-104	AF-II	Emp1
Ptn	2.07595e-103	1.0747	0.315	0.071	4.64618e-99	AF-II	Ptn
Spon1	2.59226e-99	0.55603	0.521	0.224	5.80173e-95	AF-II	Spon1
Ms4a4d	1.01819e-95	0.666216	0.79	0.541	2.27882e-91	AF-II	Ms4a4d
Ifitm1	1.70838e-95	0.902054	0.503	0.226	3.82354e-91	AF-II	Ifitm1
Hes1	9.79192e-91	0.544831	0.497	0.213	2.19153e-86	AF-II	Hes1
Srpx	8.44177e-83	0.657536	0.532	0.276	1.88935e-78	AF-II	Srpx
Mest	9.58823e-82	0.676403	0.48	0.219	2.14594e-77	AF-II	Mest
Hspg2	6.02312e-80	0.771275	0.828	0.742	1.34803e-75	AF-II	Hspg2
Pcolce	1.15826e-78	0.731716	0.93	0.813	2.59229e-74	AF-II	Pcolce
Gpx3	4.36918e-76	0.586103	0.972	0.876	9.77866e-72	AF-II	Gpx3
Prelp	9.03812e-75	0.676784	0.762	0.581	2.02282e-70	AF-II	Prelp
Eng	1.12255e-74	0.564833	0.569	0.328	2.51239e-70	AF-II	Eng
Penk	2.33645e-72	0.837823	0.849	0.684	5.22922e-68	AF-II	Penk
Vtn	5.21033e-71	0.556399	0.287	0.087	1.16612e-66	AF-II	Vtn
Cxcl12	5.3627e-70	0.530337	0.706	0.502	1.20023e-65	AF-II	Cxcl12
Lama2	4.61735e-65	0.527792	0.736	0.557	1.03341e-60	AF-II	Lama2
Apod	9.89772e-63	0.850954	0.265	0.082	2.21521e-58	AF-II	Apod
Olfml3	7.62041e-58	0.537948	0.573	0.354	1.70552e-53	AF-II	Olfml3
Gpm6b	3.26424e-52	0.502786	0.573	0.373	7.30569e-48	AF-II	Gpm6b
Col5a3	1.14318e-50	0.534109	0.691	0.527	2.55856e-46	AF-II	Col5a3
Col6a2	7.08283e-50	0.562276	0.921	0.88	1.58521e-45	AF-II	Col6a2
Inmt	7.88212e-44	0.562785	0.431	0.238	1.7641e-39	AF-II	Inmt
Itm2a	2.87983e-43	0.506645	0.731	0.58	6.44535e-39	AF-II	Itm2a
Ins1	3.61837e-38	0.806957	0.357	0.191	8.09828e-34	AF-II	Ins1
Ins2	3.26518e-31	0.927724	0.381	0.237	7.3078e-27	AF-II	Ins2
Hbb-bs	2.51308e-28	0.560688	0.381	0.233	5.62453e-24	AF-II	Hbb-bs
Upk3b	0	4.30465	0.979	0.118	0	Meso	Upk3b
Krt19	0	3.67518	0.958	0.108	0	Meso	Krt19
Cav1	0	3.51368	0.986	0.195	0	Meso	Cav1
Msln	0	3.49293	0.796	0.062	0	Meso	Msln
Clu	0	3.39562	0.974	0.263	0	Meso	Clu
Gm12840	0	3.23702	0.967	0.181	0	Meso	Gm12840
Nkain4	0	3.21497	0.979	0.061	0	Meso	Nkain4
Gpm6a	0	3.21293	0.93	0.042	0	Meso	Gpm6a
Lgals7	0	3.17484	0.876	0.037	0	Meso	Lgals7
C2	0	3.06116	0.962	0.165	0	Meso	C2
Cd74	0	2.70494	0.761	0.088	0	Meso	Cd74
Trf	0	2.60234	0.871	0.146	0	Meso	Trf
Upk1b	0	2.52362	0.876	0.025	0	Meso	Upk1b
Slc9a3r1	0	2.40566	0.927	0.058	0	Meso	Slc9a3r1
Lrrn4	0	2.38752	0.93	0.055	0	Meso	Lrrn4
Fgf1	0	2.27779	0.852	0.118	0	Meso	Fgf1
Rspo1	0	2.19759	0.876	0.101	0	Meso	Rspo1
Krt7	0	2.10265	0.695	0.027	0	Meso	Krt7
Bcam	0	2.0931	0.793	0.061	0	Meso	Bcam
Cldn15	0	2.05589	0.878	0.092	0	Meso	Cldn15
Ezr	0	2.03521	0.782	0.084	0	Meso	Ezr
Krt18	0	2.02565	0.739	0.047	0	Meso	Krt18
Cldn10	0	2.01258	0.859	0.044	0	Meso	Cldn10
Dmkn	0	2.00982	0.73	0.073	0	Meso	Dmkn
Tgm2	0	2.00853	0.934	0.196	0	Meso	Tgm2
Cd200	0	1.97653	0.831	0.113	0	Meso	Cd200
Krt8	0	1.94639	0.749	0.043	0	Meso	Krt8
Serpinb6b	0	1.83641	0.749	0.022	0	Meso	Serpinb6b
Slc16a1	0	1.75717	0.754	0.06	0	Meso	Slc16a1
Ano1	0	1.71113	0.85	0.029	0	Meso	Ano1
F11r	0	1.61345	0.761	0.034	0	Meso	F11r
Muc16	0	1.58934	0.638	0.042	0	Meso	Muc16
Arhgdib	0	1.57182	0.796	0.053	0	Meso	Arhgdib
Tmem151a	0	1.54978	0.81	0.017	0	Meso	Tmem151a
Cpe	0	1.51685	0.728	0.072	0	Meso	Cpe
Fmod	0	1.47585	0.739	0.061	0	Meso	Fmod
Mpp6	0	1.44083	0.817	0.096	0	Meso	Mpp6
Tst	0	1.42698	0.718	0.038	0	Meso	Tst
Gsta4	0	1.3816	0.676	0.034	0	Meso	Gsta4
Sema5a	0	1.37082	0.754	0.085	0	Meso	Sema5a
Lsr	0	1.34062	0.674	0.015	0	Meso	Lsr
Tmem98	0	1.31163	0.751	0.055	0	Meso	Tmem98
1500015O10Rik	0	1.30946	0.589	0.013	0	Meso	1500015O10Rik
Ptprf	0	1.29879	0.756	0.065	0	Meso	Ptprf
Esam	0	1.28559	0.653	0.034	0	Meso	Esam
Tns3	0	1.28241	0.714	0.048	0	Meso	Tns3
Cxadr	0	1.27295	0.685	0.013	0	Meso	Cxadr
Pkhd1l1	0	1.26441	0.685	0.01	0	Meso	Pkhd1l1
Rapgef5	0	1.23763	0.655	0.011	0	Meso	Rapgef5
Cgnl1	0	1.23254	0.702	0.059	0	Meso	Cgnl1
Myrf	0	1.20356	0.695	0.016	0	Meso	Myrf
Spock3	0	1.20351	0.58	0.011	0	Meso	Spock3
Bicd1	0	1.19663	0.674	0.054	0	Meso	Bicd1
Gjb5	0	1.19384	0.631	0.02	0	Meso	Gjb5
Spint2	0	1.17907	0.587	0.012	0	Meso	Spint2
Cmbl	0	1.17675	0.634	0.048	0	Meso	Cmbl
Gcnt2	0	1.13504	0.653	0.016	0	Meso	Gcnt2
Cpz	0	1.12235	0.589	0.024	0	Meso	Cpz
Plxna4	0	1.10152	0.627	0.014	0	Meso	Plxna4
Stk26	0	1.06205	0.615	0.009	0	Meso	Stk26
Podxl	0	1.05687	0.594	0.021	0	Meso	Podxl
Crym	0	1.04606	0.531	0.014	0	Meso	Crym
Fam180a	0	1.03106	0.582	0.012	0	Meso	Fam180a
Chst4	0	0.98787	0.439	0.006	0	Meso	Chst4
Il17re	0	0.978058	0.568	0.009	0	Meso	Il17re
Apol9a	0	0.965536	0.538	0.022	0	Meso	Apol9a
Fcor	0	0.953682	0.575	0.019	0	Meso	Fcor
Rpp25	0	0.953659	0.521	0.024	0	Meso	Rpp25
Rasgrp3	0	0.922574	0.444	0.007	0	Meso	Rasgrp3
Palmd	0	0.902224	0.507	0.005	0	Meso	Palmd
Lrp2	0	0.900033	0.523	0.008	0	Meso	Lrp2
Tspan13	0	0.85857	0.533	0.013	0	Meso	Tspan13
Fam84b	0	0.847	0.488	0.011	0	Meso	Fam84b
Cracr2b	0	0.836218	0.507	0.012	0	Meso	Cracr2b
Bnc1	0	0.812795	0.512	0.008	0	Meso	Bnc1
Apol9b	0	0.786932	0.477	0.014	0	Meso	Apol9b
Cgn	0	0.753133	0.46	0.008	0	Meso	Cgn
Cobll1	0	0.716914	0.465	0.011	0	Meso	Cobll1
Gm765	0	0.697262	0.432	0.003	0	Meso	Gm765
Perp	7.95111e-308	0.752589	0.408	0.007	1.77954e-303	Meso	Perp
Fgf9	3.39652e-304	0.761953	0.423	0.01	7.60174e-300	Meso	Fgf9
Acp5	5.255e-304	0.940564	0.488	0.021	1.17612e-299	Meso	Acp5
Arhgap18	7.23631e-302	1.15196	0.627	0.053	1.61956e-297	Meso	Arhgap18
Kcnab1	1.75547e-301	0.67673	0.413	0.009	3.92892e-297	Meso	Kcnab1
Grem2	1.14611e-298	0.772664	0.43	0.012	2.5651e-294	Meso	Grem2
Zfp185	1.45008e-297	0.618899	0.42	0.01	3.24543e-293	Meso	Zfp185
Fabp5	4.40509e-295	1.54782	0.674	0.071	9.85903e-291	Meso	Fabp5
Egfl6	1.82096e-292	0.604811	0.345	0.002	4.07549e-288	Meso	Egfl6
Ptk2b	5.55738e-290	0.903218	0.566	0.04	1.2438e-285	Meso	Ptk2b
Hspb1	2.29306e-288	3.4428	0.977	0.299	5.1321e-284	Meso	Hspb1
Tmem176b	6.69708e-287	2.35227	0.969	0.253	1.49887e-282	Meso	Tmem176b
Cybrd1	5.34698e-286	0.859532	0.397	0.009	1.19671e-281	Meso	Cybrd1
Skap2	7.00007e-285	1.72171	0.878	0.186	1.56669e-280	Meso	Skap2
Acta2	1.46399e-283	1.26767	0.519	0.031	3.27656e-279	Meso	Acta2
Efcab1	2.3457e-280	0.581023	0.354	0.004	5.24991e-276	Meso	Efcab1
Cyp2s1	1.30281e-277	0.928146	0.493	0.027	2.91582e-273	Meso	Cyp2s1
Cfb	1.35472e-277	1.44532	0.723	0.095	3.03201e-273	Meso	Cfb
Atp1b1	5.53571e-277	1.70647	0.793	0.132	1.23895e-272	Meso	Atp1b1
St3gal6	1.12278e-274	0.966719	0.613	0.057	2.5129e-270	Meso	St3gal6
Cavin2	2.91148e-274	2.87234	0.894	0.232	6.51618e-270	Meso	Cavin2
Sema3f	7.1129e-271	0.570338	0.378	0.009	1.59194e-266	Meso	Sema3f
Ppm1l	7.18358e-271	0.651924	0.404	0.012	1.60776e-266	Meso	Ppm1l
Sox6	1.16149e-268	0.661034	0.413	0.014	2.59952e-264	Meso	Sox6
Star	3.18864e-268	0.820966	0.455	0.022	7.1365e-264	Meso	Star
Cd82	2.45258e-267	1.11891	0.692	0.087	5.48912e-263	Meso	Cd82
Pdlim3	1.19803e-266	0.577235	0.331	0.003	2.68132e-262	Meso	Pdlim3
Gbp2	2.57763e-263	2.02671	0.885	0.214	5.76899e-259	Meso	Gbp2
Trem2	3.53087e-262	0.933182	0.352	0.007	7.90245e-258	Meso	Trem2
Flrt1	5.66259e-262	0.57469	0.343	0.005	1.26734e-257	Meso	Flrt1
Tspan7	2.09224e-261	0.730742	0.505	0.033	4.68264e-257	Meso	Tspan7
Gas6	2.35316e-260	3.06148	0.981	0.405	5.26661e-256	Meso	Gas6
Ablim3	4.52188e-260	0.581167	0.354	0.007	1.01204e-255	Meso	Ablim3
H2-Ab1	9.09453e-260	1.59188	0.596	0.06	2.03545e-255	Meso	H2-Ab1
Cadm1	1.17898e-258	0.608366	0.383	0.011	2.63867e-254	Meso	Cadm1
Mbp	3.15033e-256	0.722534	0.484	0.03	7.05076e-252	Meso	Mbp
Lgals2	4.98625e-256	0.572255	0.312	0.003	1.11597e-251	Meso	Lgals2
Lrrc1	2.98542e-255	0.719954	0.423	0.019	6.68167e-251	Meso	Lrrc1
Hist1h2bc	1.68573e-254	2.14815	0.948	0.315	3.77283e-250	Meso	Hist1h2bc
Slc39a8	9.03718e-254	1.56506	0.505	0.038	2.02261e-249	Meso	Slc39a8
AI661453	1.71043e-252	0.863927	0.542	0.046	3.82811e-248	Meso	AI661453
Parvb	3.7534e-252	0.526925	0.338	0.006	8.40049e-248	Meso	Parvb
Itga3	2.10104e-251	0.557431	0.352	0.008	4.70235e-247	Meso	Itga3
Tmem255a	3.31037e-248	0.932668	0.484	0.033	7.40895e-244	Meso	Tmem255a
Rarres1	2.69542e-246	0.891356	0.427	0.022	6.03262e-242	Meso	Rarres1
Igfbp2	5.53364e-246	1.23456	0.324	0.005	1.23848e-241	Meso	Igfbp2
Prlr	1.55319e-243	1.01013	0.549	0.051	3.4762e-239	Meso	Prlr
Adgrg1	8.33119e-243	0.587715	0.369	0.012	1.8646e-238	Meso	Adgrg1
H2-DMb1	2.01985e-242	0.555954	0.371	0.012	4.52063e-238	Meso	H2-DMb1
Serpinb1a	1.72033e-241	1.49332	0.695	0.107	3.85027e-237	Meso	Serpinb1a
Gm20186	1.06529e-240	1.33581	0.636	0.08	2.38423e-236	Meso	Gm20186
Espn	2.43599e-240	0.665606	0.378	0.014	5.45199e-236	Meso	Espn
Wt1	7.72938e-239	1.50675	0.852	0.203	1.72991e-234	Meso	Wt1
Pfkl	4.42353e-238	0.685534	0.437	0.025	9.9003e-234	Meso	Pfkl
Ncoa4	2.73386e-236	1.65399	0.808	0.178	6.11866e-232	Meso	Ncoa4
Faim2	7.85815e-236	0.635942	0.305	0.004	1.75873e-231	Meso	Faim2
Fam84a	9.17865e-236	0.541725	0.331	0.008	2.05427e-231	Meso	Fam84a
Ninl	2.38715e-235	0.603365	0.39	0.017	5.34268e-231	Meso	Ninl
Nectin2	1.03209e-232	0.867642	0.54	0.052	2.30991e-228	Meso	Nectin2
Scn3b	6.22333e-232	0.557178	0.343	0.01	1.39284e-227	Meso	Scn3b
Isyna1	1.79618e-231	1.0658	0.664	0.097	4.02004e-227	Meso	Isyna1
Gucy1a3	6.15862e-231	0.883307	0.5	0.042	1.37836e-226	Meso	Gucy1a3
Hist1h1c	6.37993e-230	1.36735	0.737	0.131	1.42789e-225	Meso	Hist1h1c
Stom	1.28932e-228	0.850257	0.502	0.044	2.88563e-224	Meso	Stom
Emb	2.45868e-227	0.647603	0.359	0.013	5.50278e-223	Meso	Emb
C3	1.6977e-226	2.7451	0.998	0.807	3.79962e-222	Meso	C3
Efna1	4.97992e-225	0.591356	0.397	0.02	1.11456e-220	Meso	Efna1
Il18	1.24451e-223	1.22041	0.657	0.101	2.78534e-219	Meso	Il18
Myo5b	2.54791e-223	0.544133	0.293	0.005	5.70247e-219	Meso	Myo5b
Tspan8	2.5507e-221	0.546443	0.291	0.005	5.70872e-217	Meso	Tspan8
Cd2ap	5.79212e-221	1.45811	0.84	0.222	1.29633e-216	Meso	Cd2ap
Gata6	1.32101e-220	0.935908	0.631	0.088	2.95656e-216	Meso	Gata6
Ddr1	1.26782e-219	0.968188	0.606	0.081	2.8375e-215	Meso	Ddr1
Wfdc1	3.45792e-219	1.85819	0.824	0.211	7.73916e-215	Meso	Wfdc1
Tmem176a	5.28472e-218	1.49805	0.817	0.174	1.18277e-213	Meso	Tmem176a
Nceh1	1.39291e-217	0.783869	0.488	0.043	3.11746e-213	Meso	Nceh1
Igfbp5	2.30987e-217	3.1268	0.993	0.519	5.16971e-213	Meso	Igfbp5
Plekhb2	3.60997e-216	0.934741	0.599	0.08	8.07947e-212	Meso	Plekhb2
Cdh11	2.49593e-215	1.46184	0.819	0.204	5.58615e-211	Meso	Cdh11
Ppl	2.8539e-215	0.767604	0.514	0.051	6.38731e-211	Meso	Ppl
Csrp2	4.70849e-214	2.5398	0.995	0.508	1.05381e-209	Meso	Csrp2
Atp6v0a4	7.59818e-214	0.599801	0.308	0.008	1.70055e-209	Meso	Atp6v0a4
Sdc4	4.74013e-213	2.01039	0.953	0.386	1.06089e-208	Meso	Sdc4
Bace2	2.28894e-211	1.19641	0.592	0.082	5.12289e-207	Meso	Bace2
H2-Aa	2.61826e-211	1.02172	0.448	0.036	5.85993e-207	Meso	H2-Aa
Abcb1b	2.66217e-211	0.630479	0.35	0.015	5.9582e-207	Meso	Abcb1b
Adgrf5	2.50929e-210	0.5959	0.394	0.023	5.61605e-206	Meso	Adgrf5
Stmn2	2.6398e-210	1.50923	0.312	0.009	5.90815e-206	Meso	Stmn2
Tpm2	4.81091e-210	1.63114	0.784	0.193	1.07673e-205	Meso	Tpm2
H2-K1	5.37571e-209	2.31085	0.988	0.673	1.20314e-204	Meso	H2-K1
Mettl7a1	7.42745e-208	1.40874	0.817	0.213	1.66234e-203	Meso	Mettl7a1
Cd151	8.88871e-208	1.96061	0.955	0.47	1.98938e-203	Meso	Cd151
Dkk3	4.18172e-206	1.04252	0.671	0.114	9.35912e-202	Meso	Dkk3
Aldh1a2	2.60595e-205	1.42113	0.85	0.228	5.83238e-201	Meso	Aldh1a2
Gm45551	4.37217e-204	0.623593	0.268	0.004	9.78536e-200	Meso	Gm45551
Rhpn2	4.38775e-203	0.525953	0.324	0.012	9.82022e-199	Meso	Rhpn2
Hacd4	4.68641e-203	1.17148	0.671	0.122	1.04887e-198	Meso	Hacd4
Plet1	5.31586e-203	0.967815	0.27	0.005	1.18974e-198	Meso	Plet1
Slpi	2.99875e-201	5.52015	0.77	0.205	6.71149e-197	Meso	Slpi
Hsp25-ps1	5.60741e-200	0.711257	0.362	0.019	1.255e-195	Meso	Hsp25-ps1
Arhgap29	4.06297e-199	1.52827	0.904	0.321	9.09333e-195	Meso	Arhgap29
Ldhb	1.80532e-198	1.27818	0.775	0.186	4.04048e-194	Meso	Ldhb
Hs3st1	4.03373e-198	1.15596	0.714	0.142	9.02789e-194	Meso	Hs3st1
Mtss1	1.54434e-197	0.626559	0.439	0.037	3.45638e-193	Meso	Mtss1
Aebp1	2.05636e-197	2.06185	0.995	0.832	4.60235e-193	Meso	Aebp1
Ptpn14	2.46776e-197	0.574986	0.415	0.031	5.5231e-193	Meso	Ptpn14
Il16	7.47995e-197	0.507624	0.333	0.015	1.67409e-192	Meso	Il16
Cav2	8.87495e-197	0.630442	0.404	0.029	1.9863e-192	Meso	Cav2
Eml2	1.29881e-193	0.840678	0.528	0.066	2.90686e-189	Meso	Eml2
Ildr2	1.74761e-193	1.31536	0.878	0.264	3.91133e-189	Meso	Ildr2
Frmd4b	2.66404e-191	0.928666	0.631	0.106	5.96239e-187	Meso	Frmd4b
Isl1	6.01129e-191	0.904219	0.643	0.108	1.34539e-186	Meso	Isl1
Ifi47	8.22101e-190	0.893301	0.533	0.068	1.83994e-185	Meso	Ifi47
Lgals3	6.28077e-188	1.89351	0.718	0.17	1.4057e-183	Meso	Lgals3
H2-Eb1	7.45853e-188	1.22707	0.505	0.063	1.66929e-183	Meso	H2-Eb1
Aqp1	1.0605e-187	1.37217	0.488	0.059	2.3735e-183	Meso	Aqp1
Dab2	3.92905e-186	1.20441	0.732	0.171	8.79361e-182	Meso	Dab2
Met	4.67654e-186	0.511769	0.329	0.016	1.04666e-181	Meso	Met
Chchd10	2.01556e-185	0.553402	0.338	0.018	4.51103e-181	Meso	Chchd10
Dleu2	9.52044e-185	0.631165	0.364	0.024	2.13077e-180	Meso	Dleu2
Igfbp6	1.69041e-183	2.35735	0.995	0.853	3.7833e-179	Meso	Igfbp6
Prkcz	4.33391e-183	0.503479	0.326	0.017	9.69973e-179	Meso	Prkcz
Dfna5	6.52829e-183	0.906092	0.58	0.09	1.4611e-178	Meso	Dfna5
Usp53	2.36937e-181	0.69156	0.413	0.036	5.30289e-177	Meso	Usp53
Pdgfa	1.62672e-180	0.719951	0.458	0.049	3.64076e-176	Meso	Pdgfa
Atg3	2.083e-180	1.48794	0.85	0.299	4.66196e-176	Meso	Atg3
Ppfibp2	4.0858e-180	0.801242	0.312	0.015	9.14443e-176	Meso	Ppfibp2
Mras	3.88273e-179	0.630784	0.401	0.034	8.68994e-175	Meso	Mras
Gas1	9.41442e-179	1.94482	0.908	0.406	2.10704e-174	Meso	Gas1
Iscu	4.24693e-178	1.61832	0.927	0.453	9.50506e-174	Meso	Iscu
1700023F06Rik	8.78162e-177	0.529142	0.35	0.023	1.96541e-172	Meso	1700023F06Rik
Kdr	2.13609e-176	0.756267	0.444	0.047	4.78079e-172	Meso	Kdr
Crim1	9.00949e-176	0.921012	0.559	0.089	2.01641e-171	Meso	Crim1
Plaur	5.77603e-174	0.762771	0.462	0.053	1.29273e-169	Meso	Plaur
P3h4	2.52527e-173	1.22464	0.805	0.243	5.65182e-169	Meso	P3h4
Crip1	9.61484e-172	2.38381	0.998	0.934	2.1519e-167	Meso	Crip1
Enpp4	2.24275e-171	0.768291	0.549	0.085	5.01949e-167	Meso	Enpp4
Dusp5	1.67504e-170	0.535503	0.298	0.014	3.74891e-166	Meso	Dusp5
Aprt	2.28191e-168	1.84722	0.873	0.373	5.10715e-164	Meso	Aprt
Nkd1	3.11304e-168	1.01281	0.646	0.134	6.96729e-164	Meso	Nkd1
Twsg1	3.92804e-167	1.26495	0.88	0.359	8.79134e-163	Meso	Twsg1
Cox6b2	2.30817e-165	0.919669	0.477	0.063	5.16592e-161	Meso	Cox6b2
Cyb5r3	9.16146e-165	1.63665	0.934	0.461	2.05043e-160	Meso	Cyb5r3
Cxcl13	2.02417e-164	2.37688	0.373	0.032	4.53029e-160	Meso	Cxcl13
Irf5	2.26511e-164	0.507856	0.35	0.026	5.06954e-160	Meso	Irf5
H2-D1	2.3999e-163	1.96452	0.991	0.816	5.37121e-159	Meso	H2-D1
Plscr2	4.99434e-163	0.731634	0.514	0.075	1.11778e-158	Meso	Plscr2
Cdc42ep3	1.29352e-159	0.738618	0.467	0.062	2.89502e-155	Meso	Cdc42ep3
Gm42418	1.41256e-159	2.43127	0.991	0.781	3.16145e-155	Meso	Gm42418
Laptm4a	1.9522e-159	1.65101	0.998	0.93	4.36921e-155	Meso	Laptm4a
Gabarapl1	2.69678e-159	1.64628	0.932	0.489	6.03566e-155	Meso	Gabarapl1
Ier3	3.8466e-159	1.36499	0.566	0.097	8.60908e-155	Meso	Ier3
Alad	1.22947e-158	1.34409	0.603	0.129	2.75168e-154	Meso	Alad
Oasl2	1.63406e-158	1.09634	0.664	0.155	3.65719e-154	Meso	Oasl2
AW551984	1.82665e-157	0.5332	0.282	0.014	4.08822e-153	Meso	AW551984
Nrxn2	2.94142e-156	0.76511	0.538	0.087	6.58318e-152	Meso	Nrxn2
Vamp8	4.98401e-156	1.47826	0.843	0.35	1.11547e-151	Meso	Vamp8
Tgfb3	5.97367e-156	0.843214	0.615	0.126	1.33697e-151	Meso	Tgfb3
Apoe	1.81685e-154	1.81973	0.988	0.619	4.06629e-150	Meso	Apoe
Ptgis	5.19124e-154	1.52461	0.977	0.624	1.16185e-149	Meso	Ptgis
Golm1	3.8159e-152	0.635944	0.411	0.048	8.54037e-148	Meso	Golm1
Tmem119	1.12154e-151	1.38866	0.805	0.283	2.51012e-147	Meso	Tmem119
Creg1	1.56858e-151	1.58522	0.862	0.371	3.51065e-147	Meso	Creg1
Mpp5	3.24726e-151	0.705027	0.495	0.076	7.2677e-147	Meso	Mpp5
Mid1ip1	4.73369e-151	1.03854	0.653	0.155	1.05945e-146	Meso	Mid1ip1
Ucp2	1.68826e-150	0.595784	0.347	0.031	3.7785e-146	Meso	Ucp2
Clcn3	2.04947e-150	0.686684	0.516	0.085	4.58693e-146	Meso	Clcn3
Pkm	1.24785e-149	1.45302	0.925	0.508	2.79281e-145	Meso	Pkm
Psmb9	4.39963e-149	0.939402	0.671	0.164	9.84682e-145	Meso	Psmb9
Tapbp	2.35917e-148	1.35766	0.955	0.554	5.28007e-144	Meso	Tapbp
C4b	4.76855e-148	1.08732	0.559	0.103	1.06725e-143	Meso	C4b
Osr1	1.13471e-147	1.80922	0.88	0.409	2.53958e-143	Meso	Osr1
Psme1	1.33462e-147	1.37574	0.897	0.429	2.98701e-143	Meso	Psme1
Stmn1	9.82713e-147	0.642471	0.369	0.037	2.19941e-142	Meso	Stmn1
Dbi	2.26127e-146	1.54595	0.962	0.697	5.06096e-142	Meso	Dbi
Bsg	3.15064e-146	1.77889	0.988	0.79	7.05144e-142	Meso	Bsg
Ptprd	4.47732e-146	0.586652	0.425	0.054	1.00207e-141	Meso	Ptprd
Plpp1	5.057e-146	1.15904	0.798	0.271	1.13181e-141	Meso	Plpp1
Cavin1	4.47211e-143	1.52474	0.937	0.578	1.0009e-138	Meso	Cavin1
mt-Nd1	9.91246e-143	1.19177	1	0.97	2.21851e-138	Meso	mt-Nd1
Emp2	1.81523e-142	1.05122	0.739	0.231	4.06267e-138	Meso	Emp2
Cd81	4.78523e-141	1.48878	0.998	0.876	1.07098e-136	Meso	Cd81
Hoxa5	6.17021e-141	1.05068	0.671	0.178	1.38095e-136	Meso	Hoxa5
H2-Q4	8.48649e-140	0.948207	0.631	0.149	1.89936e-135	Meso	H2-Q4
Tnfaip8	2.0005e-138	0.716455	0.559	0.112	4.47731e-134	Meso	Tnfaip8
B2m	3.52822e-138	1.63811	0.998	0.948	7.89651e-134	Meso	B2m
Myl6	4.76187e-138	1.44547	0.993	0.874	1.06575e-133	Meso	Myl6
Spock2	1.88385e-137	1.17478	0.563	0.127	4.21624e-133	Meso	Spock2
Enpp5	3.42244e-137	0.840006	0.615	0.143	7.65976e-133	Meso	Enpp5
Anxa11	5.20099e-136	0.940401	0.681	0.191	1.16403e-131	Meso	Anxa11
Tm4sf1	1.67219e-135	1.62656	0.831	0.366	3.74253e-131	Meso	Tm4sf1
Ptma	2.86561e-135	1.43782	0.995	0.881	6.41353e-131	Meso	Ptma
Zbtb7c	4.23852e-135	0.515291	0.354	0.038	9.48622e-131	Meso	Zbtb7c
Pnpla7	2.78396e-134	0.507046	0.362	0.04	6.23078e-130	Meso	Pnpla7
Tgfbi	3.64549e-133	0.915431	0.484	0.083	8.15896e-129	Meso	Tgfbi
Neo1	5.72487e-133	0.886243	0.678	0.191	1.28128e-128	Meso	Neo1
Npr1	6.58735e-133	1.04561	0.789	0.281	1.47432e-128	Meso	Npr1
Rarres2	1.20203e-132	2.31353	0.993	0.899	2.69025e-128	Meso	Rarres2
Smtnl2	1.74555e-132	0.651246	0.401	0.054	3.90671e-128	Meso	Smtnl2
Prr13	1.14901e-131	1.37323	0.88	0.442	2.5716e-127	Meso	Prr13
Por	7.19973e-131	1.17981	0.817	0.339	1.61137e-126	Meso	Por
Ifit3	4.19706e-129	0.87214	0.495	0.089	9.39344e-125	Meso	Ifit3
Atp1a1	6.1387e-127	1.08788	0.763	0.296	1.3739e-122	Meso	Atp1a1
Atp9a	1.24335e-126	0.539515	0.411	0.059	2.78274e-122	Meso	Atp9a
Npm1	1.63409e-126	1.39396	0.962	0.686	3.65726e-122	Meso	Npm1
C1rl	4.14078e-126	0.514583	0.354	0.042	9.26748e-122	Meso	C1rl
Hcfc1r1	6.41477e-126	1.26801	0.915	0.544	1.43569e-121	Meso	Hcfc1r1
Igf1	1.88414e-125	2.088	0.871	0.473	4.2169e-121	Meso	Igf1
Tax1bp1	1.94492e-125	1.15546	0.84	0.394	4.35293e-121	Meso	Tax1bp1
Rab6b	4.94526e-125	0.786985	0.54	0.117	1.1068e-120	Meso	Rab6b
Malat1	5.6265e-125	1.06903	0.998	0.846	1.25927e-120	Meso	Malat1
Ces2g	5.71728e-125	0.78674	0.596	0.144	1.27958e-120	Meso	Ces2g
Cfh	4.23087e-124	1.28737	0.899	0.479	9.46911e-120	Meso	Cfh
Adamtsl1	5.33477e-124	0.962964	0.718	0.239	1.19397e-119	Meso	Adamtsl1
Tmsb4x	7.34421e-124	1.64726	1	0.986	1.64371e-119	Meso	Tmsb4x
Ctnna1	1.92095e-122	1.07326	0.793	0.329	4.29928e-118	Meso	Ctnna1
Pigyl	2.29433e-121	0.982864	0.73	0.266	5.13493e-117	Meso	Pigyl
Akr1b3	2.48694e-120	1.22238	0.789	0.321	5.56603e-116	Meso	Akr1b3
Lgmn	5.18432e-120	0.699278	0.523	0.111	1.1603e-115	Meso	Lgmn
Etfbkmt	5.82525e-120	0.649842	0.488	0.093	1.30375e-115	Meso	Etfbkmt
Wls	1.09893e-119	1.14431	0.883	0.478	2.45951e-115	Meso	Wls
Myl12a	6.62904e-119	1.29154	0.979	0.814	1.48364e-114	Meso	Myl12a
Flrt2	7.69417e-119	1.10406	0.796	0.319	1.72203e-114	Meso	Flrt2
Ptpn13	1.07886e-118	0.712029	0.547	0.125	2.4146e-114	Meso	Ptpn13
Clec11a	1.09784e-118	0.863778	0.674	0.19	2.45708e-114	Meso	Clec11a
Arhgef12	3.45926e-118	1.06821	0.735	0.273	7.74216e-114	Meso	Arhgef12
Rasl11a	3.68684e-118	0.988567	0.42	0.068	8.25152e-114	Meso	Rasl11a
Ubb	1.34211e-117	1.63424	0.998	0.943	3.00379e-113	Meso	Ubb
Nid2	3.66468e-117	0.959784	0.761	0.271	8.20193e-113	Meso	Nid2
Syne1	2.82138e-116	1.02903	0.646	0.195	6.31453e-112	Meso	Syne1
Gstm5	3.0868e-116	1.45274	0.8	0.348	6.90857e-112	Meso	Gstm5
Hoxa7	6.18038e-115	0.534995	0.331	0.04	1.38323e-110	Meso	Hoxa7
Serpinb9	9.20019e-115	0.964388	0.594	0.163	2.0591e-110	Meso	Serpinb9
Fbln1	3.30074e-114	1.30062	0.955	0.609	7.38739e-110	Meso	Fbln1
Eif4g2	1.29369e-113	1.15537	0.934	0.639	2.89541e-109	Meso	Eif4g2
Dync1i2	1.59852e-113	1.28818	0.883	0.513	3.57765e-109	Meso	Dync1i2
Plscr1	2.04883e-113	0.617136	0.491	0.102	4.58549e-109	Meso	Plscr1
Igfbp4	2.63926e-113	1.34501	0.993	0.919	5.90692e-109	Meso	Igfbp4
Rabac1	2.85712e-113	1.06593	0.991	0.797	6.39452e-109	Meso	Rabac1
Mdh2	3.474e-113	1.27824	0.85	0.454	7.77515e-109	Meso	Mdh2
C1ra	4.38414e-113	1.24416	0.951	0.705	9.81215e-109	Meso	C1ra
H2-Q7	4.89262e-113	0.624499	0.322	0.038	1.09502e-108	Meso	H2-Q7
Pdcd4	5.73794e-113	1.28712	0.772	0.332	1.28421e-108	Meso	Pdcd4
Ctdspl	6.60223e-113	0.61694	0.462	0.091	1.47764e-108	Meso	Ctdspl
2510002D24Rik	9.95042e-113	0.621694	0.481	0.099	2.227e-108	Meso	2510002D24Rik
mt-Nd4	1.39574e-112	0.99486	0.998	0.966	3.1238e-108	Meso	mt-Nd4
Barx1	4.1068e-112	0.812213	0.629	0.18	9.19144e-108	Meso	Barx1
Uqcr11	8.54687e-112	1.08535	0.951	0.653	1.91288e-107	Meso	Uqcr11
Ifi27	1.32398e-110	1.18635	0.946	0.673	2.9632e-106	Meso	Ifi27
Ly6e	2.7326e-110	1.27429	0.979	0.858	6.11582e-106	Meso	Ly6e
Gbp3	3.63081e-110	0.655572	0.493	0.105	8.12612e-106	Meso	Gbp3
Ifitm3	4.89052e-110	1.22425	1	0.972	1.09455e-105	Meso	Ifitm3
Zbtb8a	3.19387e-107	0.557067	0.413	0.074	7.1482e-103	Meso	Zbtb8a
Pts	3.56905e-107	0.787168	0.561	0.151	7.98788e-103	Meso	Pts
Tpm1	4.48151e-107	1.24468	0.784	0.368	1.00301e-102	Meso	Tpm1
Akr1b8	8.60341e-107	0.859999	0.585	0.17	1.92553e-102	Meso	Akr1b8
Tpi1	9.79662e-107	1.02386	0.85	0.443	2.19258e-102	Meso	Tpi1
mt-Cytb	1.06515e-106	0.928856	1	0.972	2.38392e-102	Meso	mt-Cytb
Slc48a1	1.24169e-106	0.952123	0.735	0.292	2.77903e-102	Meso	Slc48a1
Ptger3	1.92276e-106	0.649898	0.373	0.058	4.30333e-102	Meso	Ptger3
Prkar1a	2.8455e-105	1.03697	0.899	0.541	6.36851e-101	Meso	Prkar1a
Kank1	9.00931e-105	0.625016	0.474	0.102	2.01637e-100	Meso	Kank1
Anxa2	1.7403e-103	1.34859	0.972	0.786	3.89498e-99	Meso	Anxa2
AY036118	1.047e-102	1.14653	0.972	0.688	2.34328e-98	Meso	AY036118
Tob1	1.50145e-102	0.868356	0.493	0.117	3.3604e-98	Meso	Tob1
Man2b1	1.87204e-102	0.722616	0.566	0.158	4.18982e-98	Meso	Man2b1
Pkia	4.63763e-102	0.59397	0.444	0.092	1.03795e-97	Meso	Pkia
Psme2	5.83012e-102	1.09973	0.864	0.483	1.30484e-97	Meso	Psme2
Daglb	1.1983e-101	0.854999	0.585	0.172	2.68192e-97	Meso	Daglb
Dctn6	2.76969e-101	0.91586	0.714	0.278	6.19883e-97	Meso	Dctn6
Tubb2a	5.96357e-101	1.30216	0.812	0.398	1.33471e-96	Meso	Tubb2a
Slc44a2	9.13855e-101	0.667916	0.519	0.132	2.0453e-96	Meso	Slc44a2
Gprc5a	9.6613e-101	0.518989	0.284	0.033	2.1623e-96	Meso	Gprc5a
Tap2	3.06319e-100	0.872574	0.676	0.244	6.85573e-96	Meso	Tap2
Tapbpl	1.10421e-99	0.604766	0.484	0.112	2.47134e-95	Meso	Tapbpl
Rpap3	1.27753e-99	0.572411	0.423	0.083	2.85924e-95	Meso	Rpap3
Myo1c	1.61687e-99	0.816056	0.674	0.239	3.61871e-95	Meso	Myo1c
Rbm28	1.62462e-99	0.915556	0.547	0.156	3.63607e-95	Meso	Rbm28
Serping1	2.49415e-99	1.10629	0.995	0.935	5.58216e-95	Meso	Serping1
Cacnb3	2.55564e-99	0.504766	0.369	0.062	5.71978e-95	Meso	Cacnb3
Gapdh	6.31368e-99	1.10884	0.962	0.66	1.41307e-94	Meso	Gapdh
Arid4b	2.05414e-98	0.788599	0.627	0.205	4.59738e-94	Meso	Arid4b
Zfp579	3.34002e-98	0.522148	0.387	0.071	7.47529e-94	Meso	Zfp579
Gm2a	3.9916e-98	1.02921	0.779	0.378	8.93359e-94	Meso	Gm2a
Hotairm1	4.11661e-98	0.65558	0.481	0.113	9.21339e-94	Meso	Hotairm1
Aldoa	8.15205e-98	1.11792	0.965	0.749	1.82451e-93	Meso	Aldoa
Isoc1	1.56109e-97	0.670359	0.509	0.131	3.49388e-93	Meso	Isoc1
Card19	1.82119e-97	0.72738	0.601	0.184	4.076e-93	Meso	Card19
Lgals1	2.1648e-97	2.0085	0.998	0.953	4.84504e-93	Meso	Lgals1
Ilvbl	2.91589e-97	0.605104	0.455	0.102	6.52606e-93	Meso	Ilvbl
Eif4a2	5.65544e-97	1.03635	0.925	0.603	1.26574e-92	Meso	Eif4a2
Syngr2	5.9906e-97	0.807954	0.629	0.213	1.34076e-92	Meso	Syngr2
Arhgap5	7.26122e-97	0.831695	0.714	0.28	1.62513e-92	Meso	Arhgap5
Sorbs3	8.70398e-97	0.588112	0.484	0.116	1.94804e-92	Meso	Sorbs3
App	1.00039e-96	1.00228	0.974	0.793	2.23898e-92	Meso	App
mt-Nd2	1.10179e-96	0.918242	0.991	0.918	2.46591e-92	Meso	mt-Nd2
Eci1	1.47633e-96	0.721713	0.596	0.184	3.30418e-92	Meso	Eci1
Arl6ip5	2.51669e-96	1.00488	0.904	0.539	5.6326e-92	Meso	Arl6ip5
Cers4	2.70308e-96	0.651922	0.491	0.12	6.04977e-92	Meso	Cers4
Hexb	3.4664e-96	0.967952	0.758	0.33	7.75815e-92	Meso	Hexb
1190002N15Rik	3.79192e-96	0.542242	0.376	0.067	8.4867e-92	Meso	1190002N15Rik
Nedd4	7.58446e-96	1.01698	0.972	0.792	1.69748e-91	Meso	Nedd4
Cryab	2.48676e-95	1.20089	0.822	0.436	5.56561e-91	Meso	Cryab
1810037I17Rik	7.32102e-95	1.00975	0.89	0.586	1.63852e-90	Meso	1810037I17Rik
Avpi1	2.33496e-94	0.543138	0.376	0.069	5.22587e-90	Meso	Avpi1
Ndufa1	2.881e-94	0.968411	0.894	0.55	6.44797e-90	Meso	Ndufa1
Tmbim6	3.20124e-93	1.03636	0.932	0.677	7.1647e-89	Meso	Tmbim6
mt-Rnr2	6.28186e-93	1.13468	0.941	0.761	1.40594e-88	Meso	mt-Rnr2
Sfxn3	8.08291e-93	0.679938	0.582	0.178	1.80904e-88	Meso	Sfxn3
Dstn	1.79634e-92	1.08265	0.955	0.661	4.02039e-88	Meso	Dstn
Hspa8	2.12724e-92	1.31873	0.984	0.827	4.76098e-88	Meso	Hspa8
Fis1	3.01226e-92	1.02616	0.859	0.521	6.74174e-88	Meso	Fis1
Ninj1	4.20084e-92	0.617876	0.523	0.142	9.40191e-88	Meso	Ninj1
Smarca2	4.94487e-92	0.89337	0.836	0.437	1.10671e-87	Meso	Smarca2
Ltbp3	7.50635e-92	0.760913	0.704	0.281	1.68e-87	Meso	Ltbp3
Xaf1	1.85884e-91	0.74256	0.61	0.195	4.16028e-87	Meso	Xaf1
Oat	2.25712e-91	1.04113	0.93	0.641	5.05166e-87	Meso	Oat
Gpx1	2.90444e-91	1.03384	0.944	0.707	6.50043e-87	Meso	Gpx1
Ccdc80	7.51216e-91	1.45094	0.958	0.748	1.6813e-86	Meso	Ccdc80
Hsp90ab1	7.94676e-91	1.07967	0.993	0.829	1.77856e-86	Meso	Hsp90ab1
2810474O19Rik	1.09857e-90	0.787211	0.594	0.193	2.4587e-86	Meso	2810474O19Rik
Tspo	1.81759e-90	1.10269	0.955	0.692	4.06794e-86	Meso	Tspo
Ifnar2	6.34486e-90	0.878288	0.737	0.326	1.42004e-85	Meso	Ifnar2
Ech1	1.43241e-89	1.01447	0.831	0.461	3.20587e-85	Meso	Ech1
Piezo1	5.06545e-89	0.544332	0.383	0.076	1.1337e-84	Meso	Piezo1
Dync2li1	6.42123e-89	0.668554	0.495	0.133	1.43713e-84	Meso	Dync2li1
Mif	9.40113e-89	0.949603	0.754	0.358	2.10407e-84	Meso	Mif
Phpt1	1.04142e-88	0.825744	0.711	0.302	2.33081e-84	Meso	Phpt1
Kiz	1.37528e-88	0.700535	0.453	0.112	3.07801e-84	Meso	Kiz
Thbd	1.60776e-88	1.36797	0.876	0.56	3.59833e-84	Meso	Thbd
Gbp7	2.4595e-88	0.648266	0.559	0.168	5.5046e-84	Meso	Gbp7
Gpi1	8.57529e-88	0.941828	0.815	0.424	1.91924e-83	Meso	Gpi1
Calm1	1.33339e-87	1.04339	0.965	0.845	2.98425e-83	Meso	Calm1
Col18a1	1.3459e-87	0.875853	0.73	0.332	3.01225e-83	Meso	Col18a1
Rps211	1.61428e-87	0.930564	0.995	0.886	3.61292e-83	Meso	Rps21
Anapc13	2.00763e-87	0.982099	0.84	0.49	4.49328e-83	Meso	Anapc13
Rab40b	2.04851e-87	0.515536	0.373	0.073	4.58476e-83	Meso	Rab40b
Gm10080	3.5694e-87	0.854152	0.721	0.3	7.98867e-83	Meso	Gm10080
Smo	4.2541e-87	0.695409	0.568	0.182	9.52109e-83	Meso	Smo
M6pr	7.21841e-87	0.830095	0.732	0.331	1.61555e-82	Meso	M6pr
Dynll2	7.96448e-87	0.778876	0.723	0.309	1.78253e-82	Meso	Dynll2
Lrp10	9.32275e-87	0.779333	0.704	0.292	2.08652e-82	Meso	Lrp10
Rsrp1	1.32244e-86	1.00858	0.984	0.743	2.95976e-82	Meso	Rsrp1
Gsdmd	3.53599e-86	0.662387	0.568	0.182	7.91389e-82	Meso	Gsdmd
mt-Co1	5.64635e-86	0.962089	0.984	0.786	1.26371e-81	Meso	mt-Co1
Ube2l6	5.70228e-86	0.794918	0.646	0.241	1.27623e-81	Meso	Ube2l6
Ppia	7.5088e-86	1.01697	0.988	0.889	1.68054e-81	Meso	Ppia
Chchd2	2.8244e-85	1.00561	0.974	0.81	6.32129e-81	Meso	Chchd2
Dhrs4	3.21649e-85	0.693781	0.523	0.157	7.19882e-81	Meso	Dhrs4
Adk	4.12291e-85	0.81403	0.739	0.324	9.22749e-81	Meso	Adk
Phgdh	4.55825e-85	0.571638	0.453	0.112	1.02018e-80	Meso	Phgdh
Cst3	1.12454e-84	0.985737	0.995	0.882	2.51683e-80	Meso	Cst3
Fzd1	1.50898e-84	0.762325	0.563	0.178	3.37725e-80	Meso	Fzd1
Ndufa4	3.22318e-84	1.01697	0.932	0.732	7.2138e-80	Meso	Ndufa4
Hint2	4.39072e-84	0.7256	0.613	0.22	9.82687e-80	Meso	Hint2
Dcn	4.55645e-84	1.01333	1	0.992	1.01978e-79	Meso	Dcn
Cdon	4.8977e-84	0.803045	0.791	0.37	1.09615e-79	Meso	Cdon
Atpif1	5.05783e-84	0.970353	0.899	0.634	1.13199e-79	Meso	Atpif1
Vdac1	6.55493e-84	0.823921	0.742	0.342	1.46706e-79	Meso	Vdac1
Syne2	2.21339e-83	0.746337	0.538	0.167	4.95379e-79	Meso	Syne2
Cxcl16	2.31238e-83	0.643032	0.486	0.133	5.17534e-79	Meso	Cxcl16
Actg11	2.40394e-83	1.09533	0.979	0.811	5.38025e-79	Meso	Actg1
H2-T23	2.53237e-83	0.896066	0.678	0.273	5.66769e-79	Meso	H2-T23
Gls	7.21339e-83	0.738042	0.657	0.256	1.61443e-78	Meso	Gls
S100a1	8.27146e-83	0.94518	0.899	0.551	1.85123e-78	Meso	S100a1
Igtp	1.82855e-82	0.538084	0.432	0.102	4.09247e-78	Meso	Igtp
Idh2	3.18271e-82	0.803382	0.653	0.256	7.12322e-78	Meso	Idh2
Hsp90aa1	4.69504e-82	1.49054	0.939	0.627	1.0508e-77	Meso	Hsp90aa1
Atp2b4	5.37327e-82	0.586457	0.509	0.147	1.20259e-77	Meso	Atp2b4
AW112010	9.89005e-82	0.980267	0.847	0.503	2.21349e-77	Meso	AW112010
Zfp36l1	1.71359e-81	1.02715	0.939	0.658	3.83518e-77	Meso	Zfp36l1
Tmco1	4.82753e-81	0.856061	0.904	0.575	1.08045e-76	Meso	Tmco1
Ktn1	6.96788e-81	0.738936	0.667	0.271	1.55948e-76	Meso	Ktn1
Pef1	1.03018e-80	0.583168	0.458	0.122	2.30565e-76	Meso	Pef1
Mast4	1.44352e-80	0.730907	0.643	0.249	3.23074e-76	Meso	Mast4
Tfdp2	1.95068e-80	0.561766	0.472	0.128	4.36582e-76	Meso	Tfdp2
AC121965.1	2.04799e-80	0.977934	0.85	0.51	4.58361e-76	Meso	AC121965.1
Ddx5	3.23044e-80	1.02981	0.993	0.835	7.23005e-76	Meso	Ddx5
Cpq	5.5083e-80	0.849701	0.915	0.581	1.23281e-75	Meso	Cpq
Cald1	8.33063e-80	1.00153	0.962	0.747	1.86448e-75	Meso	Cald1
Mprip	8.61918e-80	0.840757	0.739	0.363	1.92906e-75	Meso	Mprip
Ergic3	8.72971e-80	0.884252	0.894	0.578	1.9538e-75	Meso	Ergic3
Foxp1	1.38316e-79	0.717904	0.608	0.222	3.09566e-75	Meso	Foxp1
Suclg2	3.30489e-79	0.617234	0.491	0.144	7.39668e-75	Meso	Suclg2
Hmgn1	3.73643e-79	0.927313	0.944	0.707	8.3625e-75	Meso	Hmgn1
Cbx5	4.75957e-79	0.835235	0.739	0.352	1.06524e-74	Meso	Cbx5
H3f3b	6.51767e-79	1.08592	0.991	0.862	1.45872e-74	Meso	H3f3b
Cox6c	1.53785e-78	0.901355	0.967	0.822	3.44185e-74	Meso	Cox6c
Mgp1	1.95654e-78	0.647771	0.979	0.664	4.37894e-74	Meso	Mgp
Myh9	4.05222e-78	0.772767	0.685	0.291	9.06928e-74	Meso	Myh9
Ndufb9	7.34896e-78	0.824564	0.89	0.599	1.64477e-73	Meso	Ndufb9
Snhg18	1.49268e-77	0.962415	0.911	0.628	3.34077e-73	Meso	Snhg18
Psmg4	1.55381e-77	0.665123	0.582	0.207	3.47757e-73	Meso	Psmg4
Enpp2	1.75269e-77	2.3308	0.732	0.422	3.9227e-73	Meso	Enpp2
Park7	2.64289e-77	0.872101	0.915	0.624	5.91506e-73	Meso	Park7
Slc25a3	2.64719e-77	0.919008	0.906	0.632	5.92467e-73	Meso	Slc25a3
Hmgn3	3.92735e-77	0.624598	0.622	0.223	8.78981e-73	Meso	Hmgn3
Zbp1	4.84023e-77	0.547983	0.373	0.083	1.08329e-72	Meso	Zbp1
Psma7	4.96344e-77	0.90671	0.915	0.649	1.11087e-72	Meso	Psma7
Aplp2	1.40397e-76	0.947762	0.85	0.544	3.14222e-72	Meso	Aplp2
Echs1	1.60152e-76	0.705867	0.657	0.272	3.58436e-72	Meso	Echs1
Nbl11	2.27212e-76	1.00516	0.972	0.759	5.08522e-72	Meso	Nbl1
Stard5	2.38403e-76	0.521683	0.406	0.099	5.33569e-72	Meso	Stard5
Psmb8	3.70629e-76	0.889365	0.735	0.355	8.29505e-72	Meso	Psmb8
Atp2b1	3.79037e-76	0.772355	0.805	0.418	8.48322e-72	Meso	Atp2b1
Clic4	4.44991e-76	0.823906	0.812	0.427	9.95933e-72	Meso	Clic4
Pdia3	5.01937e-76	0.95758	0.984	0.805	1.12338e-71	Meso	Pdia3
Sulf1	6.03978e-76	1.15659	0.697	0.347	1.35176e-71	Meso	Sulf1
Ndrg2	9.52216e-76	0.772317	0.643	0.252	2.13116e-71	Meso	Ndrg2
Tubb4b	1.13841e-75	1.21026	0.695	0.331	2.54787e-71	Meso	Tubb4b
Skp1a	1.21764e-75	0.888416	0.803	0.461	2.7252e-71	Meso	Skp1a
Nenf	1.43201e-75	0.86734	0.969	0.75	3.20497e-71	Meso	Nenf
Rpl411	1.78571e-75	0.898818	1	0.954	3.99661e-71	Meso	Rpl41
Tmem160	2.00913e-75	0.797726	0.73	0.355	4.49663e-71	Meso	Tmem160
Ppp3ca	2.47768e-75	0.699632	0.653	0.272	5.54531e-71	Meso	Ppp3ca
Nfkbiz	5.7601e-75	1.09944	0.573	0.2	1.28917e-70	Meso	Nfkbiz
Uqcr10	6.28911e-75	0.919196	0.904	0.648	1.40757e-70	Meso	Uqcr10
Sdf4	7.13174e-75	0.860894	0.864	0.563	1.59616e-70	Meso	Sdf4
Cox6b1	2.10294e-74	0.82985	0.941	0.749	4.70659e-70	Meso	Cox6b1
Ccdc107	2.31539e-74	0.604388	0.552	0.191	5.18208e-70	Meso	Ccdc107
Gpc3	2.78215e-74	1.11805	0.901	0.713	6.22674e-70	Meso	Gpc3
Agap1	3.08845e-74	0.701766	0.582	0.212	6.91225e-70	Meso	Agap1
Mif4gd	3.8452e-74	0.659584	0.561	0.201	8.60593e-70	Meso	Mif4gd
Capzb	4.52676e-74	0.850941	0.876	0.584	1.01313e-69	Meso	Capzb
Ncl	6.35763e-74	0.870259	0.864	0.517	1.4229e-69	Meso	Ncl
Sqstm1	1.05526e-73	1.09131	0.857	0.565	2.36177e-69	Meso	Sqstm1
Gsta3	1.43486e-73	0.762967	0.516	0.163	3.21136e-69	Meso	Gsta3
Etv1	3.2898e-73	0.573596	0.308	0.059	7.36289e-69	Meso	Etv1
Podn	5.29519e-73	0.764956	0.7	0.313	1.18512e-68	Meso	Podn
Csrp1	5.40616e-73	0.880698	0.721	0.337	1.20995e-68	Meso	Csrp1
H3f3a	9.13545e-73	0.865496	0.965	0.764	2.0446e-68	Meso	H3f3a
Ppp2r5a	1.05963e-72	0.552654	0.502	0.157	2.37156e-68	Meso	Ppp2r5a
Pcbp2	2.79317e-72	0.857024	0.913	0.656	6.25139e-68	Meso	Pcbp2
Cyp2d22	7.7267e-72	0.637067	0.507	0.165	1.72931e-67	Meso	Cyp2d22
G3bp2	1.10962e-71	0.755677	0.69	0.314	2.48344e-67	Meso	G3bp2
Ywhae	1.95135e-71	0.820372	0.941	0.681	4.36731e-67	Meso	Ywhae
Akap2	4.75321e-71	0.606135	0.528	0.176	1.06382e-66	Meso	Akap2
Capns1	7.33972e-71	0.890587	0.967	0.771	1.6427e-66	Meso	Capns1
Nnmt	9.35989e-71	0.835937	0.697	0.327	2.09484e-66	Meso	Nnmt
Ndufa3	9.68291e-71	0.822668	0.925	0.69	2.16713e-66	Meso	Ndufa3
Psmb10	1.03748e-70	0.827244	0.749	0.387	2.32197e-66	Meso	Psmb10
Cox4i11	1.04105e-70	0.848438	0.979	0.858	2.32997e-66	Meso	Cox4i1
Rnaset2a	1.52302e-70	0.750276	0.709	0.344	3.40866e-66	Meso	Rnaset2a
Lpcat3	1.70256e-70	0.547325	0.467	0.14	3.8105e-66	Meso	Lpcat3
Tmeff2	1.9579e-70	0.837406	0.702	0.331	4.38197e-66	Meso	Tmeff2
Cpne3	2.23327e-70	0.701449	0.695	0.313	4.99828e-66	Meso	Cpne3
Pmm1	2.77626e-70	0.602998	0.556	0.199	6.21356e-66	Meso	Pmm1
Ubl5	3.05916e-70	0.78927	0.908	0.638	6.8467e-66	Meso	Ubl5
Kitl	4.16028e-70	0.558291	0.519	0.168	9.31112e-66	Meso	Kitl
Hnrnpa2b1	4.60878e-70	0.844368	0.934	0.69	1.03149e-65	Meso	Hnrnpa2b1
Rbp1	5.04076e-70	0.855588	0.892	0.559	1.12817e-65	Meso	Rbp1
Paics	5.52228e-70	0.754921	0.683	0.308	1.23594e-65	Meso	Paics
Casp12	1.11442e-69	0.623584	0.568	0.209	2.49419e-65	Meso	Casp12
Bst2	1.11531e-69	0.887205	0.847	0.505	2.49617e-65	Meso	Bst2
Calm2	1.20467e-69	0.929426	0.941	0.81	2.69616e-65	Meso	Calm2
Pbxip1	1.21711e-69	0.712764	0.742	0.361	2.72402e-65	Meso	Pbxip1
Isoc2a	1.49124e-69	0.517392	0.397	0.103	3.33755e-65	Meso	Isoc2a
Bnip3	1.08941e-68	0.531235	0.458	0.137	2.43822e-64	Meso	Bnip3
Maged1	1.71983e-68	0.780008	0.836	0.5	3.84915e-64	Meso	Maged1
Scd1	3.68361e-68	0.685715	0.545	0.203	8.2443e-64	Meso	Scd1
Cox5b	4.7601e-68	0.780393	0.934	0.665	1.06536e-63	Meso	Cox5b
Actn4	4.8321e-68	0.741375	0.718	0.362	1.08147e-63	Meso	Actn4
Kctd10	7.14934e-68	0.633946	0.589	0.231	1.60009e-63	Meso	Kctd10
Mgst1	1.83428e-67	0.921529	0.948	0.758	4.10531e-63	Meso	Mgst1
Morf4l1	1.83858e-67	0.792267	0.986	0.733	4.11493e-63	Meso	Morf4l1
Efnb1	1.86789e-67	0.661586	0.573	0.219	4.18052e-63	Meso	Efnb1
Iigp1	3.30661e-67	0.546511	0.465	0.139	7.40052e-63	Meso	Iigp1
Dnajc3	4.6604e-67	0.776195	0.838	0.497	1.04304e-62	Meso	Dnajc3
Snrpg	5.02274e-67	0.802349	0.913	0.69	1.12414e-62	Meso	Snrpg
Fxyd6	9.85804e-67	0.663406	0.533	0.186	2.20633e-62	Meso	Fxyd6
Plp2	1.5701e-66	0.703257	0.662	0.297	3.51405e-62	Meso	Plp2
AC129016.2	1.99133e-66	0.56094	0.462	0.145	4.4568e-62	Meso	AC129016.2
Vwa5a	3.94583e-66	0.683264	0.617	0.263	8.83116e-62	Meso	Vwa5a
Tln1	4.43958e-66	0.687767	0.742	0.381	9.93622e-62	Meso	Tln1
Tcea3	5.11233e-66	0.643294	0.526	0.189	1.14419e-61	Meso	Tcea3
Ddrgk1	5.52963e-66	0.712116	0.758	0.398	1.23759e-61	Meso	Ddrgk1
Bri3	7.68398e-66	0.788945	0.847	0.526	1.71975e-61	Meso	Bri3
Atrx	1.26918e-65	0.705417	0.765	0.412	2.84055e-61	Meso	Atrx
Atp5b	1.47894e-65	0.84115	0.918	0.702	3.31001e-61	Meso	Atp5b
Adgrd11	2.39211e-65	0.753203	0.819	0.429	5.35379e-61	Meso	Adgrd1
Tmpo	2.47781e-65	0.534192	0.512	0.175	5.5456e-61	Meso	Tmpo
Ssbp3	2.6981e-65	0.65571	0.5	0.174	6.03863e-61	Meso	Ssbp3
Dazap2	2.79414e-65	0.655877	0.655	0.292	6.25357e-61	Meso	Dazap2
Scp2	5.16965e-65	0.766329	0.768	0.442	1.15702e-60	Meso	Scp2
Prdx1	1.00386e-64	0.80696	0.972	0.825	2.24674e-60	Meso	Prdx1
Gm100761	2.00277e-64	0.841605	0.979	0.74	4.4824e-60	Meso	Gm10076
Csde1	2.34485e-64	0.780469	0.798	0.477	5.24801e-60	Meso	Csde1
Ndufa7	2.55133e-64	0.771688	0.908	0.671	5.71013e-60	Meso	Ndufa7
Cox7c	3.44221e-64	0.806495	0.944	0.761	7.70402e-60	Meso	Cox7c
Zc2hc1a	4.40324e-64	0.519285	0.479	0.156	9.85488e-60	Meso	Zc2hc1a
Stat3	7.1936e-64	0.661492	0.692	0.337	1.61e-59	Meso	Stat3
mt-Nd5	1.09723e-63	0.721771	0.871	0.583	2.4557e-59	Meso	mt-Nd5
Acaa2	1.29571e-63	0.93095	0.746	0.418	2.89993e-59	Meso	Acaa2
Isg15	2.17336e-63	0.934003	0.462	0.151	4.86419e-59	Meso	Isg15
Wdr1	3.03111e-63	0.597702	0.615	0.253	6.78393e-59	Meso	Wdr1
Stx7	3.86854e-63	0.602918	0.603	0.253	8.65818e-59	Meso	Stx7
Rbpms	4.73882e-63	0.637104	0.601	0.253	1.0606e-58	Meso	Rbpms
Hnrnpa3	6.25003e-63	0.79438	0.862	0.562	1.39882e-58	Meso	Hnrnpa3
Slc4a4	8.81483e-63	0.556269	0.446	0.138	1.97285e-58	Meso	Slc4a4
Id1	9.67084e-63	0.765438	0.298	0.065	2.16443e-58	Meso	Id1
Psip1	1.21315e-62	0.642131	0.629	0.275	2.71515e-58	Meso	Psip1
Golgb1	1.25302e-62	0.679704	0.674	0.32	2.80439e-58	Meso	Golgb1
Myof	1.69663e-62	0.588948	0.592	0.237	3.79722e-58	Meso	Myof
Ndufb4	2.49947e-62	0.72712	0.784	0.466	5.59407e-58	Meso	Ndufb4
Myl12b	2.60704e-62	0.799888	0.871	0.589	5.83481e-58	Meso	Myl12b
Hmgb1	2.78999e-62	0.801277	0.946	0.722	6.24427e-58	Meso	Hmgb1
Tbrg1	1.19748e-61	0.815525	0.808	0.507	2.68008e-57	Meso	Tbrg1
Tsc22d1	1.73211e-61	0.932913	0.843	0.579	3.87664e-57	Meso	Tsc22d1
Ndfip2	2.19093e-61	0.690744	0.542	0.215	4.90352e-57	Meso	Ndfip2
Arpc2	2.57741e-61	0.814391	0.89	0.653	5.7685e-57	Meso	Arpc2
Fuca1	2.96469e-61	0.80346	0.784	0.471	6.63526e-57	Meso	Fuca1
Bloc1s1	5.99671e-61	0.759868	0.894	0.602	1.34212e-56	Meso	Bloc1s1
Adam10	7.72652e-61	0.554811	0.5	0.179	1.72927e-56	Meso	Adam10
Oxr1	8.21406e-61	0.591306	0.559	0.227	1.83839e-56	Meso	Oxr1
Rnf213	1.07573e-60	0.510592	0.42	0.126	2.40759e-56	Meso	Rnf213
Igsf3	1.26242e-60	0.551203	0.451	0.148	2.82542e-56	Meso	Igsf3
Ecm1	1.34875e-60	0.828289	0.934	0.687	3.01863e-56	Meso	Ecm1
Tbl1x	1.91612e-60	0.694229	0.617	0.279	4.28848e-56	Meso	Tbl1x
Dad1	2.32692e-60	0.734757	0.967	0.741	5.20787e-56	Meso	Dad1
Atp5j2	3.75554e-60	0.718983	0.944	0.741	8.40527e-56	Meso	Atp5j2
Rras2	3.84499e-60	0.510378	0.491	0.166	8.60546e-56	Meso	Rras2
Ndufa2	4.83503e-60	0.719736	0.946	0.735	1.08213e-55	Meso	Ndufa2
Odc1	7.88243e-60	0.537612	0.486	0.168	1.76417e-55	Meso	Odc1
Ybx1	1.10295e-59	0.823039	0.939	0.7	2.4685e-55	Meso	Ybx1
Pim1	1.41103e-59	0.645714	0.495	0.168	3.15803e-55	Meso	Pim1
H2-T22	1.77597e-59	0.673624	0.646	0.302	3.9748e-55	Meso	H2-T22
Rpl231	2.21905e-59	0.780036	1	0.891	4.96647e-55	Meso	Rpl23
Etfb	3.0841e-59	0.702215	0.831	0.515	6.90253e-55	Meso	Etfb
Tiparp	3.43518e-59	0.671724	0.533	0.206	7.68828e-55	Meso	Tiparp
Smim1	3.64996e-59	0.942304	0.643	0.327	8.16897e-55	Meso	Smim1
Smdt1	4.74274e-59	0.768244	0.887	0.644	1.06147e-54	Meso	Smdt1
Ndufa12	9.08217e-59	0.677426	0.735	0.41	2.03268e-54	Meso	Ndufa12
Trpm7	1.61264e-58	0.558445	0.547	0.216	3.60925e-54	Meso	Trpm7
Emc10	1.93797e-58	0.708547	0.831	0.545	4.33736e-54	Meso	Emc10
Ifit1	2.17348e-58	0.650961	0.357	0.093	4.86447e-54	Meso	Ifit1
Map1lc3b	2.5739e-58	0.798716	0.892	0.7	5.76065e-54	Meso	Map1lc3b
Fam173a	2.68018e-58	0.567542	0.601	0.26	5.99851e-54	Meso	Fam173a
C1d	3.43262e-58	0.75064	0.768	0.471	7.68255e-54	Meso	C1d
Hnrnpu	3.57303e-58	0.674453	0.831	0.512	7.99681e-54	Meso	Hnrnpu
Laptm4b	4.25985e-58	0.742248	0.531	0.219	9.53396e-54	Meso	Laptm4b
Nek7	5.69586e-58	0.533966	0.516	0.194	1.27479e-53	Meso	Nek7
Saraf	8.73903e-58	0.676828	0.73	0.408	1.95588e-53	Meso	Saraf
Tpm3	1.37497e-57	0.773022	0.793	0.503	3.07733e-53	Meso	Tpm3
C1s1	2.03856e-57	0.662915	0.981	0.868	4.56249e-53	Meso	C1s1
Arid5b	2.41409e-57	0.678608	0.643	0.292	5.40297e-53	Meso	Arid5b
Atp5l	2.45838e-57	0.736478	0.932	0.659	5.50211e-53	Meso	Atp5l
Fhl1	3.82513e-57	0.789265	0.77	0.419	8.56103e-53	Meso	Fhl1
Fmc1	4.74272e-57	0.65521	0.66	0.327	1.06147e-52	Meso	Fmc1
Eno1	5.53603e-57	0.689671	0.676	0.344	1.23902e-52	Meso	Eno1
Lrpap1	8.67458e-57	0.710756	0.812	0.501	1.94146e-52	Meso	Lrpap1
Grcc10	9.10668e-57	0.674272	0.805	0.47	2.03817e-52	Meso	Grcc10
Uqcrb	9.92742e-57	0.719714	0.934	0.738	2.22186e-52	Meso	Uqcrb
Gm26917	1.09872e-56	0.764807	0.913	0.617	2.45904e-52	Meso	Gm26917
Mdh1	1.26456e-56	0.760875	0.723	0.402	2.83021e-52	Meso	Mdh1
Slc3a2	1.40144e-56	0.663383	0.683	0.347	3.13657e-52	Meso	Slc3a2
Pgrmc1	1.51927e-56	0.664141	0.798	0.467	3.40028e-52	Meso	Pgrmc1
Pdha1	3.36762e-56	0.683733	0.646	0.32	7.53708e-52	Meso	Pdha1
Clta	3.74639e-56	0.777943	0.864	0.609	8.3848e-52	Meso	Clta
Gstp1	3.84317e-56	0.825785	0.808	0.505	8.6014e-52	Meso	Gstp1
Atp6v0e	4.12961e-56	0.707416	0.885	0.631	9.24249e-52	Meso	Atp6v0e
Tmsb10	6.56032e-56	0.88221	1	0.957	1.46826e-51	Meso	Tmsb10
Rcn1	7.00654e-56	0.78577	0.847	0.575	1.56813e-51	Meso	Rcn1
Grn	7.56071e-56	0.688291	0.892	0.604	1.69216e-51	Meso	Grn
Ubc	7.72169e-56	1.30497	0.953	0.809	1.72819e-51	Meso	Ubc
Clic1	8.09893e-56	0.787518	0.892	0.653	1.81262e-51	Meso	Clic1
Gabra3	8.78233e-56	0.607041	0.495	0.183	1.96557e-51	Meso	Gabra3
Atp5h	1.27078e-55	0.698541	0.939	0.711	2.84414e-51	Meso	Atp5h
Emp3	1.91395e-55	0.721345	0.96	0.792	4.28361e-51	Meso	Emp3
Gcc2	2.23036e-55	0.574408	0.502	0.19	4.99177e-51	Meso	Gcc2
Chmp2a	2.67968e-55	0.706626	0.826	0.551	5.9974e-51	Meso	Chmp2a
Ube2b	2.88556e-55	0.703326	0.784	0.489	6.45818e-51	Meso	Ube2b
Il6st	3.11261e-55	0.718337	0.817	0.537	6.96633e-51	Meso	Il6st
Ndufv1	3.73099e-55	0.590817	0.61	0.275	8.35034e-51	Meso	Ndufv1
Gpx8	4.09108e-55	0.754307	0.883	0.654	9.15626e-51	Meso	Gpx8
Arsb	4.31918e-55	0.588826	0.519	0.207	9.66675e-51	Meso	Arsb
Pabpc11	5.5908e-55	0.757809	0.955	0.743	1.25128e-50	Meso	Pabpc1
Tmem140	5.6016e-55	0.637876	0.542	0.227	1.25369e-50	Meso	Tmem140
Eif3c	7.10118e-55	0.691008	0.751	0.424	1.58931e-50	Meso	Eif3c
Hnrnpk	8.49118e-55	0.686982	0.927	0.725	1.90041e-50	Meso	Hnrnpk
Sec62	8.50687e-55	0.697391	0.939	0.762	1.90392e-50	Meso	Sec62
Ndufa13	1.20067e-54	0.702242	0.96	0.777	2.68721e-50	Meso	Ndufa13
Bbx	1.2564e-54	0.537476	0.526	0.209	2.81195e-50	Meso	Bbx
Gm12216	1.26806e-54	0.518063	0.439	0.147	2.83804e-50	Meso	Gm12216
Dag1	2.23752e-54	0.615992	0.793	0.463	5.0078e-50	Meso	Dag1
Rnaset2b	2.48204e-54	0.596274	0.599	0.27	5.55504e-50	Meso	Rnaset2b
Tpt11	3.43975e-54	0.694895	1	0.907	7.69851e-50	Meso	Tpt1
mt-Rnr1	3.56297e-54	0.772268	0.758	0.456	7.97429e-50	Meso	mt-Rnr1
Atp5g3	4.37388e-54	0.719957	0.77	0.484	9.78919e-50	Meso	Atp5g3
Nfib	4.93964e-54	0.643064	0.944	0.73	1.10554e-49	Meso	Nfib
2002-03-01	5.04335e-54	0.654012	0.683	0.368	1.12875e-49	Meso	2002-03-01
Atp5a1	5.17712e-54	0.746056	0.88	0.651	1.15869e-49	Meso	Atp5a1
Rrp1	5.60777e-54	0.647199	0.664	0.336	1.25508e-49	Meso	Rrp1
Tgoln1	5.7127e-54	0.633798	0.751	0.43	1.27856e-49	Meso	Tgoln1
Rbbp7	7.58602e-54	0.713895	0.761	0.461	1.69783e-49	Meso	Rbbp7
Ndufs2	1.08595e-53	0.675318	0.681	0.353	2.43047e-49	Meso	Ndufs2
Lgals3bp	2.04765e-53	0.697154	0.782	0.482	4.58284e-49	Meso	Lgals3bp
Uba1	2.17648e-53	0.599346	0.669	0.336	4.87118e-49	Meso	Uba1
Serbp1	2.41104e-53	0.713871	0.899	0.659	5.39615e-49	Meso	Serbp1
Ephx1	3.07696e-53	0.616955	0.603	0.282	6.88655e-49	Meso	Ephx1
Gstt1	3.24377e-53	0.688366	0.869	0.598	7.25988e-49	Meso	Gstt1
Mgll	3.57507e-53	0.618075	0.533	0.221	8.00136e-49	Meso	Mgll
Ube2h	4.57733e-53	0.536249	0.519	0.211	1.02445e-48	Meso	Ube2h
Stbd1	5.45609e-53	0.51152	0.362	0.106	1.22113e-48	Meso	Stbd1
Efna5	5.64259e-53	0.556804	0.521	0.204	1.26287e-48	Meso	Efna5
Son	9.92737e-53	0.630217	0.96	0.808	2.22184e-48	Meso	Son
Ccng1	1.18445e-52	0.575851	0.526	0.215	2.65091e-48	Meso	Ccng1
Hexim1	1.33385e-52	0.513825	0.493	0.191	2.98528e-48	Meso	Hexim1
Sf3b1	1.34264e-52	0.691104	0.758	0.467	3.00496e-48	Meso	Sf3b1
Cd9	1.64817e-52	0.764384	0.873	0.576	3.68878e-48	Meso	Cd9
Fus	1.7722e-52	0.66726	0.838	0.554	3.96637e-48	Meso	Fus
Matr3	1.89124e-52	0.630423	0.669	0.347	4.23279e-48	Meso	Matr3
Foxo1	1.90607e-52	0.516657	0.528	0.216	4.26598e-48	Meso	Foxo1
Eef1d1	2.2148e-52	0.709726	0.932	0.687	4.95695e-48	Meso	Eef1d
Zfhx3	3.11363e-52	0.528888	0.512	0.207	6.9686e-48	Meso	Zfhx3
Eef1a11	3.4421e-52	0.740975	0.998	0.91	7.70376e-48	Meso	Eef1a1
Arpp19	3.79102e-52	0.683483	0.791	0.503	8.48469e-48	Meso	Arpp19
Bnip3l	4.5407e-52	0.65333	0.808	0.517	1.01625e-47	Meso	Bnip3l
Psap	7.24031e-52	0.640656	0.984	0.88	1.62045e-47	Meso	Psap
Ddost	8.1579e-52	0.66416	0.862	0.584	1.82582e-47	Meso	Ddost
Anp32a	8.86622e-52	0.605488	0.716	0.387	1.98435e-47	Meso	Anp32a
Oxct1	2.04246e-51	0.573013	0.674	0.347	4.57124e-47	Meso	Oxct1
Ndufa6	3.14652e-51	0.666738	0.862	0.619	7.04223e-47	Meso	Ndufa6
Ssr3	3.20915e-51	0.692165	0.833	0.59	7.18239e-47	Meso	Ssr3
Dek	3.2991e-51	0.633181	0.685	0.374	7.38371e-47	Meso	Dek
Mapk3	3.94257e-51	0.555984	0.688	0.354	8.82388e-47	Meso	Mapk3
Tpm4	4.02694e-51	0.711986	0.857	0.607	9.01269e-47	Meso	Tpm4
Polr1d	6.72151e-51	0.647449	0.803	0.507	1.50434e-46	Meso	Polr1d
Rtp4	8.39411e-51	0.553405	0.455	0.162	1.87869e-46	Meso	Rtp4
Atf3	8.61594e-51	1.85815	0.568	0.251	1.92833e-46	Meso	Atf3
Cdk2ap2	9.96313e-51	0.680162	0.725	0.423	2.22985e-46	Meso	Cdk2ap2
Slc25a4	1.10214e-50	0.725413	0.955	0.79	2.4667e-46	Meso	Slc25a4
Pbx1	1.14466e-50	0.656718	0.721	0.411	2.56186e-46	Meso	Pbx1
Pfkp	1.41282e-50	0.589287	0.592	0.278	3.16204e-46	Meso	Pfkp
Tnfrsf11b	1.62315e-50	0.653165	0.432	0.15	3.63278e-46	Meso	Tnfrsf11b
Lamtor4	1.6754e-50	0.572805	0.718	0.383	3.74971e-46	Meso	Lamtor4
Plxnb2	2.13832e-50	0.540502	0.549	0.245	4.78577e-46	Meso	Plxnb2
Dnajb9	2.91576e-50	0.743803	0.601	0.29	6.52576e-46	Meso	Dnajb9
Nr2f2	3.25458e-50	0.595397	0.592	0.277	7.28407e-46	Meso	Nr2f2
Rbm3	3.86452e-50	0.689617	0.845	0.561	8.64919e-46	Meso	Rbm3
mt-Atp6	4.13301e-50	0.653979	0.96	0.707	9.25009e-46	Meso	mt-Atp6
Cbr1	5.4593e-50	0.592491	0.57	0.269	1.22185e-45	Meso	Cbr1
Ctsb	1.08032e-49	0.667412	0.958	0.839	2.41787e-45	Meso	Ctsb
Tmed10	1.39246e-49	0.69582	0.859	0.636	3.11646e-45	Meso	Tmed10
Cetn3	2.31648e-49	0.65014	0.779	0.467	5.18451e-45	Meso	Cetn3
Plec	2.81237e-49	0.568738	0.577	0.263	6.29436e-45	Meso	Plec
Naa38	3.94658e-49	0.61803	0.7	0.384	8.83284e-45	Meso	Naa38
Neat1	4.11659e-49	1.22995	0.833	0.538	9.21334e-45	Meso	Neat1
Edf1	4.71165e-49	0.704575	0.852	0.612	1.05451e-44	Meso	Edf1
Tnks1bp1	7.26944e-49	0.513318	0.57	0.259	1.62697e-44	Meso	Tnks1bp1
Trappc2l	1.1397e-48	0.61106	0.695	0.373	2.55077e-44	Meso	Trappc2l
Rpl101	1.28533e-48	0.710747	0.998	0.918	2.87669e-44	Meso	Rpl10
Rplp11	1.3442e-48	0.66689	0.998	0.956	3.00845e-44	Meso	Rplp1
Tomm7	1.49459e-48	0.631985	0.901	0.662	3.34503e-44	Meso	Tomm7
Polr2l	1.54414e-48	0.753001	0.761	0.49	3.45594e-44	Meso	Polr2l
Hsp90b1	1.56601e-48	0.630263	0.977	0.79	3.50488e-44	Meso	Hsp90b1
Cstb	1.68185e-48	0.769252	0.826	0.548	3.76415e-44	Meso	Cstb
Arl6ip1	2.00618e-48	0.625748	0.782	0.479	4.49004e-44	Meso	Arl6ip1
Ddx3x	2.17319e-48	0.645757	0.777	0.463	4.86381e-44	Meso	Ddx3x
Uqcrq	2.47486e-48	0.697664	0.831	0.565	5.53898e-44	Meso	Uqcrq
Sap18	3.00737e-48	0.619588	0.721	0.416	6.73079e-44	Meso	Sap18
Sypl	3.1253e-48	0.664636	0.662	0.373	6.99473e-44	Meso	Sypl
Sox4	3.16441e-48	0.530354	0.444	0.166	7.08226e-44	Meso	Sox4
Pcmtd1	4.4562e-48	0.550853	0.585	0.278	9.97341e-44	Meso	Pcmtd1
Gm37376	5.24826e-48	0.541698	0.596	0.274	1.17461e-43	Meso	Gm37376
Gdi2	5.66457e-48	0.685303	0.831	0.584	1.26779e-43	Meso	Gdi2
Idnk	6.14124e-48	0.535025	0.542	0.242	1.37447e-43	Meso	Idnk
Tmbim4	7.45928e-48	0.58035	0.631	0.323	1.66946e-43	Meso	Tmbim4
S100a101	7.54074e-48	0.652779	0.995	0.864	1.68769e-43	Meso	S100a10
Capza2	7.91084e-48	0.610564	0.77	0.478	1.77052e-43	Meso	Capza2
Atp6v1f	8.61917e-48	0.638329	0.84	0.583	1.92906e-43	Meso	Atp6v1f
Ndufb7	1.1103e-47	0.600344	0.798	0.502	2.48497e-43	Meso	Ndufb7
Ankrd12	1.16721e-47	0.616095	0.613	0.304	2.61233e-43	Meso	Ankrd12
Hsbp1	1.20988e-47	0.625936	0.892	0.632	2.70784e-43	Meso	Hsbp1
Dnajc1	1.2395e-47	0.550735	0.624	0.312	2.77412e-43	Meso	Dnajc1
Atp5k	1.78812e-47	0.641	0.864	0.653	4.00199e-43	Meso	Atp5k
Mndal	2.10487e-47	0.591718	0.589	0.284	4.71091e-43	Meso	Mndal
Kif5b	2.22052e-47	0.661623	0.758	0.474	4.96975e-43	Meso	Kif5b
Rpl381	2.42585e-47	0.625351	0.995	0.911	5.42929e-43	Meso	Rpl38
Klf6	2.86244e-47	1.52124	0.826	0.58	6.40643e-43	Meso	Klf6
Mvp	3.07672e-47	0.503782	0.545	0.241	6.886e-43	Meso	Mvp
Eif5	3.42661e-47	0.640385	0.779	0.485	7.66909e-43	Meso	Eif5
Cox8a	3.51371e-47	0.639609	0.969	0.801	7.86403e-43	Meso	Cox8a
Xdh	4.80163e-47	0.603523	0.728	0.419	1.07465e-42	Meso	Xdh
Tuba1b	4.80505e-47	0.694884	0.934	0.748	1.07542e-42	Meso	Tuba1b
Cystm1	5.00105e-47	0.538223	0.549	0.242	1.11928e-42	Meso	Cystm1
Pdpn	5.12839e-47	0.75186	0.793	0.515	1.14779e-42	Meso	Pdpn
Tcf25	6.77144e-47	0.640339	0.812	0.532	1.51552e-42	Meso	Tcf25
Pdlim4	9.2405e-47	0.636666	0.697	0.392	2.06812e-42	Meso	Pdlim4
Itm2c	9.66261e-47	0.674457	0.897	0.649	2.16259e-42	Meso	Itm2c
Serinc3	1.23045e-46	0.620588	0.831	0.567	2.75387e-42	Meso	Serinc3
Meis2	1.35903e-46	0.573121	0.613	0.304	3.04163e-42	Meso	Meis2
Abracl	1.65071e-46	0.561718	0.627	0.322	3.69446e-42	Meso	Abracl
Sdha	1.73877e-46	0.591457	0.702	0.401	3.89154e-42	Meso	Sdha
Vim1	1.87664e-46	0.869489	0.988	0.879	4.2001e-42	Meso	Vim
Pdcd6	2.1724e-46	0.575807	0.754	0.462	4.86205e-42	Meso	Pdcd6
Txnip	2.74419e-46	0.691015	0.864	0.673	6.14178e-42	Meso	Txnip
Rps161	3.07964e-46	0.634442	0.998	0.888	6.89254e-42	Meso	Rps16
Ywhaz	3.65223e-46	0.632965	0.73	0.445	8.17406e-42	Meso	Ywhaz
Tma7	4.6665e-46	0.623426	0.857	0.607	1.04441e-41	Meso	Tma7
Nudc	7.3462e-46	0.586418	0.695	0.395	1.64415e-41	Meso	Nudc
Fmo2	7.68892e-46	1.44357	0.495	0.234	1.72086e-41	Meso	Fmo2
Parva	9.01713e-46	0.541318	0.617	0.311	2.01812e-41	Meso	Parva
Fam32a	9.03214e-46	0.611149	0.714	0.411	2.02148e-41	Meso	Fam32a
Ano6	9.14732e-46	0.544875	0.631	0.332	2.04726e-41	Meso	Ano6
Cox17	1.37128e-45	0.594211	0.714	0.412	3.06907e-41	Meso	Cox17
Atp5j	1.77779e-45	0.641686	0.927	0.747	3.97888e-41	Meso	Atp5j
Vcp	2.10038e-45	0.559143	0.822	0.542	4.70086e-41	Meso	Vcp
Gabarapl2	2.22214e-45	0.602626	0.784	0.507	4.97338e-41	Meso	Gabarapl2
Hdgf	2.94402e-45	0.516319	0.653	0.339	6.58902e-41	Meso	Hdgf
Abhd2	3.24269e-45	0.588734	0.427	0.162	7.25747e-41	Meso	Abhd2
Aldh7a1	3.55854e-45	0.521647	0.62	0.307	7.96438e-41	Meso	Aldh7a1
Btg2	3.80003e-45	1.41849	0.613	0.316	8.50485e-41	Meso	Btg2
Fbxo33	3.82114e-45	0.513854	0.258	0.065	8.55209e-41	Meso	Fbxo33
Rpl271	4.1907e-45	0.638444	0.984	0.839	9.3792e-41	Meso	Rpl27
Rplp21	4.38287e-45	0.627826	0.998	0.904	9.8093e-41	Meso	Rplp2
Npc2	5.74828e-45	0.731365	0.958	0.77	1.28652e-40	Meso	Npc2
Spcs2	6.06857e-45	0.627427	0.822	0.553	1.35821e-40	Meso	Spcs2
Cnpy2	6.73904e-45	0.637263	0.838	0.603	1.50826e-40	Meso	Cnpy2
Uqcrh1	1.14415e-44	0.653252	0.932	0.744	2.56073e-40	Meso	Uqcrh
Dpp41	1.23919e-44	0.57994	0.779	0.423	2.77344e-40	Meso	Dpp4
Eny2	1.5748e-44	0.549029	0.631	0.33	3.52455e-40	Meso	Eny2
Ssr4	1.6239e-44	0.712549	0.85	0.645	3.63446e-40	Meso	Ssr4
Btf31	1.80945e-44	0.643845	0.953	0.747	4.04974e-40	Meso	Btf3
Canx	1.82855e-44	0.606168	0.864	0.616	4.09249e-40	Meso	Canx
Glo1	1.88013e-44	0.541924	0.613	0.31	4.20792e-40	Meso	Glo1
Ctsd	2.48551e-44	0.648208	0.871	0.627	5.56281e-40	Meso	Ctsd
Tecr	2.8544e-44	0.598639	0.8	0.533	6.38843e-40	Meso	Tecr
Ubxn4	3.00785e-44	0.55546	0.653	0.365	6.73187e-40	Meso	Ubxn4
Eif3m	3.2817e-44	0.630966	0.723	0.444	7.34478e-40	Meso	Eif3m
Sptssa	4.15954e-44	0.638078	0.815	0.558	9.30947e-40	Meso	Sptssa
Churc1	7.35586e-44	0.566282	0.685	0.397	1.64632e-39	Meso	Churc1
Jpt11	7.80643e-44	0.550292	0.789	0.446	1.74716e-39	Meso	Jpt1
Ctsl	7.89567e-44	0.664811	0.977	0.904	1.76713e-39	Meso	Ctsl
Cox6a1	8.30312e-44	0.595507	0.937	0.781	1.85832e-39	Meso	Cox6a1
Rhoa1	9.12218e-44	0.630643	0.944	0.772	2.04163e-39	Meso	Rhoa
Bmp4	9.47505e-44	0.508912	0.573	0.264	2.12061e-39	Meso	Bmp4
Guk1	9.99527e-44	0.523733	0.585	0.29	2.23704e-39	Meso	Guk1
Gabarap	1.05943e-43	0.598361	0.96	0.818	2.37112e-39	Meso	Gabarap
Dctn3	1.15309e-43	0.546944	0.669	0.377	2.58074e-39	Meso	Dctn3
Crtap	1.29662e-43	0.551268	0.7	0.401	2.90197e-39	Meso	Crtap
Calr	1.37855e-43	0.620253	0.965	0.793	3.08532e-39	Meso	Calr
Chmp4b	2.13388e-43	0.614468	0.789	0.524	4.77583e-39	Meso	Chmp4b
Ssb	2.32102e-43	0.551972	0.775	0.472	5.19469e-39	Meso	Ssb
Mrfap1	2.40108e-43	0.613759	0.906	0.71	5.37385e-39	Meso	Mrfap1
Syf2	2.60334e-43	0.535609	0.688	0.392	5.82654e-39	Meso	Syf2
H2afz	2.74107e-43	0.63834	0.791	0.527	6.13478e-39	Meso	H2afz
Prpf4b	4.0259e-43	0.509405	0.714	0.399	9.01037e-39	Meso	Prpf4b
Atp5e	4.10468e-43	0.599533	0.967	0.769	9.18667e-39	Meso	Atp5e
Fkbp2	5.18171e-43	0.631019	0.779	0.506	1.15972e-38	Meso	Fkbp2
Srrm2	6.82838e-43	0.622825	0.892	0.636	1.52826e-38	Meso	Srrm2
H6pd	9.781e-43	0.51561	0.599	0.303	2.18908e-38	Meso	H6pd
Acaa1a	9.98099e-43	0.534714	0.676	0.38	2.23385e-38	Meso	Acaa1a
Cox7a2	1.09443e-42	0.606094	0.873	0.677	2.44944e-38	Meso	Cox7a2
Fosb	1.32363e-42	1.53931	0.512	0.235	2.96242e-38	Meso	Fosb
Socs2	1.39034e-42	0.545001	0.521	0.235	3.11172e-38	Meso	Socs2
Pomp	2.42245e-42	0.583489	0.803	0.553	5.4217e-38	Meso	Pomp
Os9	2.64182e-42	0.608932	0.648	0.38	5.91266e-38	Meso	Os9
Chd3	2.9685e-42	0.598188	0.657	0.363	6.64381e-38	Meso	Chd3
Ptms	3.54513e-42	0.595359	0.819	0.571	7.93436e-38	Meso	Ptms
Selenow	3.94516e-42	0.717023	0.93	0.762	8.82967e-38	Meso	Selenow
Arf1	4.26528e-42	0.564333	0.925	0.719	9.54613e-38	Meso	Arf1
Bcap31	4.82819e-42	0.60103	0.782	0.529	1.0806e-37	Meso	Bcap31
Mdk	5.12198e-42	0.539587	0.427	0.167	1.14635e-37	Meso	Mdk
Romo1	5.63512e-42	0.562021	0.878	0.643	1.2612e-37	Meso	Romo1
Actb1	7.09885e-42	0.721977	0.995	0.897	1.58879e-37	Meso	Actb
Raly	9.67372e-42	0.631068	0.707	0.44	2.16507e-37	Meso	Raly
Hspa5	1.00063e-41	0.624471	0.948	0.765	2.23951e-37	Meso	Hspa5
Fkbp3	1.57906e-41	0.597207	0.641	0.359	3.5341e-37	Meso	Fkbp3
Cnih4	1.59368e-41	0.515729	0.599	0.302	3.56681e-37	Meso	Cnih4
Hmgcs2	1.71306e-41	0.66524	0.432	0.181	3.83401e-37	Meso	Hmgcs2
Xist1	1.79221e-41	0.618097	0.96	0.599	4.01115e-37	Meso	Xist
Itm2b	2.23941e-41	0.609632	1	0.954	5.01203e-37	Meso	Itm2b
Tmem59	2.46277e-41	0.644605	0.908	0.738	5.51192e-37	Meso	Tmem59
Pfdn51	2.87905e-41	0.609027	0.944	0.781	6.44359e-37	Meso	Pfdn5
Ndufv3	3.94322e-41	0.599744	0.845	0.609	8.82532e-37	Meso	Ndufv3
Cnbp	4.48771e-41	0.642062	0.894	0.724	1.00439e-36	Meso	Cnbp
Rab6a	4.91898e-41	0.571985	0.756	0.493	1.10092e-36	Meso	Rab6a
D8Ertd738e	5.97922e-41	0.584463	0.859	0.63	1.33821e-36	Meso	D8Ertd738e
Rps171	1.45739e-40	0.595727	0.988	0.876	3.26177e-36	Meso	Rps17
Eef21	1.47568e-40	0.620222	0.969	0.847	3.30271e-36	Meso	Eef2
Rsrc2	1.59428e-40	0.524087	0.683	0.387	3.56815e-36	Meso	Rsrc2
Sf3b2	1.64869e-40	0.579957	0.768	0.507	3.68992e-36	Meso	Sf3b2
Zfand6	2.24227e-40	0.556612	0.65	0.373	5.01842e-36	Meso	Zfand6
Siva1	2.39885e-40	0.51377	0.505	0.235	5.36887e-36	Meso	Siva1
Psmb6	2.7273e-40	0.592213	0.8	0.564	6.10397e-36	Meso	Psmb6
Akr1a1	3.25944e-40	0.589012	0.873	0.665	7.29495e-36	Meso	Akr1a1
Ociad1	3.41792e-40	0.543133	0.73	0.462	7.64964e-36	Meso	Ociad1
Atp5f1	3.61411e-40	0.586103	0.805	0.557	8.08873e-36	Meso	Atp5f1
Sptan1	4.9365e-40	0.533502	0.624	0.339	1.10484e-35	Meso	Sptan1
Taldo1	4.95952e-40	0.518071	0.646	0.351	1.10999e-35	Meso	Taldo1
Rps27rt1	5.00504e-40	0.631506	0.993	0.769	1.12018e-35	Meso	Rps27rt
Ppp1ca	5.16757e-40	0.604001	0.815	0.61	1.15655e-35	Meso	Ppp1ca
Mrpl48	5.38154e-40	0.550469	0.613	0.326	1.20444e-35	Meso	Mrpl48
Rpl391	5.45881e-40	0.630518	0.995	0.879	1.22174e-35	Meso	Rpl39
Spr	5.47107e-40	0.519195	0.615	0.335	1.22448e-35	Meso	Spr
Pnrc1	6.15479e-40	0.616779	0.608	0.312	1.3775e-35	Meso	Pnrc1
Efemp11	6.28335e-40	0.591106	0.955	0.732	1.40628e-35	Meso	Efemp1
Scarb2	6.52813e-40	0.627488	0.638	0.356	1.46106e-35	Meso	Scarb2
Srsf5	7.03522e-40	0.641573	0.805	0.577	1.57455e-35	Meso	Srsf5
Sem1	9.76153e-40	0.649515	0.878	0.669	2.18473e-35	Meso	Sem1
Cct4	1.09055e-39	0.548159	0.716	0.432	2.44077e-35	Meso	Cct4
Ghitm	1.16168e-39	0.543509	0.66	0.381	2.59995e-35	Meso	Ghitm
Mrps33	1.20952e-39	0.555589	0.695	0.409	2.70702e-35	Meso	Mrps33
Eif5b	1.84489e-39	0.551467	0.751	0.478	4.12905e-35	Meso	Eif5b
Ndufb3	1.87619e-39	0.507108	0.725	0.446	4.1991e-35	Meso	Ndufb3
Eea1	1.98298e-39	0.511395	0.528	0.256	4.43811e-35	Meso	Eea1
Eif3g	2.06476e-39	0.527469	0.695	0.404	4.62114e-35	Meso	Eif3g
Pnp	2.44461e-39	0.642975	0.671	0.389	5.47129e-35	Meso	Pnp
Ywhaq	2.80019e-39	0.594017	0.871	0.627	6.26711e-35	Meso	Ywhaq
Ddb1	2.84734e-39	0.503457	0.624	0.346	6.37264e-35	Meso	Ddb1
Sptbn11	2.99402e-39	0.54091	0.941	0.751	6.70092e-35	Meso	Sptbn1
Gm26532	3.01159e-39	0.733583	0.289	0.09	6.74024e-35	Meso	Gm26532
Aldh2	3.12315e-39	0.598376	0.915	0.735	6.98993e-35	Meso	Aldh2
Psma4	3.32746e-39	0.520204	0.749	0.463	7.44718e-35	Meso	Psma4
Ndufc2	3.66666e-39	0.525136	0.777	0.501	8.20634e-35	Meso	Ndufc2
Gm8186	3.94844e-39	0.541689	0.709	0.422	8.83699e-35	Meso	Gm8186
Amotl2	6.3929e-39	0.673491	0.695	0.424	1.43079e-34	Meso	Amotl2
Atp5d	6.67258e-39	0.590141	0.869	0.659	1.49339e-34	Meso	Atp5d
Eif3h1	7.59333e-39	0.585912	0.859	0.654	1.69946e-34	Meso	Eif3h
Eef1b21	8.68521e-39	0.574851	0.93	0.714	1.94384e-34	Meso	Eef1b2
Luc7l3	1.07057e-38	0.512862	0.615	0.337	2.39605e-34	Meso	Luc7l3
Ost4	1.0806e-38	0.584597	0.901	0.681	2.4185e-34	Meso	Ost4
Psma3	1.19346e-38	0.542231	0.833	0.576	2.67108e-34	Meso	Psma3
Rpl221	1.19448e-38	0.581956	0.96	0.821	2.67336e-34	Meso	Rpl22
Cct5	1.26145e-38	0.550929	0.763	0.491	2.82325e-34	Meso	Cct5
Psenen	1.32035e-38	0.523917	0.808	0.541	2.95507e-34	Meso	Psenen
Ifitm2	1.34661e-38	0.601358	0.998	0.904	3.01385e-34	Meso	Ifitm2
Leprot	2.50215e-38	0.554466	0.707	0.437	5.60006e-34	Meso	Leprot
Gm97941	2.85873e-38	0.591713	0.897	0.622	6.39813e-34	Meso	Gm9794
Gng5	3.10397e-38	0.59777	0.913	0.735	6.94699e-34	Meso	Gng5
Metap2	4.59124e-38	0.544794	0.721	0.454	1.02757e-33	Meso	Metap2
Snhg8	4.60941e-38	0.531495	0.676	0.383	1.03163e-33	Meso	Snhg8
Hmgn2	4.61734e-38	0.55345	0.634	0.357	1.03341e-33	Meso	Hmgn2
Fkbp8	6.23884e-38	0.572356	0.711	0.448	1.39632e-33	Meso	Fkbp8
Eif3k	9.26534e-38	0.532083	0.883	0.64	2.07368e-33	Meso	Eif3k
Ralbp1	9.79905e-38	0.533288	0.808	0.545	2.19313e-33	Meso	Ralbp1
Elob	1.26273e-37	0.605406	0.906	0.726	2.82612e-33	Meso	Elob
Rab11b	1.8253e-37	0.582127	0.721	0.476	4.08519e-33	Meso	Rab11b
Pigp	2.44224e-37	0.513417	0.669	0.391	5.46597e-33	Meso	Pigp
Eif1	2.86108e-37	0.620442	0.998	0.911	6.40338e-33	Meso	Eif1
Hspb8	3.44818e-37	0.676356	0.627	0.35	7.71737e-33	Meso	Hspb8
S100a111	4.30708e-37	0.5113	0.991	0.903	9.63968e-33	Meso	S100a11
Cox7a2l1	4.56397e-37	0.582037	0.908	0.685	1.02146e-32	Meso	Cox7a2l
Ndufs6	5.08431e-37	0.507698	0.761	0.489	1.13792e-32	Meso	Ndufs6
Lamtor5	5.54646e-37	0.506623	0.695	0.428	1.24135e-32	Meso	Lamtor5
Rps271	6.23614e-37	0.578385	1	0.95	1.39571e-32	Meso	Rps27
Brk1	6.42683e-37	0.589009	0.742	0.503	1.43839e-32	Meso	Brk1
Dnajc10	6.54152e-37	0.504212	0.653	0.374	1.46406e-32	Meso	Dnajc10
Hnrnpab	7.45784e-37	0.506695	0.681	0.402	1.66914e-32	Meso	Hnrnpab
Mat2b	1.00955e-36	0.510961	0.589	0.328	2.25947e-32	Meso	Mat2b
Acp1	1.35013e-36	0.504093	0.592	0.326	3.02172e-32	Meso	Acp1
Aldh1a1	1.85157e-36	0.641268	0.629	0.367	4.14399e-32	Meso	Aldh1a1
2002-03-01	2.30381e-36	0.502549	0.596	0.327	5.15616e-32	Meso	2002-03-01
Dhrs7	2.34731e-36	0.533187	0.711	0.443	5.25353e-32	Meso	Dhrs7
Pdia4	4.73768e-36	0.519178	0.704	0.436	1.06034e-31	Meso	Pdia4
Npdc1	5.13182e-36	0.56583	0.775	0.537	1.14855e-31	Meso	Npdc1
Ndufs7	5.36314e-36	0.533992	0.77	0.529	1.20032e-31	Meso	Ndufs7
Srrm1	6.01344e-36	0.50315	0.655	0.374	1.34587e-31	Meso	Srrm1
Dnaja1	6.36397e-36	0.792248	0.85	0.636	1.42432e-31	Meso	Dnaja1
Psma1	6.87388e-36	0.515127	0.634	0.378	1.53844e-31	Meso	Psma1
Dynlrb1	8.91234e-36	0.527457	0.883	0.667	1.99467e-31	Meso	Dynlrb1
Rps31	9.00043e-36	0.578376	0.991	0.888	2.01439e-31	Meso	Rps3
Angptl4	9.36805e-36	0.506134	0.38	0.15	2.09666e-31	Meso	Angptl4
Sod1	1.05238e-35	0.527455	0.657	0.399	2.35532e-31	Meso	Sod1
Fos1	1.13116e-35	1.76693	0.81	0.595	2.53165e-31	Meso	Fos
Tcp1	1.41583e-35	0.525915	0.622	0.363	3.16878e-31	Meso	Tcp1
Nfic	2.20878e-35	0.549365	0.798	0.562	4.94346e-31	Meso	Nfic
Ndufb8	2.32414e-35	0.513516	0.735	0.495	5.20165e-31	Meso	Ndufb8
Klf21	2.72278e-35	0.612698	0.667	0.379	6.09385e-31	Meso	Klf2
Sf3b5	3.35588e-35	0.50269	0.704	0.441	7.5108e-31	Meso	Sf3b5
Prdx2	3.65818e-35	0.556622	0.833	0.611	8.18738e-31	Meso	Prdx2
Krcc1	4.076e-35	0.512008	0.634	0.367	9.12249e-31	Meso	Krcc1
Zfp706	4.25077e-35	0.508623	0.739	0.484	9.51364e-31	Meso	Zfp706
Naca1	5.04217e-35	0.561512	0.972	0.796	1.12849e-30	Meso	Naca
Ar	5.26932e-35	0.657817	0.869	0.657	1.17933e-30	Meso	Ar
Cdc37	7.65544e-35	0.509414	0.737	0.487	1.71336e-30	Meso	Cdc37
Cavin31	9.45998e-35	0.523421	0.899	0.604	2.11724e-30	Meso	Cavin3
Flna	1.21592e-34	0.501802	0.704	0.449	2.72135e-30	Meso	Flna
Zfyve21	1.84793e-34	0.538636	0.681	0.421	4.13585e-30	Meso	Zfyve21
Tpr	2.29842e-34	0.53811	0.683	0.42	5.14409e-30	Meso	Tpr
Jun	4.91727e-34	1.55584	0.873	0.682	1.10053e-29	Meso	Jun
Tomm20	5.93826e-34	0.512706	0.695	0.437	1.32904e-29	Meso	Tomm20
Selenof	6.51667e-34	0.604776	0.918	0.762	1.4585e-29	Meso	Selenof
Tsen34	7.25414e-34	0.51687	0.737	0.485	1.62355e-29	Meso	Tsen34
Wdr891	8.89026e-34	0.530267	0.967	0.755	1.98973e-29	Meso	Wdr89
Id31	1.3931e-33	0.553189	0.735	0.445	3.11789e-29	Meso	Id3
Rpl22l11	1.41125e-33	0.55156	0.984	0.829	3.15853e-29	Meso	Rpl22l1
H2afv	1.91224e-33	0.518944	0.709	0.47	4.27978e-29	Meso	H2afv
Hnrnpa1	2.27481e-33	0.526992	0.723	0.443	5.09124e-29	Meso	Hnrnpa1
Mrpl331	3.44476e-33	0.524443	0.85	0.613	7.70971e-29	Meso	Mrpl33
Vapa	4.07343e-33	0.501221	0.714	0.465	9.11675e-29	Meso	Vapa
Dnajb4	4.2706e-33	0.573064	0.465	0.222	9.55802e-29	Meso	Dnajb4
Cope	4.43132e-33	0.500096	0.812	0.581	9.91773e-29	Meso	Cope
Rpl71	5.13032e-33	0.547574	0.988	0.874	1.14822e-28	Meso	Rpl7
Rps291	5.86418e-33	0.516519	1	0.947	1.31246e-28	Meso	Rps29
Psma2	5.92417e-33	0.553213	0.761	0.544	1.32589e-28	Meso	Psma2
Hspa1a	8.70807e-33	1.18832	0.812	0.562	1.94895e-28	Meso	Hspa1a
Pfn1	1.1098e-32	0.572245	0.967	0.801	2.48384e-28	Meso	Pfn1
Ndufa5	1.14458e-32	0.520517	0.777	0.567	2.56168e-28	Meso	Ndufa5
Rcn3	1.2283e-32	0.504129	0.948	0.793	2.74905e-28	Meso	Rcn3
2700060E02Rik	1.36814e-32	0.55002	0.805	0.562	3.06204e-28	Meso	2700060E02Rik
Rnase4	1.85053e-32	0.515941	0.991	0.928	4.14167e-28	Meso	Rnase4
Spcs1	2.04044e-32	0.521293	0.869	0.678	4.5667e-28	Meso	Spcs1
Rpl51	2.28968e-32	0.50931	0.962	0.826	5.12453e-28	Meso	Rpl5
Cops9	2.72357e-32	0.550659	0.737	0.512	6.09563e-28	Meso	Cops9
Hypk	3.46232e-32	0.506065	0.815	0.566	7.74901e-28	Meso	Hypk
Mtdh	3.81923e-32	0.528653	0.737	0.513	8.54782e-28	Meso	Mtdh
Nap1l1	5.51881e-32	0.529679	0.702	0.463	1.23517e-27	Meso	Nap1l1
Rpl36a1	5.5279e-32	0.523918	0.986	0.859	1.2372e-27	Meso	Rpl36a
Nop53	9.49511e-32	0.522844	0.749	0.498	2.1251e-27	Meso	Nop53
Ndufb11	1.17472e-31	0.509653	0.852	0.637	2.62914e-27	Meso	Ndufb11
Atp5c1	1.27867e-31	0.518064	0.817	0.595	2.86179e-27	Meso	Atp5c1
Eif3e	1.43957e-31	0.535585	0.775	0.545	3.22189e-27	Meso	Eif3e
Wnt5a	1.89134e-31	0.512366	0.592	0.335	4.233e-27	Meso	Wnt5a
2410015M20Rik	2.07259e-30	0.515667	0.751	0.521	4.63867e-26	Meso	2410015M20Rik
Ndufc1	2.66965e-30	0.501966	0.779	0.553	5.97494e-26	Meso	Ndufc1
Rpl281	4.14861e-30	0.504956	0.986	0.857	9.285e-26	Meso	Rpl28
Rpl151	4.20763e-30	0.514582	0.974	0.827	9.4171e-26	Meso	Rpl15
Rps3a11	1.24506e-29	0.502609	0.998	0.909	2.78657e-25	Meso	Rps3a1
Rexo2	3.12293e-29	0.565173	0.674	0.455	6.98942e-25	Meso	Rexo2
Colec12	5.04402e-29	0.539254	0.725	0.528	1.1289e-24	Meso	Colec12
Tceal9	5.62809e-29	0.510542	0.833	0.631	1.25962e-24	Meso	Tceal9
Brd2	6.54785e-29	0.540813	0.575	0.344	1.46547e-24	Meso	Brd2
Minos1	1.41897e-28	0.52185	0.864	0.682	3.17581e-24	Meso	Minos1
Zfp36l2	2.55297e-28	0.557762	0.676	0.436	5.7138e-24	Meso	Zfp36l2
S100a61	6.13724e-28	0.519225	1	0.974	1.37357e-23	Meso	S100a6
Dnajb1	1.12167e-26	1.32712	0.549	0.331	2.51042e-22	Meso	Dnajb1
Nfkbia	1.2409e-26	1.36011	0.617	0.402	2.77726e-22	Meso	Nfkbia
Fth11	3.01416e-26	0.549688	1	0.986	6.74598e-22	Meso	Fth1
Ifrd1	4.22808e-26	0.884274	0.502	0.276	9.46287e-22	Meso	Ifrd1
Tsc22d3	1.21838e-25	0.576725	0.521	0.303	2.72686e-21	Meso	Tsc22d3
Cfl1	3.56197e-25	0.502553	0.923	0.809	7.97203e-21	Meso	Cfl1
Cmah	5.1802e-24	0.926985	0.387	0.206	1.15938e-19	Meso	Cmah
Prss231	3.92658e-23	0.555476	0.941	0.801	8.78807e-19	Meso	Prss23
Hspa1b	4.45862e-23	0.554924	0.629	0.401	9.97883e-19	Meso	Hspa1b
Fxyd1	1.26019e-21	0.505474	0.892	0.803	2.82043e-17	Meso	Fxyd1
Ppp1r15a	5.11599e-21	0.776111	0.437	0.252	1.14501e-16	Meso	Ppp1r15a
Nupr1	1.22865e-19	0.584878	0.911	0.751	2.74984e-15	Meso	Nupr1
Bag3	4.01459e-17	0.534432	0.437	0.267	8.98505e-13	Meso	Bag3
Meg3	4.31714e-16	0.564282	0.915	0.848	9.66218e-12	Meso	Meg3
Dusp1	1.54926e-13	1.45364	0.749	0.645	3.46741e-09	Meso	Dusp1
Cyr61	4.17752e-13	0.812925	0.535	0.374	9.3497e-09	Meso	Cyr61
Zfp36	5.67117e-12	0.704163	0.559	0.416	1.26926e-07	Meso	Zfp36
Junb1	5.60863e-09	0.61537	0.768	0.63	0.000125527	Meso	Junb
Egr1	3.13354e-06	0.557207	0.763	0.67	0.0701317	Meso	Egr1
Klf41	0.00170954	0.546717	0.573	0.507	1	Meso	Klf4
Rgs5	0	1.44995	0.622	0.005	0	AM-VSM	Rgs5
Ace2	1.47536e-260	0.633022	0.351	0.002	3.302e-256	AM-VSM	Ace2
Kcnj8	4.22568e-68	0.698162	0.419	0.031	9.45749e-64	AM-VSM	Kcnj8
Hbb-bt	8.33522e-43	0.806954	0.703	0.136	1.86551e-38	AM-VSM	Hbb-bt
Notch3	3.42374e-41	0.570478	0.365	0.04	7.66266e-37	AM-VSM	Notch3
Ins11	6.05683e-41	2.05438	0.919	0.251	1.35558e-36	AM-VSM	Ins1
Ins21	1.41365e-36	2.09158	0.919	0.288	3.16389e-32	AM-VSM	Ins2
Hbb-bs1	1.0852e-32	1.28495	0.919	0.285	2.42878e-28	AM-VSM	Hbb-bs
Iapp	5.76991e-28	1.13808	0.703	0.187	1.29136e-23	AM-VSM	Iapp
Hba-a1	9.55373e-25	0.784679	0.757	0.229	2.13822e-20	AM-VSM	Hba-a1
Hba-a2	1.85564e-17	0.643873	0.595	0.192	4.1531e-13	AM-VSM	Hba-a2
