# Supplementary material for: Spatially organized cellular communities shape functional tissue architecture in the pancreas
Source: Sci Adv. 2025 Nov 12;11(46):eadx5791. doi: 10.1126/sciadv.adx5791 (PMC12609055; doi:10.1126/sciadv.adx5791)
Supplement: Supplementary file 2 — Tables S1 to S9 [file sciadv.adx5791_tables_s1_to_s9.zip › adx5791_table_s6.xlsx]

## Sheet: Table S6
Supplementary Table 6. List of Differentially Expressed Genes (DEG) from the Adult-Embryonic mesenchyme integrated dataset
	p_val	avg_log2FC	pct.1	pct.2	p_val_adj	cluster	gene
Slc40a1	0	2.841	0.866	0.143	0	M-SpP	Slc40a1
Nkx2-5	0	2.17091	0.653	0.06	0	M-SpP	Nkx2-5
Kazald1	2.33e-267	1.67536	0.797	0.169	6.45e-263	M-SpP	Kazald1
Clca3a1	1.66e-230	1.55911	0.516	0.07	4.58e-226	M-SpP	Clca3a1
Ntm	3.68e-221	1.51459	0.529	0.076	1.02e-216	M-SpP	Ntm
Tlx1	1.44e-205	1.15944	0.456	0.059	3.98e-201	M-SpP	Tlx1
Robo2	8.6e-203	0.920319	0.334	0.031	2.38e-198	M-SpP	Robo2
Fabp7	2.24e-117	1.29669	0.329	0.052	6.2e-113	M-SpP	Fabp7
Bves	7.25e-103	0.953004	0.367	0.072	2e-98	M-SpP	Bves
Itga8	1.38e-96	1.04773	0.372	0.079	3.82e-92	M-SpP	Itga8
Npnt	1.71e-95	1.00857	0.301	0.053	4.74e-91	M-SpP	Npnt
Wt1	1.53e-92	1.05545	0.603	0.206	4.22e-88	M-SpP	Wt1
Col13a1	2.58e-80	0.785136	0.332	0.072	7.12e-76	M-SpP	Col13a1
Hmgb3	2.9e-80	1.10666	0.77	0.353	8.01e-76	M-SpP	Hmgb3
Nnat	4.73e-80	1.12208	0.777	0.341	1.31e-75	M-SpP	Nnat
Hmga2	1.19e-75	1.31951	0.668	0.282	3.29e-71	M-SpP	Hmga2
Nrxn1	4.22e-69	0.740422	0.276	0.058	1.17e-64	M-SpP	Nrxn1
Rab28	8.45e-59	0.826767	0.775	0.449	2.34e-54	M-SpP	Rab28
Sox11	2.09e-57	0.840569	0.451	0.154	5.78e-53	M-SpP	Sox11
Lbh	8.62e-57	0.872169	0.433	0.15	2.38e-52	M-SpP	Lbh
Marcksl1	6.3e-52	0.768172	0.947	0.681	1.74e-47	M-SpP	Marcksl1
Gmnn	1.11e-48	0.83409	0.413	0.149	3.06e-44	M-SpP	Gmnn
Arxes1	1.63e-48	0.871143	0.496	0.202	4.51e-44	M-SpP	Arxes1
Limd2	1.83e-47	0.767331	0.813	0.476	5.05e-43	M-SpP	Limd2
Tspan7	4.18e-44	0.743844	0.448	0.179	1.16e-39	M-SpP	Tspan7
Arxes2	1.37e-43	0.71922	0.446	0.177	3.78e-39	M-SpP	Arxes2
Actn1	9.62e-40	0.748799	0.529	0.249	2.66e-35	M-SpP	Actn1
Lmnb1	1.4e-39	0.838547	0.603	0.308	3.87e-35	M-SpP	Lmnb1
2810417H13Rik	2.4e-39	0.92622	0.511	0.226	6.62e-35	M-SpP	2810417H13Rik
Srsf7	6.59e-39	0.63571	0.889	0.67	1.82e-34	M-SpP	Srsf7
Cd24a	1.46e-38	0.808048	0.641	0.345	4.04e-34	M-SpP	Cd24a
Cited2	8.27e-38	0.883634	0.623	0.343	2.28e-33	M-SpP	Cited2
Srsf2	1.79e-36	0.660496	0.873	0.661	4.95e-32	M-SpP	Srsf2
Cdc42ep3	5.99e-36	0.982816	0.403	0.17	1.66e-31	M-SpP	Cdc42ep3
Bex2	8.55e-36	0.855578	0.547	0.273	2.36e-31	M-SpP	Bex2
F2r	2.54e-35	0.731373	0.641	0.359	7.01e-31	M-SpP	F2r
Gyg	7.95e-35	0.762544	0.559	0.301	2.2e-30	M-SpP	Gyg
2700094K13Rik	3.76e-34	0.836716	0.663	0.402	1.04e-29	M-SpP	2700094K13Rik
Eno1	9.27e-34	0.730998	0.792	0.543	2.56e-29	M-SpP	Eno1
Fblim1	3.23e-33	0.662215	0.509	0.251	8.92e-29	M-SpP	Fblim1
Isyna1	3.57e-33	0.60478	0.633	0.343	9.86e-29	M-SpP	Isyna1
Cbx1	8.76e-33	0.657615	0.8	0.563	2.42e-28	M-SpP	Cbx1
Suclg2	1.37e-32	0.613119	0.405	0.179	3.8e-28	M-SpP	Suclg2
Rnf181	1.75e-32	0.798633	0.438	0.209	4.83e-28	M-SpP	Rnf181
Syce2	6.28e-32	0.545206	0.347	0.137	1.74e-27	M-SpP	Syce2
Idh2	1.91e-31	0.59869	0.851	0.645	5.27e-27	M-SpP	Idh2
Ddx39	4.03e-31	0.667676	0.529	0.279	1.11e-26	M-SpP	Ddx39
Lsm4	1.3e-30	0.623589	0.777	0.538	3.6e-26	M-SpP	Lsm4
Vasp	2.08e-30	0.635317	0.585	0.335	5.76e-26	M-SpP	Vasp
Rbmxl1	2.59e-29	0.613504	0.648	0.401	7.16e-25	M-SpP	Rbmxl1
Ets1	4.26e-29	0.658603	0.367	0.165	1.18e-24	M-SpP	Ets1
Pfkl	8.1e-29	0.642242	0.413	0.194	2.24e-24	M-SpP	Pfkl
Dnajc9	8.23e-29	0.633223	0.57	0.316	2.28e-24	M-SpP	Dnajc9
Lims1	1.5e-28	0.59705	0.618	0.382	4.16e-24	M-SpP	Lims1
Ngfrap1	2.55e-28	0.533625	0.815	0.561	7.06e-24	M-SpP	Ngfrap1
Pmf1	3.32e-28	0.574904	0.438	0.208	9.18e-24	M-SpP	Pmf1
Cdo1	5.14e-28	0.761166	0.522	0.27	1.42e-23	M-SpP	Cdo1
Casp6	9.07e-28	0.567949	0.456	0.225	2.51e-23	M-SpP	Casp6
Prmt1	2.49e-27	0.541372	0.884	0.673	6.89e-23	M-SpP	Prmt1
Ilf2	1.19e-25	0.579514	0.739	0.517	3.28e-21	M-SpP	Ilf2
Mcm5	4.41e-25	0.592809	0.306	0.132	1.22e-20	M-SpP	Mcm5
Mbd3	1.25e-24	0.516778	0.699	0.478	3.46e-20	M-SpP	Mbd3
Srsf1	1.34e-24	0.541186	0.678	0.446	3.7e-20	M-SpP	Srsf1
Plin2	1.58e-24	0.511199	0.511	0.291	4.36e-20	M-SpP	Plin2
Tns3	1.1e-23	0.518361	0.299	0.128	3.03e-19	M-SpP	Tns3
Ptov1	1.47e-23	0.51136	0.851	0.653	4.06e-19	M-SpP	Ptov1
Tead2	2.63e-23	0.574563	0.63	0.387	7.27e-19	M-SpP	Tead2
Cnot6l	4.89e-23	0.522919	0.309	0.14	1.35e-18	M-SpP	Cnot6l
Ict1	6.1e-23	0.575862	0.489	0.27	1.69e-18	M-SpP	Ict1
Zfp422	1.12e-22	0.510814	0.648	0.409	3.11e-18	M-SpP	Zfp422
Nasp	1.51e-22	0.586031	0.565	0.341	4.18e-18	M-SpP	Nasp
Tyms	2.46e-22	0.559659	0.489	0.271	6.79e-18	M-SpP	Tyms
Apex1	3.19e-22	0.538299	0.638	0.41	8.82e-18	M-SpP	Apex1
Tdp2	3.22e-22	0.54543	0.365	0.179	8.91e-18	M-SpP	Tdp2
Yaf2	8.04e-22	0.57425	0.494	0.277	2.22e-17	M-SpP	Yaf2
Rbm42	2.85e-21	0.503385	0.511	0.292	7.87e-17	M-SpP	Rbm42
Pkig	5.93e-21	0.525916	0.597	0.381	1.64e-16	M-SpP	Pkig
Mcm7	6.8e-21	0.509418	0.443	0.239	1.88e-16	M-SpP	Mcm7
Ppil1	8.83e-21	0.506943	0.453	0.252	2.44e-16	M-SpP	Ppil1
Grb2	9.56e-21	0.567817	0.309	0.148	2.64e-16	M-SpP	Grb2
Lta4h	1.05e-20	0.577172	0.408	0.223	2.89e-16	M-SpP	Lta4h
Mrpl18	1.13e-20	0.526977	0.686	0.49	3.13e-16	M-SpP	Mrpl18
Lsm2	4.43e-20	0.575013	0.582	0.39	1.23e-15	M-SpP	Lsm2
Actl6a	8.8e-20	0.571755	0.557	0.352	2.43e-15	M-SpP	Actl6a
Ciapin1	1.63e-19	0.570655	0.527	0.32	4.51e-15	M-SpP	Ciapin1
St6galnac3	4.53e-19	0.506179	0.415	0.222	1.25e-14	M-SpP	St6galnac3
Tcf12	4.59e-19	0.563441	0.39	0.216	1.27e-14	M-SpP	Tcf12
Zwint	5.8e-19	0.518968	0.661	0.474	1.6e-14	M-SpP	Zwint
Polr2d	2.34e-18	0.564772	0.58	0.387	6.46e-14	M-SpP	Polr2d
Ube2g1	6.57e-18	0.509596	0.468	0.29	1.81e-13	M-SpP	Ube2g1
Golga7	1.2e-17	0.500912	0.603	0.415	3.31e-13	M-SpP	Golga7
Ppp2r4	1.39e-17	0.502393	0.322	0.163	3.85e-13	M-SpP	Ppp2r4
Mcm4	8.83e-17	0.523468	0.403	0.23	2.44e-12	M-SpP	Mcm4
Fen1	2.3e-15	0.59038	0.278	0.14	6.35e-11	M-SpP	Fen1
Krit1	1.99e-06	0.602729	0.299	0.202	0.0549766	M-SpP	Krit1
Dek	0	18.703	0.823	0.401	0	M-PI	Dek
Tpx2	0	8.16366	0.362	0.056	0	M-PI	Tpx2
Rrm2	0	7.70461	0.702	0.104	0	M-PI	Rrm2
Top2a	0	7.20134	0.649	0.059	0	M-PI	Top2a
Cdk1	0	7.192	0.711	0.141	0	M-PI	Cdk1
Spc25	0	6.23645	0.557	0.067	0	M-PI	Spc25
Tk1	0	5.80643	0.692	0.093	0	M-PI	Tk1
Pcna	0	3.40867	0.68	0.25	0	M-PI	Pcna
2810417H13Rik1	0	2.62119	0.767	0.163	0	M-PI	2810417H13Rik
Mxd3	0	1.98535	0.378	0.03	0	M-PI	Mxd3
Tyms1	0	1.9591	0.796	0.207	0	M-PI	Tyms
Cenpm	0	1.92392	0.545	0.101	0	M-PI	Cenpm
Pbk	0	1.89022	0.476	0.029	0	M-PI	Pbk
Aurka	0	1.87707	0.307	0.03	0	M-PI	Aurka
Birc5	0	1.54154	0.604	0.137	0	M-PI	Birc5
Fbxo5	0	1.52087	0.537	0.052	0	M-PI	Fbxo5
Asf1b	0	1.43485	0.543	0.048	0	M-PI	Asf1b
Ccna2	0	1.34082	0.44	0.052	0	M-PI	Ccna2
Dnajc91	0	1.26269	0.754	0.266	0	M-PI	Dnajc9
Esco2	0	1.25446	0.264	0.019	0	M-PI	Esco2
Gmnn1	0	1.25416	0.576	0.101	0	M-PI	Gmnn
Rrm1	0	1.22779	0.622	0.165	0	M-PI	Rrm1
Cdca8	0	1.2171	0.512	0.076	0	M-PI	Cdca8
Ccne1	0	1.18805	0.546	0.133	0	M-PI	Ccne1
Hist1h1b	0	1.17856	0.365	0.017	0	M-PI	Hist1h1b
Plk1	0	1.17072	0.317	0.027	0	M-PI	Plk1
Rpa2	0	1.13062	0.636	0.191	0	M-PI	Rpa2
Lig1	0	1.11186	0.493	0.113	0	M-PI	Lig1
Tcf19	0	1.10069	0.431	0.07	0	M-PI	Tcf19
Fen11	0	1.066	0.499	0.097	0	M-PI	Fen1
Dhfr	0	1.04437	0.465	0.087	0	M-PI	Dhfr
Rfc5	0	1.01122	0.562	0.146	0	M-PI	Rfc5
Tacc3	0	1.01004	0.435	0.07	0	M-PI	Tacc3
Mis18bp1	0	0.973902	0.318	0.028	0	M-PI	Mis18bp1
Rad51	0	0.918801	0.381	0.042	0	M-PI	Rad51
Atad2	0	0.908375	0.391	0.067	0	M-PI	Atad2
Racgap1	0	0.901018	0.33	0.049	0	M-PI	Racgap1
Ccne2	0	0.894976	0.323	0.038	0	M-PI	Ccne2
Rad51ap1	0	0.854206	0.33	0.029	0	M-PI	Rad51ap1
Shcbp1	0	0.82081	0.337	0.05	0	M-PI	Shcbp1
Ska1	0	0.815582	0.266	0.02	0	M-PI	Ska1
Spc24	0	0.793523	0.587	0.112	0	M-PI	Spc24
Cdca2	0	0.790674	0.262	0.02	0	M-PI	Cdca2
Cenph	0	0.757455	0.348	0.049	0	M-PI	Cenph
Ndc80	0	0.752084	0.282	0.024	0	M-PI	Ndc80
Incenp	0	0.744235	0.295	0.027	0	M-PI	Incenp
Clspn	0	0.738555	0.303	0.028	0	M-PI	Clspn
Ckap2l	0	0.720921	0.275	0.027	0	M-PI	Ckap2l
Aurkb	0	0.704207	0.413	0.029	0	M-PI	Aurkb
Melk	0	0.691465	0.288	0.024	0	M-PI	Melk
Syce21	1.32e-294	0.878108	0.452	0.102	3.65e-290	M-PI	Syce2
Trim59	3.78e-292	0.842994	0.378	0.07	1.04e-287	M-PI	Trim59
Fam64a	3.93e-286	0.774276	0.272	0.033	1.09e-281	M-PI	Fam64a
Exo1	2.52e-279	0.60939	0.25	0.029	6.96e-275	M-PI	Exo1
Dtl	1.31e-277	0.941517	0.439	0.102	3.61e-273	M-PI	Dtl
Mad2l1	5.86e-277	0.709146	0.339	0.059	1.62e-272	M-PI	Mad2l1
Pkmyt1	1.33e-276	0.680667	0.281	0.039	3.68e-272	M-PI	Pkmyt1
Kif20b	7.23e-275	1.13782	0.276	0.037	2e-270	M-PI	Kif20b
Gins2	2.39e-273	1.00709	0.588	0.186	6.62e-269	M-PI	Gins2
Pmf11	2.01e-270	0.962305	0.558	0.169	5.54e-266	M-PI	Pmf1
Ranbp1	1.26e-269	2.45813	0.953	0.768	3.49e-265	M-PI	Ranbp1
Tuba1b	8.81e-267	54.8309	0.967	0.856	2.44e-262	M-PI	Tuba1b
Kif20a	2.8e-258	0.713033	0.269	0.038	7.75e-254	M-PI	Kif20a
Chaf1b	4.82e-258	0.774704	0.372	0.077	1.33e-253	M-PI	Chaf1b
Mms22l	9.79e-253	0.623283	0.285	0.044	2.7e-248	M-PI	Mms22l
Cenpq	8.35e-252	0.567698	0.291	0.046	2.31e-247	M-PI	Cenpq
Rfc4	1.63e-251	0.91639	0.527	0.158	4.5e-247	M-PI	Rfc4
Lsm21	1.16e-249	1.04156	0.747	0.349	3.22e-245	M-PI	Lsm2
Nasp1	2.66e-249	1.01455	0.702	0.3	7.36e-245	M-PI	Nasp
Plk4	1.03e-246	0.769955	0.327	0.064	2.85e-242	M-PI	Plk4
Ezh2	2.6e-244	0.816443	0.545	0.175	7.2e-240	M-PI	Ezh2
Dscc1	4.54e-236	0.599112	0.273	0.043	1.26e-231	M-PI	Dscc1
2700094K13Rik1	5.21e-235	1.06004	0.76	0.363	1.44e-230	M-PI	2700094K13Rik
Dtymk	9.53e-233	1.40778	0.808	0.425	2.63e-228	M-PI	Dtymk
4930579G24Rik	5.96e-229	1.10086	0.352	0.077	1.65e-224	M-PI	4930579G24Rik
Mis18a	7.63e-226	0.654828	0.344	0.073	2.11e-221	M-PI	Mis18a
Rfc2	2.93e-225	0.954743	0.692	0.296	8.1e-221	M-PI	Rfc2
Lmnb11	1.36e-224	0.887542	0.677	0.269	3.76e-220	M-PI	Lmnb1
Skp2	1.72e-224	0.883386	0.551	0.185	4.75e-220	M-PI	Skp2
Dut	4.07e-223	0.948572	0.666	0.283	1.12e-218	M-PI	Dut
Trip13	1.87e-218	0.564155	0.271	0.046	5.17e-214	M-PI	Trip13
Mcm71	2.3e-218	0.961699	0.565	0.202	6.36e-214	M-PI	Mcm7
Nrm	2.4e-216	0.806437	0.435	0.12	6.63e-212	M-PI	Nrm
Mcm51	1.5e-214	0.934907	0.398	0.103	4.15e-210	M-PI	Mcm5
Prim1	2.68e-212	0.812475	0.47	0.144	7.41e-208	M-PI	Prim1
Rfc3	2.09e-207	0.799011	0.53	0.179	5.77e-203	M-PI	Rfc3
Cdc45	8.93e-207	0.551293	0.257	0.045	2.47e-202	M-PI	Cdc45
Dctpp1	2.05e-206	1.46305	0.721	0.339	5.67e-202	M-PI	Dctpp1
Rpa1	4.91e-204	0.789425	0.445	0.134	1.36e-199	M-PI	Rpa1
Fignl1	5.54e-200	0.596544	0.275	0.053	1.53e-195	M-PI	Fignl1
Cenpw	7.55e-200	0.628447	0.353	0.088	2.09e-195	M-PI	Cenpw
Uhrf1	5.89e-194	0.713221	0.315	0.072	1.63e-189	M-PI	Uhrf1
H2afz	5.92e-194	1.42498	0.807	0.511	1.64e-189	M-PI	H2afz
Knstrn	4.49e-189	0.664946	0.281	0.057	1.24e-184	M-PI	Knstrn
Vrk1	2.66e-187	0.661939	0.394	0.111	7.35e-183	M-PI	Vrk1
Cdca4	3.53e-186	0.739714	0.422	0.13	9.77e-182	M-PI	Cdca4
Chaf1a	1.68e-183	0.588851	0.302	0.069	4.64e-179	M-PI	Chaf1a
Hmgb31	2.63e-181	0.842076	0.702	0.321	7.26e-177	M-PI	Hmgb3
Tipin	7.72e-181	0.798113	0.6	0.253	2.13e-176	M-PI	Tipin
Hells	8.69e-180	0.718045	0.373	0.105	2.4e-175	M-PI	Hells
Hjurp	2.97e-179	0.58438	0.358	0.102	8.2e-175	M-PI	Hjurp
Mcm3	3.05e-176	0.786856	0.457	0.152	8.43e-172	M-PI	Mcm3
Hat1	1.38e-172	0.771544	0.508	0.188	3.81e-168	M-PI	Hat1
Usp1	2.27e-168	0.727624	0.453	0.16	6.26e-164	M-PI	Usp1
Nmral1	1.62e-167	0.71157	0.451	0.152	4.47e-163	M-PI	Nmral1
Mcm6	1.18e-164	0.835551	0.592	0.256	3.26e-160	M-PI	Mcm6
Psip1	2.17e-164	0.760087	0.751	0.422	6e-160	M-PI	Psip1
Bub3	1.2e-162	1.96075	0.707	0.393	3.33e-158	M-PI	Bub3
Alyref	1.18e-159	0.694791	0.57	0.237	3.25e-155	M-PI	Alyref
Srsf21	3.41e-159	0.609951	0.895	0.637	9.41e-155	M-PI	Srsf2
Nt5dc2	3.99e-157	0.730081	0.669	0.303	1.1e-152	M-PI	Nt5dc2
Cdk4	1.08e-155	0.6819	0.942	0.753	2.98e-151	M-PI	Cdk4
Tubg1	4.48e-154	0.701722	0.437	0.153	1.24e-149	M-PI	Tubg1
Cmc2	1.47e-152	0.68259	0.459	0.171	4.08e-148	M-PI	Cmc2
Siva1	8.53e-152	0.751148	0.815	0.507	2.36e-147	M-PI	Siva1
Orc6	4.86e-150	0.721554	0.563	0.245	1.34e-145	M-PI	Orc6
H1fx	9.48e-149	0.867515	0.592	0.269	2.62e-144	M-PI	H1fx
Sae1	9.29e-147	0.718002	0.711	0.394	2.57e-142	M-PI	Sae1
Haus4	2.05e-146	0.551425	0.283	0.073	5.66e-142	M-PI	Haus4
Rangap1	4.12e-146	0.992421	0.381	0.126	1.14e-141	M-PI	Rangap1
Serpinh1	1.91e-141	1.53902	0.988	0.984	5.29e-137	M-PI	Serpinh1
Nxt1	1e-140	1.51606	0.48	0.191	2.77e-136	M-PI	Nxt1
Srsf71	1.08e-140	0.772816	0.884	0.649	2.99e-136	M-PI	Srsf7
Cenpa	7.74e-140	2.7937	0.4	0.136	2.14e-135	M-PI	Cenpa
Anp32e	1.88e-139	0.971113	0.584	0.28	5.2e-135	M-PI	Anp32e
Dnmt1	2.43e-138	0.642584	0.359	0.119	6.71e-134	M-PI	Dnmt1
Mthfd2	1e-137	0.588057	0.268	0.069	2.76e-133	M-PI	Mthfd2
Topbp1	1.34e-137	0.573062	0.336	0.105	3.7e-133	M-PI	Topbp1
Haus8	9.62e-137	0.519055	0.283	0.078	2.66e-132	M-PI	Haus8
Ssrp1	2.33e-136	0.638818	0.715	0.394	6.44e-132	M-PI	Ssrp1
Pold2	3.06e-136	0.639084	0.488	0.199	8.46e-132	M-PI	Pold2
Dcakd	1.65e-135	0.678654	0.71	0.38	4.57e-131	M-PI	Dcakd
Hmga21	4.19e-134	0.913558	0.557	0.258	1.16e-129	M-PI	Hmga2
Nsmce4a	8.47e-134	0.677374	0.596	0.28	2.34e-129	M-PI	Nsmce4a
Zwint1	1.84e-133	0.646471	0.762	0.441	5.08e-129	M-PI	Zwint
Prim2	4.7e-132	0.514449	0.28	0.08	1.3e-127	M-PI	Prim2
Mcm2	2.35e-128	0.657737	0.426	0.161	6.5e-124	M-PI	Mcm2
Gins4	8.63e-128	0.623648	0.478	0.198	2.39e-123	M-PI	Gins4
Snrpd1	2.73e-127	0.641931	0.808	0.528	7.55e-123	M-PI	Snrpd1
Umps	4.57e-125	0.598017	0.483	0.204	1.26e-120	M-PI	Umps
Cdkn2d	1.3e-124	4.11869	0.357	0.128	3.6e-120	M-PI	Cdkn2d
Hn1l	1.97e-122	0.592436	0.393	0.144	5.44e-118	M-PI	Hn1l
Mrpl181	1.42e-121	0.645208	0.761	0.46	3.92e-117	M-PI	Mrpl18
Il4i1	2.17e-121	0.526753	0.332	0.107	5.99e-117	M-PI	Il4i1
Nup43	7.17e-119	0.522484	0.368	0.13	1.98e-114	M-PI	Nup43
Rnaseh2a	9.75e-119	0.575646	0.385	0.145	2.69e-114	M-PI	Rnaseh2a
Aars	2.78e-117	0.592729	0.515	0.235	7.68e-113	M-PI	Aars
Cdt1	3.25e-117	0.511855	0.273	0.081	8.99e-113	M-PI	Cdt1
Ung	6.81e-114	0.657149	0.301	0.099	1.88e-109	M-PI	Ung
Ppil11	6.22e-112	0.61731	0.5	0.226	1.72e-107	M-PI	Ppil1
Lsm3	1.28e-111	0.594218	0.66	0.362	3.53e-107	M-PI	Lsm3
Smchd1	1.98e-108	0.540534	0.433	0.184	5.46e-104	M-PI	Smchd1
Cep57	2.57e-108	0.507751	0.355	0.132	7.09e-104	M-PI	Cep57
Rhno1	1.07e-107	0.527592	0.42	0.173	2.97e-103	M-PI	Rhno1
Snrnp40	2.11e-107	0.559768	0.663	0.359	5.83e-103	M-PI	Snrnp40
Mrpl28	3.55e-107	0.58318	0.771	0.49	9.82e-103	M-PI	Mrpl28
Cbx11	5.74e-107	0.579471	0.818	0.537	1.59e-102	M-PI	Cbx1
2700029M09Rik	7.74e-107	0.555405	0.433	0.178	2.14e-102	M-PI	2700029M09Rik
Eri1	1.89e-106	0.521913	0.362	0.138	5.22e-102	M-PI	Eri1
Actl6a1	1.29e-105	0.564303	0.625	0.323	3.57e-101	M-PI	Actl6a
Ciapin11	2.54e-103	0.53221	0.585	0.291	7.01e-99	M-PI	Ciapin1
Pttg1	2.72e-103	0.534069	0.529	0.266	7.52e-99	M-PI	Pttg1
Idh21	7.02e-101	0.53519	0.87	0.622	1.94e-96	M-PI	Idh2
Ilf21	4.92e-100	0.580482	0.757	0.493	1.36e-95	M-PI	Ilf2
Pgp	1.36e-99	0.556865	0.506	0.243	3.76e-95	M-PI	Pgp
Rfc1	6.76e-99	0.574205	0.569	0.301	1.87e-94	M-PI	Rfc1
Mcm41	8.07e-99	0.62239	0.453	0.206	2.23e-94	M-PI	Mcm4
Pa2g4	1.17e-98	0.504077	0.68	0.407	3.24e-94	M-PI	Pa2g4
Cbx5	1.63e-98	0.975287	0.642	0.372	4.51e-94	M-PI	Cbx5
Ywhah	5.45e-97	7.58952	0.844	0.597	1.51e-92	M-PI	Ywhah
Nup85	1.17e-96	0.524962	0.313	0.117	3.23e-92	M-PI	Nup85
Ivns1abp	1.49e-93	0.538072	0.453	0.21	4.13e-89	M-PI	Ivns1abp
Hnrnpd	2.71e-93	0.535167	0.582	0.309	7.49e-89	M-PI	Hnrnpd
Ak2	5.68e-93	0.54307	0.6	0.325	1.57e-88	M-PI	Ak2
2310036O22Rik	2.17e-89	0.538847	0.684	0.399	5.99e-85	M-PI	2310036O22Rik
Cd24a1	1.17e-86	0.511739	0.605	0.32	3.23e-82	M-PI	Cd24a
Paics	3.05e-86	0.728137	0.7	0.455	8.43e-82	M-PI	Paics
Phf5a	8e-86	0.505498	0.674	0.407	2.21e-81	M-PI	Phf5a
Stra13	1.74e-85	0.516225	0.525	0.261	4.8e-81	M-PI	Stra13
Nnat1	2.08e-85	0.704136	0.584	0.324	5.76e-81	M-PI	Nnat
Smarcc1	2.35e-85	0.506251	0.563	0.302	6.5e-81	M-PI	Smarcc1
E2f1	1.69e-82	0.514438	0.266	0.097	4.68e-78	M-PI	E2f1
Tubb4b	2.83e-81	14.4232	0.6	0.358	7.83e-77	M-PI	Tubb4b
Eif4a3	1.59e-69	0.569054	0.618	0.392	4.38e-65	M-PI	Eif4a3
H2afy2	5.3e-69	0.504183	0.639	0.391	1.47e-64	M-PI	H2afy2
Lsm6	2.05e-67	0.644278	0.584	0.352	5.66e-63	M-PI	Lsm6
Slbp	6.68e-63	3.59695	0.375	0.198	1.85e-58	M-PI	Slbp
Pbdc1	1.72e-55	1.09719	0.559	0.342	4.75e-51	M-PI	Pbdc1
Tubb6	1.08e-47	20.8683	0.634	0.427	2.99e-43	M-PI	Tubb6
Eif4e	5.8e-43	0.957591	0.615	0.412	1.6e-38	M-PI	Eif4e
Rplp1	1.18e-35	1.81232	0.972	0.965	3.26e-31	M-PI	Rplp1
Ccdc88a	6.9e-30	1.10849	0.413	0.26	1.91e-25	M-PI	Ccdc88a
Hnrnpu	1.36e-26	5.58882	0.751	0.572	3.77e-22	M-PI	Hnrnpu
Tpi1	1.26e-19	1.99861	0.817	0.667	3.47e-15	M-PI	Tpi1
Atp5f1	8.42e-18	0.985639	0.834	0.736	2.33e-13	M-PI	Atp5f1
Hint1	1.33e-17	0.866162	0.909	0.817	3.67e-13	M-PI	Hint1
Spcs1	6.19e-14	0.714277	0.681	0.678	1.71e-09	M-PI	Spcs1
Cpa1	5.58e-12	54.7608	0.255	0.174	1.54e-07	M-PI	Cpa1
Rcn1	1.49e-11	2.26608	0.678	0.679	4.11e-07	M-PI	Rcn1
Cox7a2	4.27e-09	3.02206	0.815	0.705	0.000118123	M-PI	Cox7a2
Pcbp2	6.95e-07	1.25593	0.85	0.747	0.0192086	M-PI	Pcbp2
H3f3a	9.49e-06	2.80864	0.946	0.887	0.262182	M-PI	H3f3a
Hnrnpa3	1.45e-05	2.89452	0.61	0.507	0.401401	M-PI	Hnrnpa3
Tcf4	0.000471265	6.59237	0.484	0.475	1	M-PI	Tcf4
Tmco1	0.00684691	0.830382	0.607	0.512	1	M-PI	Tmco1
Cenpa1	9.99e-138	2.89606	0.388	0.14	2.76e-133	M-PII/M-II	Cenpa
Ccnb2	1.38e-124	1.29511	0.344	0.12	3.82e-120	M-PII/M-II	Ccnb2
Ran	5.91e-121	1.5463	0.912	0.756	1.63e-116	M-PII/M-II	Ran
Mif	2.51e-101	0.577285	0.866	0.675	6.95e-97	M-PII/M-II	Mif
Snrpa1	4.94e-101	0.676968	0.652	0.385	1.37e-96	M-PII/M-II	Snrpa1
Cacybp	5.44e-101	0.647579	0.754	0.509	1.5e-96	M-PII/M-II	Cacybp
Cct8	6.78e-99	3.35509	0.816	0.601	1.87e-94	M-PII/M-II	Cct8
Cd24a2	3.26e-98	0.834687	0.589	0.324	9.01e-94	M-PII/M-II	Cd24a
Nme1	8.98e-97	1.17783	0.859	0.664	2.48e-92	M-PII/M-II	Nme1
Acat2	2.11e-92	0.676149	0.656	0.39	5.83e-88	M-PII/M-II	Acat2
Efhd2	9.25e-92	0.755138	0.566	0.327	2.56e-87	M-PII/M-II	Efhd2
Prmt11	4.9e-85	0.549218	0.867	0.656	1.35e-80	M-PII/M-II	Prmt1
Sqle	8.47e-83	0.576592	0.354	0.15	2.34e-78	M-PII/M-II	Sqle
Snrpa	1.23e-80	0.566007	0.71	0.469	3.4e-76	M-PII/M-II	Snrpa
Cyp51	2.14e-80	0.596834	0.321	0.133	5.92e-76	M-PII/M-II	Cyp51
Hmga22	9.2e-80	0.812672	0.498	0.268	2.54e-75	M-PII/M-II	Hmga2
Hmgb32	3.08e-78	0.704277	0.578	0.339	8.5e-74	M-PII/M-II	Hmgb3
Ddx391	1.63e-77	0.566069	0.489	0.261	4.51e-73	M-PII/M-II	Ddx39
Psmd6	1.95e-76	0.526087	0.671	0.438	5.38e-72	M-PII/M-II	Psmd6
Cct3	2.97e-74	0.557685	0.743	0.525	8.2e-70	M-PII/M-II	Cct3
Cct5	2.83e-73	5.15235	0.875	0.705	7.83e-69	M-PII/M-II	Cct5
Hmgcs1	2.95e-73	0.52694	0.39	0.194	8.16e-69	M-PII/M-II	Hmgcs1
Msmo1	4.81e-72	0.654625	0.36	0.169	1.33e-67	M-PII/M-II	Msmo1
Gm10076	4.17e-67	10.1425	0.093	0.303	1.15e-62	M-PII/M-II	Gm10076
Sfpq	3.09e-65	0.510387	0.682	0.465	8.54e-61	M-PII/M-II	Sfpq
2700094K13Rik2	5.49e-65	0.62205	0.611	0.384	1.52e-60	M-PII/M-II	2700094K13Rik
Hnrnpa2b1	3.77e-62	21.6202	0.935	0.842	1.04e-57	M-PII/M-II	Hnrnpa2b1
Hnrnpm	1.17e-58	0.530271	0.751	0.562	3.23e-54	M-PII/M-II	Hnrnpm
Psmc1	4.06e-55	0.708804	0.619	0.425	1.12e-50	M-PII/M-II	Psmc1
Lmnb12	2.35e-54	0.527003	0.495	0.295	6.5e-50	M-PII/M-II	Lmnb1
Nnat2	6.23e-51	0.549575	0.539	0.331	1.72e-46	M-PII/M-II	Nnat
Anp32b	1.74e-47	1.70681	0.797	0.62	4.82e-43	M-PII/M-II	Anp32b
Glrx3	7.65e-47	0.823541	0.791	0.617	2.11e-42	M-PII/M-II	Glrx3
Elob	4.29e-46	1.15154	0.1	0.267	1.19e-41	M-PII/M-II	Elob
Cct7	4.43e-46	0.526227	0.699	0.518	1.23e-41	M-PII/M-II	Cct7
Psma7	1.12e-45	0.754328	0.898	0.781	3.09e-41	M-PII/M-II	Psma7
Hmgn1	2.03e-45	4.11042	0.946	0.873	5.61e-41	M-PII/M-II	Hmgn1
Pdgfra	2.55e-45	1.83587	0.198	0.364	7.05e-41	M-PII/M-II	Pdgfra
Bzw1	9.9e-45	0.541509	0.722	0.557	2.74e-40	M-PII/M-II	Bzw1
Hnrnpk	2.24e-44	2.58831	0.959	0.892	6.2e-40	M-PII/M-II	Hnrnpk
Hdgf	5.8e-44	0.618922	0.656	0.471	1.6e-39	M-PII/M-II	Hdgf
Atp5b	6.93e-44	9.3601	0.944	0.854	1.92e-39	M-PII/M-II	Atp5b
Npm1	3.42e-42	3.90028	0.958	0.882	9.44e-38	M-PII/M-II	Npm1
Rpl38	3.5e-40	8.41915	0.797	0.81	9.69e-36	M-PII/M-II	Rpl38
Psma3	4.52e-40	1.31712	0.807	0.667	1.25e-35	M-PII/M-II	Psma3
Fubp1	2.48e-36	0.554506	0.632	0.469	6.85e-32	M-PII/M-II	Fubp1
Hmgb1	5.07e-34	14.3887	0.907	0.807	1.4e-29	M-PII/M-II	Hmgb1
Gdi2	1.42e-30	5.37197	0.798	0.664	3.92e-26	M-PII/M-II	Gdi2
Arpc2	1.08e-28	1.81613	0.875	0.75	2.99e-24	M-PII/M-II	Arpc2
H2afy	7.02e-27	0.895912	0.581	0.449	1.94e-22	M-PII/M-II	H2afy
Eif2s2	1.57e-24	1.46535	0.809	0.676	4.35e-20	M-PII/M-II	Eif2s2
Dazap1	2.01e-22	0.865243	0.63	0.486	5.55e-18	M-PII/M-II	Dazap1
Pttg11	1.23e-20	0.611921	0.382	0.287	3.39e-16	M-PII/M-II	Pttg1
Eif1	3.89e-19	2.06292	0.98	0.959	1.07e-14	M-PII/M-II	Eif1
Eif4ebp1	3.88e-18	0.648685	0.612	0.487	1.07e-13	M-PII/M-II	Eif4ebp1
Ostc	9.14e-17	1.72083	0.865	0.745	2.53e-12	M-PII/M-II	Ostc
Sec61g	6.07e-16	1.0102	0.235	0.327	1.68e-11	M-PII/M-II	Sec61g
Ywhab	1.66e-14	1.49471	0.761	0.655	4.59e-10	M-PII/M-II	Ywhab
Nudc	7.2e-14	4.9977	0.62	0.513	1.99e-09	M-PII/M-II	Nudc
Vdac3	1.04e-13	1.13647	0.675	0.569	2.86e-09	M-PII/M-II	Vdac3
Ywhaq	4.26e-13	5.81631	0.789	0.696	1.18e-08	M-PII/M-II	Ywhaq
Chchd2	4.51e-13	4.5842	0.962	0.905	1.25e-08	M-PII/M-II	Chchd2
Commd1	5.83e-13	0.507621	0.613	0.511	1.61e-08	M-PII/M-II	Commd1
Mrfap1	8.15e-12	5.40652	0.91	0.82	2.25e-07	M-PII/M-II	Mrfap1
Psmb1	8.98e-12	3.40812	0.928	0.829	2.48e-07	M-PII/M-II	Psmb1
Tpr	1.35e-11	2.34103	0.575	0.479	3.72e-07	M-PII/M-II	Tpr
Cbx3	3.75e-10	11.2361	0.18	0.256	1.04e-05	M-PII/M-II	Cbx3
Arf4	7.64e-10	1.49583	0.954	0.872	2.11e-05	M-PII/M-II	Arf4
Uqcrb	1.28e-09	3.01514	0.391	0.445	3.55e-05	M-PII/M-II	Uqcrb
Anapc5	2.48e-08	4.59551	0.683	0.596	0.000684946	M-PII/M-II	Anapc5
Calm3	1.31e-06	5.365	0.678	0.591	0.0360818	M-PII/M-II	Calm3
Etfa	5.34e-06	0.809747	0.592	0.51	0.147485	M-PII/M-II	Etfa
Sh3bgrl	1.58e-05	2.60195	0.502	0.443	0.436719	M-PII/M-II	Sh3bgrl
Hmgn2	3.7e-05	8.05219	0.351	0.306	1	M-PII/M-II	Hmgn2
Gapdh	0.000120191	7.32189	0.791	0.715	1	M-PII/M-II	Gapdh
Bri3	0.000137535	1.84184	0.35	0.386	1	M-PII/M-II	Bri3
Rhoa	0.000352223	4.43405	0.7	0.667	1	M-PII/M-II	Rhoa
Oaz1	0.00244241	0.732897	0.968	0.935	1	M-PII/M-II	Oaz1
Cox6b1	0.00293276	3.16771	0.874	0.793	1	M-PII/M-II	Cox6b1
Hint11	0.00311999	3.18816	0.894	0.819	1	M-PII/M-II	Hint1
Tmbim4	0.00512814	1.91783	0.223	0.259	1	M-PII/M-II	Tmbim4
Tomm7	0.0070267	0.995787	0.532	0.519	1	M-PII/M-II	Tomm7
6330403K07Rik	3.91e-225	0.905382	0.838	0.559	1.08e-220	M-I/M-II	6330403K07Rik
Mdk	6.55e-183	0.686569	0.922	0.698	1.81e-178	M-I/M-II	Mdk
Igf2	4.72e-128	0.62056	0.865	0.604	1.3e-123	M-I/M-II	Igf2
Marcksl11	3.01e-109	0.523271	0.897	0.644	8.33e-105	M-I/M-II	Marcksl1
Ldhb	1.52e-83	0.64298	0.677	0.528	4.2e-79	M-I/M-II	Ldhb
Col9a2	4.53e-71	0.564723	0.271	0.132	1.25e-66	M-I/M-II	Col9a2
Plagl1	2.3e-67	0.643885	0.51	0.36	6.35e-63	M-I/M-II	Plagl1
Lmo4	1.27e-63	0.561408	0.619	0.51	3.51e-59	M-I/M-II	Lmo4
Ppap2b	9.23e-52	0.58291	0.318	0.189	2.55e-47	M-I/M-II	Ppap2b
Nnat3	3.68e-51	0.750665	0.47	0.329	1.02e-46	M-I/M-II	Nnat
1500012F01Rik	5.86e-50	0.531938	0.483	0.352	1.62e-45	M-I/M-II	1500012F01Rik
Capn6	1.91e-44	0.506075	0.449	0.32	5.27e-40	M-I/M-II	Capn6
Svep1	8.99e-41	1.38887	0.174	0.31	2.48e-36	M-I/M-II	Svep1
Nefl	1.91e-40	0.589449	0.309	0.194	5.28e-36	M-I/M-II	Nefl
Hbb-bs	8.44e-12	9.38238	0.575	0.493	2.33e-07	M-I/M-II	Hbb-bs
Stmn2	1.35e-251	2.05373	0.262	0.033	3.73e-247	M-III	Stmn2
Alcam	3.86e-109	0.97124	0.397	0.154	1.07e-104	M-III	Alcam
Gata6	4e-97	0.765153	0.285	0.095	1.11e-92	M-III	Gata6
Kcnj8	5.09e-95	0.840856	0.489	0.233	1.41e-90	M-III	Kcnj8
Mdk1	7.2e-71	0.52311	0.933	0.718	1.99e-66	M-III	Mdk
6330403K07Rik1	1.29e-67	0.618549	0.823	0.586	3.58e-63	M-III	6330403K07Rik
Isl1	4.74e-60	0.764988	0.333	0.163	1.31e-55	M-III	Isl1
Maged1	5.61e-60	0.603259	0.851	0.73	1.55e-55	M-III	Maged1
Ngfrap11	6.81e-58	0.532477	0.77	0.548	1.88e-53	M-III	Ngfrap1
Ncam1	1.11e-56	0.519168	0.429	0.237	3.06e-52	M-III	Ncam1
Entpd2	6.96e-56	1.66321	0.071	0.283	1.92e-51	M-III	Entpd2
Selenom	4.62e-54	2.95618	0.059	0.255	1.28e-49	M-III	Selenom
Ly6h	5.49e-52	0.683777	0.374	0.192	1.52e-47	M-III	Ly6h
Fkbp10	5.58e-50	0.566126	0.529	0.357	1.54e-45	M-III	Fkbp10
P3h4	2.14e-46	0.550219	0.479	0.312	5.9e-42	M-III	P3h4
Pafah1b3	7.5e-43	0.50591	0.59	0.413	2.07e-38	M-III	Pafah1b3
Smim14.1	1.69e-42	0.51363	0.357	0.198	4.67e-38	M-III	Smim14.1
Cpe	2.93e-40	0.520069	0.407	0.239	8.09e-36	M-III	Cpe
Pfn2	7.29e-38	0.581234	0.453	0.305	2.01e-33	M-III	Pfn2
Ldhb1	2.97e-34	0.517145	0.668	0.542	8.2e-30	M-III	Ldhb
Tspan71	1.17e-33	0.662985	0.301	0.175	3.25e-29	M-III	Tspan7
Tspo	6.59e-32	0.99318	0.15	0.311	1.82e-27	M-III	Tspo
Capn61	1.96e-31	0.631058	0.468	0.33	5.43e-27	M-III	Capn6
Lrp1	1.24e-26	4.72869	0.3	0.434	3.44e-22	M-III	Lrp1
Ddost	3.36e-25	2.69407	0.715	0.633	9.3e-21	M-III	Ddost
Tmed9	3.2e-21	1.41272	0.868	0.803	8.85e-17	M-III	Tmed9
Tubb2a	1.98e-20	1.88815	0.558	0.459	5.47e-16	M-III	Tubb2a
Svep11	1.89e-18	2.46777	0.176	0.297	5.23e-14	M-III	Svep1
Crabp1	3.62e-18	0.73361	0.271	0.182	1e-13	M-III	Crabp1
Smoc2	6.89e-18	0.803822	0.568	0.685	1.91e-13	M-III	Smoc2
Usmg5	4.17e-17	3.73552	0.278	0.404	1.15e-12	M-III	Usmg5
Islr	1.78e-15	7.06566	0.588	0.669	4.92e-11	M-III	Islr
Copb2	2.46e-15	0.69227	0.47	0.386	6.8e-11	M-III	Copb2
Rtn4	6.43e-14	0.642646	0.624	0.556	1.78e-09	M-III	Rtn4
Serp1	5.73e-12	0.718975	0.612	0.547	1.58e-07	M-III	Serp1
Prdx1	1.49e-11	0.634038	0.705	0.756	4.11e-07	M-III	Prdx1
Sdc2	7.69e-11	0.616055	0.329	0.414	2.13e-06	M-III	Sdc2
Myadm	2.23e-10	2.18809	0.276	0.37	6.15e-06	M-III	Myadm
Arl1	5.8e-09	1.64264	0.603	0.557	0.000160427	M-III	Arl1
Bsg	1.77e-08	1.70246	0.916	0.882	0.000488901	M-III	Bsg
Pdia3	6.58e-08	4.04332	0.893	0.839	0.00181995	M-III	Pdia3
Phlda3	6.87e-08	2.20805	0.338	0.422	0.00189796	M-III	Phlda3
Nfic	1.22e-05	0.927859	0.259	0.32	0.338386	M-III	Nfic
Ywhaz	1.27e-05	0.669867	0.278	0.359	0.350659	M-III	Ywhaz
Tcea1	1.63e-05	2.0588	0.19	0.256	0.449738	M-III	Tcea1
Calr	0.000149975	4.86034	0.883	0.848	1	M-III	Calr
Lysmd2	0.00364808	1.51843	0.259	0.307	1	M-III	Lysmd2
Ier2	6.66e-210	22.719	0.916	0.637	1.84e-205	M-IV	Ier2
Jund	3.13e-183	67.6282	0.91	0.71	8.65e-179	M-IV	Jund
Klf2	1.74e-142	51.0272	0.624	0.334	4.82e-138	M-IV	Klf2
Klf4	4.41e-131	13.9481	0.692	0.375	1.22e-126	M-IV	Klf4
Pnrc1	1.29e-118	1.20793	0.703	0.459	3.58e-114	M-IV	Pnrc1
Cpe1	2.87e-65	0.59402	0.429	0.233	7.93e-61	M-IV	Cpe
Wbp5	5.37e-65	0.506955	0.86	0.632	1.48e-60	M-IV	Wbp5
1500012F01Rik1	1.19e-64	0.606161	0.562	0.352	3.3e-60	M-IV	1500012F01Rik
Ppap2b1	1.26e-62	0.627347	0.374	0.191	3.49e-58	M-IV	Ppap2b
Gltscr2	7.17e-59	0.538034	0.668	0.457	1.98e-54	M-IV	Gltscr2
Ccl11	1.04e-53	83.7668	0.112	0.3	2.88e-49	M-IV	Ccl11
Basp1	3.79e-53	0.548537	0.647	0.508	1.05e-48	M-IV	Basp1
Cdo11	1.37e-52	0.579763	0.438	0.257	3.78e-48	M-IV	Cdo1
Ly6h1	4.94e-52	0.580413	0.36	0.19	1.36e-47	M-IV	Ly6h
Rgcc	1.39e-51	0.614521	0.262	0.122	3.83e-47	M-IV	Rgcc
Cited21	2.46e-47	0.682264	0.496	0.333	6.8e-43	M-IV	Cited2
Hba-a1	5.55e-45	5.84373	0.622	0.436	1.53e-40	M-IV	Hba-a1
Gnb2l1	1.4e-41	2.55757	0.844	0.617	3.87e-37	M-IV	Gnb2l1
Fabp5	4.64e-41	1.6672	0.58	0.414	1.28e-36	M-IV	Fabp5
Nefl1	2.23e-40	0.585212	0.342	0.198	6.17e-36	M-IV	Nefl
Itm2a	1.87e-35	3.80879	0.326	0.488	5.16e-31	M-IV	Itm2a
Id1	1.27e-28	0.543681	0.4	0.278	3.51e-24	M-IV	Id1
Sgk1	3.22e-19	2.90817	0.306	0.214	8.9e-15	M-IV	Sgk1
Gm8797	3.68e-16	12.341	0.178	0.284	1.02e-11	M-IV	Gm8797
Dnajb9	2.98e-11	1.95149	0.311	0.247	8.25e-07	M-IV	Dnajb9
Map1lc3a	2.12e-09	0.506699	0.731	0.691	5.86e-05	M-IV	Map1lc3a
Dnajb6	2.43e-07	0.705869	0.259	0.339	0.00671234	M-IV	Dnajb6
Smc1a	4.44e-06	1.64825	0.251	0.322	0.122684	M-IV	Smc1a
Arl4a	6.74e-05	3.34743	0.345	0.313	1	M-IV	Arl4a
Gm42418	0	165.86	0.812	0.441	0	AF-I	Gm42418
Fth1	0	108.153	0.993	0.991	0	AF-I	Fth1
Crip1	0	73.5279	0.911	0.403	0	AF-I	Crip1
Anxa3	0	69.1898	0.816	0.135	0	AF-I	Anxa3
Vim	0	63.2374	0.952	0.912	0	AF-I	Vim
Fbn1	0	60.4979	0.906	0.349	0	AF-I	Fbn1
Rpl32	0	57.6582	0.985	0.98	0	AF-I	Rpl32
S100a6	0	56.2156	0.936	0.632	0	AF-I	S100a6
Igfbp5	0	53.7734	0.737	0.283	0	AF-I	Igfbp5
Timp2	0	51.8221	0.921	0.518	0	AF-I	Timp2
Mfap5	0	50.5033	0.898	0.24	0	AF-I	Mfap5
Igfbp6	0	40.7531	0.873	0.19	0	AF-I	Igfbp6
Tmsb10	0	40.3184	0.98	0.984	0	AF-I	Tmsb10
Cavin3	0	38.6096	0.673	0.127	0	AF-I	Cavin3
Rpl35a	0	35.9763	0.919	0.67	0	AF-I	Rpl35a
Mest	0	34.0703	0.294	0.864	0	AF-I	Mest
Gstm1	0	33.1309	0.901	0.423	0	AF-I	Gstm1
Ly6c1	0	30.212	0.83	0.094	0	AF-I	Ly6c1
Rps18	0	28.8114	0.953	0.964	0	AF-I	Rps18
Sema3c	0	27.2847	0.737	0.065	0	AF-I	Sema3c
Rpl41	0	25.919	0.984	0.986	0	AF-I	Rpl41
Rpl10	0	25.8842	0.965	0.975	0	AF-I	Rpl10
Rps12	0	25.4671	0.961	0.902	0	AF-I	Rps12
Smpd3	0	24.377	0.692	0.049	0	AF-I	Smpd3
Rpl14	0	24.2705	0.975	0.975	0	AF-I	Rpl14
Rpsa	0	24.257	0.963	0.956	0	AF-I	Rpsa
Rpl8	0	21.5747	0.964	0.972	0	AF-I	Rpl8
Serping1	0	21.5687	0.904	0.445	0	AF-I	Serping1
Sbsn	0	21.5541	0.51	0.059	0	AF-I	Sbsn
Tmem100	0	20.6654	0.781	0.132	0	AF-I	Tmem100
Ogn	0	20.5502	0.852	0.242	0	AF-I	Ogn
Rpl6	0	20.2709	0.95	0.953	0	AF-I	Rpl6
Rps27	0	20.1482	0.984	0.979	0	AF-I	Rps27
Il33	0	19.5558	0.685	0.085	0	AF-I	Il33
Rps15a	0	19.1335	0.967	0.964	0	AF-I	Rps15a
Efemp1	0	19.0853	0.844	0.146	0	AF-I	Efemp1
Nov	0	17.7889	0.584	0.033	0	AF-I	Nov
Rps2	0	17.6698	0.97	0.976	0	AF-I	Rps2
Adamts5	0	17.5511	0.829	0.274	0	AF-I	Adamts5
S100a11	0	17.263	0.944	0.723	0	AF-I	S100a11
Rps7	0	17.2629	0.968	0.965	0	AF-I	Rps7
Ly6a	0	17.2628	0.877	0.179	0	AF-I	Ly6a
Rpl15	0	17.2628	0.91	0.791	0	AF-I	Rpl15
Rpl10a	0	17.2615	0.933	0.936	0	AF-I	Rpl10a
Fstl1	0	17.203	0.956	0.797	0	AF-I	Fstl1
Pi16	0	15.8202	0.841	0.123	0	AF-I	Pi16
Rplp2	0	15.6916	0.965	0.949	0	AF-I	Rplp2
Rps10	0	15.6882	0.931	0.915	0	AF-I	Rps10
Psmb8	0	15.1292	0.426	0.066	0	AF-I	Psmb8
Rps15	0	14.8943	0.968	0.961	0	AF-I	Rps15
Zbtb20	0	14.7061	0.83	0.274	0	AF-I	Zbtb20
Qpct	0	14.6146	0.713	0.112	0	AF-I	Qpct
Ackr3	0	14.5679	0.787	0.152	0	AF-I	Ackr3
Clec3b	0	14.451	0.886	0.227	0	AF-I	Clec3b
Dpt	0	14.45	0.886	0.224	0	AF-I	Dpt
Rps6	0	14.3776	0.933	0.945	0	AF-I	Rps6
Rpl13	0	14.3774	0.99	0.988	0	AF-I	Rpl13
Rpl11	0	14.1589	0.963	0.968	0	AF-I	Rpl11
Rps20	0	14.1427	0.958	0.936	0	AF-I	Rps20
Dact2	0	13.9675	0.361	0.02	0	AF-I	Dact2
Rpl22l1	0	13.8791	0.863	0.595	0	AF-I	Rpl22l1
Cd55	0	13.6989	0.672	0.071	0	AF-I	Cd55
Rpl29	0	13.6885	0.808	0.269	0	AF-I	Rpl29
Fndc1	0	13.5627	0.781	0.1	0	AF-I	Fndc1
Tgfbr2	0	13.1022	0.781	0.178	0	AF-I	Tgfbr2
Lsp1	0	13.055	0.816	0.269	0	AF-I	Lsp1
Rps29	0	13.0048	0.96	0.82	0	AF-I	Rps29
Rps14	0	12.9347	0.982	0.982	0	AF-I	Rps14
Serpinb6a	0	12.902	0.821	0.38	0	AF-I	Serpinb6a
Nid1	0	12.8011	0.88	0.406	0	AF-I	Nid1
Rpl28	0	12.4614	0.946	0.923	0	AF-I	Rpl28
Lrrn4cl	0	12.1555	0.735	0.1	0	AF-I	Lrrn4cl
Rpl3-ps1	0	11.7966	0.659	0.11	0	AF-I	Rpl3-ps1
Rpl7	0	11.6051	0.951	0.953	0	AF-I	Rpl7
Rpl37a	0	11.5231	0.974	0.97	0	AF-I	Rpl37a
Plpp3	0	11.5031	0.835	0.185	0	AF-I	Plpp3
Lgals1	0	11.4915	0.973	0.969	0	AF-I	Lgals1
Rps16	0	11.4823	0.951	0.964	0	AF-I	Rps16
Rpl27a	0	11.424	0.897	0.677	0	AF-I	Rpl27a
Rplp0	0	11.3955	0.972	0.976	0	AF-I	Rplp0
AY036118	0	11.3092	0.716	0.136	0	AF-I	AY036118
Ebf1	0	10.9715	0.842	0.383	0	AF-I	Ebf1
Efhd1	0	10.9237	0.653	0.032	0	AF-I	Efhd1
Rpl30	0	10.8052	0.929	0.8	0	AF-I	Rpl30
S100a10	0	10.5153	0.92	0.524	0	AF-I	S100a10
Rpl36a	0	10.4981	0.943	0.93	0	AF-I	Rpl36a
Pcolce2	0	10.2215	0.795	0.108	0	AF-I	Pcolce2
Rpl4	0	10.1137	0.96	0.97	0	AF-I	Rpl4
Gas7	0	10.0495	0.634	0.075	0	AF-I	Gas7
S100a1	0	9.76459	0.59	0.178	0	AF-I	S100a1
Pcsk6	0	9.72892	0.741	0.093	0	AF-I	Pcsk6
Stmn4	0	9.44289	0.256	0.01	0	AF-I	Stmn4
Rpl36	0	9.17684	0.952	0.929	0	AF-I	Rpl36
Rpl19	0	9.10611	0.949	0.958	0	AF-I	Rpl19
Rps8	0	9.06578	0.961	0.965	0	AF-I	Rps8
Emilin2	0	9.05395	0.765	0.113	0	AF-I	Emilin2
Rps28	0	8.8222	0.943	0.841	0	AF-I	Rps28
Sod3	0	8.69733	0.663	0.154	0	AF-I	Sod3
Ifi27l2a	0	8.60669	0.827	0.155	0	AF-I	Ifi27l2a
Rpl23a	0	8.60663	0.961	0.971	0	AF-I	Rpl23a
Ctsl	0	8.60662	0.882	0.523	0	AF-I	Ctsl
2410006H16Rik	0	8.35785	0.511	0.076	0	AF-I	2410006H16Rik
Ddr2	0	8.27329	0.784	0.203	0	AF-I	Ddr2
Krtdap	0	8.16039	0.33	0.017	0	AF-I	Krtdap
Ace	0	7.83493	0.737	0.097	0	AF-I	Ace
Sfrp4	0	7.78645	0.551	0.032	0	AF-I	Sfrp4
Rarres2	0	7.78165	0.886	0.506	0	AF-I	Rarres2
Selenow	0	7.74715	0.734	0.193	0	AF-I	Selenow
Vat1	0	7.63181	0.759	0.211	0	AF-I	Vat1
Adgrd1	0	7.57968	0.666	0.06	0	AF-I	Adgrd1
S100a13	0	7.42078	0.818	0.28	0	AF-I	S100a13
Mustn1	0	7.4007	0.574	0.03	0	AF-I	Mustn1
AC124744.2	0	7.39362	0.675	0.121	0	AF-I	AC124744.2
Gm5805	0	7.24659	0.528	0.083	0	AF-I	Gm5805
Ppia	0	7.16393	0.934	0.872	0	AF-I	Ppia
Scara5	0	6.90062	0.805	0.138	0	AF-I	Scara5
Ahnak	0	6.82883	0.862	0.404	0	AF-I	Ahnak
Scara3	0	6.77252	0.702	0.131	0	AF-I	Scara3
Rps23	0	6.71607	0.967	0.969	0	AF-I	Rps23
Sptbn1	0	6.69666	0.796	0.343	0	AF-I	Sptbn1
Heg1	0	6.69604	0.737	0.179	0	AF-I	Heg1
Col14a1	0	6.35082	0.858	0.27	0	AF-I	Col14a1
S100a16	0	6.32006	0.808	0.288	0	AF-I	S100a16
Fxyd1	0	6.25653	0.819	0.385	0	AF-I	Fxyd1
Rps26	0	6.23987	0.965	0.963	0	AF-I	Rps26
Selenof	0	6.17671	0.724	0.194	0	AF-I	Selenof
Gm4149	0	6.00277	0.649	0.114	0	AF-I	Gm4149
Gm14303	0	5.9869	0.705	0.166	0	AF-I	Gm14303
Cd248	0	5.91735	0.884	0.362	0	AF-I	Cd248
Anxa1	0	5.90433	0.85	0.168	0	AF-I	Anxa1
Rps23-ps1	0	5.79131	0.687	0.161	0	AF-I	Rps23-ps1
Mmp23	0	5.75346	0.701	0.214	0	AF-I	Mmp23
Tnxb	0	5.70585	0.84	0.18	0	AF-I	Tnxb
Klf3	0	5.69174	0.584	0.147	0	AF-I	Klf3
Metrnl	0	5.66993	0.634	0.101	0	AF-I	Metrnl
Rpl34-ps1	0	5.6136	0.64	0.1	0	AF-I	Rpl34-ps1
Ptgs1	0	5.558	0.577	0.038	0	AF-I	Ptgs1
Rps19-ps6	0	5.54953	0.599	0.089	0	AF-I	Rps19-ps6
Prss23	0	5.52383	0.837	0.267	0	AF-I	Prss23
Fhl1	0	5.51238	0.615	0.116	0	AF-I	Fhl1
Lurap1l	0	5.4851	0.518	0.046	0	AF-I	Lurap1l
Rack1	0	5.48159	0.739	0.178	0	AF-I	Rack1
Steap3	0	5.42301	0.656	0.117	0	AF-I	Steap3
Zfp385a	0	5.31494	0.646	0.106	0	AF-I	Zfp385a
Dpp4	0	5.31313	0.693	0.07	0	AF-I	Dpp4
Gm10073	0	5.30473	0.686	0.118	0	AF-I	Gm10073
Gm9780	0	5.29557	0.527	0.074	0	AF-I	Gm9780
Ftl1-ps1	0	5.19643	0.645	0.149	0	AF-I	Ftl1-ps1
Wdr89	0	5.19066	0.824	0.498	0	AF-I	Wdr89
Creb5	0	5.12469	0.616	0.12	0	AF-I	Creb5
Gm14586	0	5.04989	0.612	0.1	0	AF-I	Gm14586
Tspo1	0	5.03974	0.718	0.237	0	AF-I	Tspo
Rps13-ps2	0	5.01916	0.619	0.123	0	AF-I	Rps13-ps2
Man1a	0	4.98749	0.711	0.117	0	AF-I	Man1a
Antxr2	0	4.96449	0.66	0.221	0	AF-I	Antxr2
Gm15500	0	4.96152	0.617	0.124	0	AF-I	Gm15500
Rnase4	0	4.93308	0.889	0.324	0	AF-I	Rnase4
Rpl7-ps7	0	4.89016	0.562	0.081	0	AF-I	Rpl7-ps7
Cavin1	0	4.88927	0.666	0.134	0	AF-I	Cavin1
Gm12254	0	4.87822	0.626	0.104	0	AF-I	Gm12254
Gm8430	0	4.8183	0.665	0.136	0	AF-I	Gm8430
Gm11478	0	4.79876	0.653	0.115	0	AF-I	Gm11478
Cadm3	0	4.79742	0.639	0.084	0	AF-I	Cadm3
Hspb8	0	4.7636	0.449	0.087	0	AF-I	Hspb8
Gngt2	0	4.75666	0.586	0.114	0	AF-I	Gngt2
Rpl39-ps	0	4.56718	0.648	0.101	0	AF-I	Rpl39-ps
Gm7536	0	4.38355	0.574	0.117	0	AF-I	Gm7536
Gm26917	0	4.37815	0.666	0.197	0	AF-I	Gm26917
Ecm1	0	4.32005	0.73	0.167	0	AF-I	Ecm1
Sem1	0	4.31299	0.683	0.168	0	AF-I	Sem1
Rps13	0	4.28103	0.942	0.949	0	AF-I	Rps13
Tpt1	0	4.27954	0.951	0.927	0	AF-I	Tpt1
Rps19	0	4.25721	0.973	0.977	0	AF-I	Rps19
Gm4332	0	4.13961	0.615	0.123	0	AF-I	Gm4332
Rpl36a-ps2	0	4.07773	0.575	0.114	0	AF-I	Rpl36a-ps2
Atp5l	0	4.03297	0.719	0.259	0	AF-I	Atp5l
mt-Rnr2	0	4.0219	0.733	0.157	0	AF-I	mt-Rnr2
Gm15421	0	3.9657	0.486	0.083	0	AF-I	Gm15421
Rps11-ps1	0	3.95349	0.634	0.101	0	AF-I	Rps11-ps1
Gm12013	0	3.94699	0.584	0.08	0	AF-I	Gm12013
Elob1	0	3.92792	0.712	0.183	0	AF-I	Elob
Morf4l1	0	3.92055	0.778	0.385	0	AF-I	Morf4l1
Rplp11	0	3.9029	0.984	0.963	0	AF-I	Rplp1
Dstn	0	3.8122	0.723	0.218	0	AF-I	Dstn
Rpl10a-ps1	0	3.79528	0.601	0.118	0	AF-I	Rpl10a-ps1
AC121965.1	0	3.75554	0.575	0.095	0	AF-I	AC121965.1
Antxr1	0	3.75198	0.615	0.13	0	AF-I	Antxr1
Medag	0	3.75016	0.621	0.139	0	AF-I	Medag
Nfix	0	3.73614	0.699	0.188	0	AF-I	Nfix
Dpysl2	0	3.70523	0.62	0.151	0	AF-I	Dpysl2
Rpl6l	0	3.69846	0.51	0.079	0	AF-I	Rpl6l
Rpl19-ps11	0	3.64042	0.52	0.079	0	AF-I	Rpl19-ps11
Pamr1	0	3.56689	0.431	0.031	0	AF-I	Pamr1
Selenos	0	3.51661	0.507	0.129	0	AF-I	Selenos
Gm10443	0	3.48872	0.594	0.111	0	AF-I	Gm10443
Tnfrsf11b	0	3.47179	0.292	0.014	0	AF-I	Tnfrsf11b
Vasn	0	3.40965	0.498	0.12	0	AF-I	Vasn
Cast	0	3.36355	0.515	0.125	0	AF-I	Cast
Rpl5	0	3.35384	0.92	0.851	0	AF-I	Rpl5
Rpl14-ps1	0	3.33812	0.602	0.113	0	AF-I	Rpl14-ps1
Ablim1	0	3.32851	0.629	0.103	0	AF-I	Ablim1
AL607105.1	0	3.31383	0.533	0.074	0	AF-I	AL607105.1
Ildr2	0	3.27657	0.443	0.03	0	AF-I	Ildr2
Maf	0	3.22865	0.718	0.19	0	AF-I	Maf
AC159815.1	0	3.21729	0.362	0.05	0	AF-I	AC159815.1
Rps24	0	3.1832	0.968	0.954	0	AF-I	Rps24
Cd34	0	3.16066	0.896	0.326	0	AF-I	Cd34
Rpl18	0	3.13863	0.943	0.951	0	AF-I	Rpl18
Mgarp	0	3.13856	0.32	0.04	0	AF-I	Mgarp
Lama4	0	3.13354	0.618	0.173	0	AF-I	Lama4
Car8	0	3.11907	0.389	0.017	0	AF-I	Car8
Gm13611	0	3.10456	0.608	0.093	0	AF-I	Gm13611
Gm9794	0	3.09106	0.685	0.152	0	AF-I	Gm9794
AC153368.1	0	3.08735	0.529	0.083	0	AF-I	AC153368.1
Vldlr	0	3.05854	0.527	0.093	0	AF-I	Vldlr
Tek	0	2.98425	0.521	0.047	0	AF-I	Tek
Fyn	0	2.97199	0.533	0.137	0	AF-I	Fyn
Ltbp4	0	2.96725	0.823	0.322	0	AF-I	Ltbp4
Rps26-ps1	0	2.96262	0.696	0.208	0	AF-I	Rps26-ps1
Cmah	0	2.9537	0.402	0.039	0	AF-I	Cmah
Dclk1	0	2.94709	0.474	0.084	0	AF-I	Dclk1
Limch1	0	2.92542	0.433	0.039	0	AF-I	Limch1
Smim14	0	2.91051	0.72	0.151	0	AF-I	Smim14
mt-Atp8	0	2.87347	0.545	0.121	0	AF-I	mt-Atp8
Rps10-ps2	0	2.85814	0.467	0.059	0	AF-I	Rps10-ps2
Arl4d	0	2.85039	0.336	0.032	0	AF-I	Arl4d
Rpl35	0	2.84908	0.944	0.875	0	AF-I	Rpl35
Myl6	0	2.83917	0.925	0.75	0	AF-I	Myl6
Ebf2	0	2.79204	0.53	0.104	0	AF-I	Ebf2
Gm8624	0	2.79047	0.663	0.117	0	AF-I	Gm8624
Gm9294	0	2.7748	0.442	0.059	0	AF-I	Gm9294
Lims2	0	2.71204	0.495	0.06	0	AF-I	Lims2
Rcan2	0	2.65801	0.468	0.073	0	AF-I	Rcan2
Rps25	0	2.64694	0.944	0.915	0	AF-I	Rps25
Rock2	0	2.61808	0.556	0.16	0	AF-I	Rock2
Selenom1	0	2.61551	0.71	0.17	0	AF-I	Selenom
Chp1	0	2.56907	0.557	0.155	0	AF-I	Chp1
Rbpj	0	2.56849	0.503	0.115	0	AF-I	Rbpj
Trim30a	0	2.5549	0.263	0.026	0	AF-I	Trim30a
Rps2-ps10	0	2.54382	0.6	0.12	0	AF-I	Rps2-ps10
Pla1a	0	2.50967	0.772	0.126	0	AF-I	Pla1a
Cops9	0	2.49932	0.551	0.13	0	AF-I	Cops9
Rpl9-ps6	0	2.49626	0.5	0.123	0	AF-I	Rpl9-ps6
Rps25-ps1	0	2.4909	0.431	0.058	0	AF-I	Rps25-ps1
Snhg8	0	2.48934	0.459	0.067	0	AF-I	Snhg8
Arhgap29	0	2.46631	0.437	0.086	0	AF-I	Arhgap29
Gm8186	0	2.43701	0.512	0.132	0	AF-I	Gm8186
Gm10288	0	2.43611	0.612	0.131	0	AF-I	Gm10288
Ndrg1	0	2.41393	0.491	0.082	0	AF-I	Ndrg1
Scn7a	0	2.4081	0.577	0.126	0	AF-I	Scn7a
Plac9b	0	2.39538	0.46	0.065	0	AF-I	Plac9b
Gm13436	0	2.36375	0.437	0.06	0	AF-I	Gm13436
Nop53	0	2.35115	0.598	0.12	0	AF-I	Nop53
1700019D03Rik	0	2.28533	0.417	0.02	0	AF-I	1700019D03Rik
Tapbp	0	2.27548	0.611	0.152	0	AF-I	Tapbp
Rpl21-ps8	0	2.25418	0.417	0.058	0	AF-I	Rpl21-ps8
AC149090.1	0	2.24211	0.438	0.072	0	AF-I	AC149090.1
Gm5905	0	2.24171	0.446	0.072	0	AF-I	Gm5905
Rps24-ps3	0	2.23786	0.429	0.053	0	AF-I	Rps24-ps3
Rps11-ps2	0	2.18662	0.337	0.044	0	AF-I	Rps11-ps2
Tmeff2	0	2.14759	0.478	0.066	0	AF-I	Tmeff2
Slco3a1	0	2.13576	0.483	0.103	0	AF-I	Slco3a1
Trim30d	0	2.11462	0.287	0.015	0	AF-I	Trim30d
Gda	0	2.03972	0.449	0.037	0	AF-I	Gda
Selenok	0	1.9872	0.682	0.175	0	AF-I	Selenok
D630033O11Rik	0	1.98371	0.313	0.032	0	AF-I	D630033O11Rik
Rps10-ps1	0	1.95207	0.38	0.048	0	AF-I	Rps10-ps1
Cdon	0	1.94969	0.52	0.109	0	AF-I	Cdon
Sqor	0	1.94937	0.391	0.054	0	AF-I	Sqor
Mir703	0	1.93673	0.466	0.059	0	AF-I	Mir703
Htra3	0	1.90793	0.868	0.451	0	AF-I	Htra3
Rpsa-ps10	0	1.8902	0.419	0.067	0	AF-I	Rpsa-ps10
Npr1	0	1.88676	0.438	0.049	0	AF-I	Npr1
Uchl1	0	1.88495	0.312	0.034	0	AF-I	Uchl1
Tpt1-ps3	0	1.87192	0.515	0.11	0	AF-I	Tpt1-ps3
Epdr1	0	1.8207	0.431	0.062	0	AF-I	Epdr1
Rps15-ps2	0	1.78451	0.367	0.043	0	AF-I	Rps15-ps2
Rps3a2	0	1.77232	0.418	0.052	0	AF-I	Rps3a2
Sirpa	0	1.76614	0.456	0.067	0	AF-I	Sirpa
Lamc1	0	1.76486	0.728	0.257	0	AF-I	Lamc1
Opcml	0	1.75851	0.438	0.095	0	AF-I	Opcml
Gm12854	0	1.75843	0.349	0.047	0	AF-I	Gm12854
Tgfbr3	0	1.71255	0.602	0.16	0	AF-I	Tgfbr3
Adamtsl4	0	1.71249	0.346	0.028	0	AF-I	Adamtsl4
Rps6-ps4	0	1.70082	0.63	0.132	0	AF-I	Rps6-ps4
Rpl18-ps2	0	1.69586	0.4	0.059	0	AF-I	Rpl18-ps2
2900097C17Rik	0	1.68924	0.464	0.086	0	AF-I	2900097C17Rik
Svbp	0	1.67933	0.495	0.114	0	AF-I	Svbp
Gm10177	0	1.67552	0.491	0.12	0	AF-I	Gm10177
Cenpx	0	1.65715	0.419	0.086	0	AF-I	Cenpx
Clec2d	0	1.64983	0.328	0.042	0	AF-I	Clec2d
Xdh	0	1.64331	0.498	0.098	0	AF-I	Xdh
Zfas1	0	1.63078	0.352	0.043	0	AF-I	Zfas1
Rab7b	0	1.6214	0.438	0.065	0	AF-I	Rab7b
Rps11	0	1.5972	0.966	0.967	0	AF-I	Rps11
Slc44a1	0	1.57918	0.474	0.102	0	AF-I	Slc44a1
Rpl10-ps3	0	1.55278	0.712	0.15	0	AF-I	Rpl10-ps3
Itih5	0	1.52655	0.79	0.24	0	AF-I	Itih5
Gm4604	0	1.49174	0.354	0.047	0	AF-I	Gm4604
mt-Rnr1	0	1.46885	0.5	0.086	0	AF-I	mt-Rnr1
Olfml2b	0	1.4669	0.525	0.116	0	AF-I	Olfml2b
Mgll	0	1.44028	0.329	0.037	0	AF-I	Mgll
Thbs3	0	1.41995	0.421	0.083	0	AF-I	Thbs3
Gm43712	0	1.41807	0.349	0.037	0	AF-I	Gm43712
Diaph1	0	1.41681	0.354	0.046	0	AF-I	Diaph1
Gm6265	0	1.40732	0.382	0.06	0	AF-I	Gm6265
Gm10080	0	1.40728	0.364	0.053	0	AF-I	Gm10080
Rpl17	0	1.39364	0.949	0.957	0	AF-I	Rpl17
Nova1	0	1.36426	0.353	0.053	0	AF-I	Nova1
Loxl1	0	1.35883	0.845	0.435	0	AF-I	Loxl1
Gm6204	0	1.35745	0.339	0.046	0	AF-I	Gm6204
C1qtnf1	0	1.34318	0.351	0.046	0	AF-I	C1qtnf1
Pi15	0	1.34189	0.347	0.053	0	AF-I	Pi15
mt-Nd5	0	1.33702	0.588	0.151	0	AF-I	mt-Nd5
Myof	0	1.31622	0.324	0.049	0	AF-I	Myof
Gm9385	0	1.2971	0.351	0.052	0	AF-I	Gm9385
Fgf2	0	1.28351	0.33	0.034	0	AF-I	Fgf2
Naaa	0	1.25908	0.353	0.057	0	AF-I	Naaa
Rab32	0	1.25475	0.303	0.028	0	AF-I	Rab32
Adra1b	0	1.20101	0.256	0.016	0	AF-I	Adra1b
Ackr1	0	1.19675	0.295	0.018	0	AF-I	Ackr1
Sumo2	0	1.19057	0.707	0.173	0	AF-I	Sumo2
Gm2225	0	1.16073	0.309	0.038	0	AF-I	Gm2225
Pdpn	0	1.1409	0.626	0.114	0	AF-I	Pdpn
Pla2g16	0	1.12791	0.316	0.035	0	AF-I	Pla2g16
Mturn	0	1.0885	0.329	0.044	0	AF-I	Mturn
Ndufs5	0	1.08453	0.574	0.172	0	AF-I	Ndufs5
Pde8a	0	1.02828	0.291	0.026	0	AF-I	Pde8a
Gm6274	0	0.977469	0.3	0.036	0	AF-I	Gm6274
Spsb1	0	0.812356	0.337	0.042	0	AF-I	Spsb1
Clip4	0	0.769622	0.262	0.022	0	AF-I	Clip4
Rhou	4.17e-306	1.27085	0.339	0.055	1.15e-301	AF-I	Rhou
Slpi	4.03e-305	0.935982	0.272	0.032	1.11e-300	AF-I	Slpi
Gm37376	2.21e-303	1.10456	0.323	0.049	6.11e-299	AF-I	Gm37376
Snu13	5.51e-303	1.71059	0.485	0.12	1.52e-298	AF-I	Snu13
Sh3d19	6.25e-303	1.39624	0.407	0.083	1.73e-298	AF-I	Sh3d19
Rpl22	2.54e-302	4.52699	0.917	0.855	7.02e-298	AF-I	Rpl22
Itga11	3.3e-301	1.07704	0.327	0.051	9.12e-297	AF-I	Itga11
Gm15772	2.35e-300	1.72218	0.315	0.047	6.51e-296	AF-I	Gm15772
Galnt16	5.42e-300	1.44897	0.387	0.073	1.5e-295	AF-I	Galnt16
Plat	1.26e-298	1.84804	0.773	0.378	3.47e-294	AF-I	Plat
Nav1	5.47e-298	2.77708	0.628	0.217	1.51e-293	AF-I	Nav1
Plekho2	1.02e-296	1.29521	0.386	0.076	2.81e-292	AF-I	Plekho2
Sntb2	3.53e-296	2.36448	0.563	0.17	9.76e-292	AF-I	Sntb2
Rpl38-ps2	2.24e-295	1.29977	0.376	0.075	6.18e-291	AF-I	Rpl38-ps2
Rpl27	2.4e-295	6.94693	0.925	0.91	6.64e-291	AF-I	Rpl27
Pgam1	6.28e-295	1.75314	0.477	0.116	1.74e-290	AF-I	Pgam1
Capg	9.02e-295	3.68015	0.596	0.199	2.49e-290	AF-I	Capg
Fmc1	3.11e-294	1.44954	0.382	0.077	8.59e-290	AF-I	Fmc1
Hdac7	3.37e-294	1.86974	0.464	0.114	9.33e-290	AF-I	Hdac7
Ang	7.39e-293	1.41819	0.344	0.06	2.04e-288	AF-I	Ang
Npdc1	8.47e-292	2.51633	0.595	0.19	2.34e-287	AF-I	Npdc1
Eif11	1.6e-291	2.94655	0.956	0.962	4.43e-287	AF-I	Eif1
CT010467.1	4.68e-291	1.09531	0.289	0.039	1.29e-286	AF-I	CT010467.1
Mpc1	1.12e-290	2.04097	0.478	0.124	3.11e-286	AF-I	Mpc1
Nhsl1	2.55e-290	0.946385	0.26	0.031	7.06e-286	AF-I	Nhsl1
Rhoa1	1.04e-288	1.39574	0.867	0.643	2.86e-284	AF-I	Rhoa
Anpep	1.04e-288	1.75088	0.406	0.086	2.87e-284	AF-I	Anpep
Rpl23a-ps3	1.41e-288	1.79351	0.32	0.05	3.91e-284	AF-I	Rpl23a-ps3
Pygl	1.43e-288	1.29567	0.339	0.058	3.95e-284	AF-I	Pygl
Larp6	4.75e-288	1.3144	0.339	0.058	1.31e-283	AF-I	Larp6
Lgals9	2.11e-287	3.40095	0.531	0.148	5.84e-283	AF-I	Lgals9
Rpl36al	5.87e-287	4.05673	0.819	0.49	1.62e-282	AF-I	Rpl36al
Lmo2	1.14e-283	0.886403	0.323	0.052	3.15e-279	AF-I	Lmo2
Fgfr1	3.58e-283	4.38449	0.71	0.321	9.88e-279	AF-I	Fgfr1
Uba52	5.65e-283	1.98496	0.854	0.694	1.56e-278	AF-I	Uba52
Rpl24	5.1e-282	5.2549	0.886	0.928	1.41e-277	AF-I	Rpl24
Ltbp1	9.01e-282	2.06306	0.492	0.134	2.49e-277	AF-I	Ltbp1
Fam129a	2.06e-281	1.04137	0.359	0.067	5.69e-277	AF-I	Fam129a
Tax1bp3	8.41e-281	2.12765	0.478	0.122	2.32e-276	AF-I	Tax1bp3
Rras	7.27e-279	2.30493	0.484	0.128	2.01e-274	AF-I	Rras
Trip10	1.32e-278	2.10566	0.471	0.122	3.66e-274	AF-I	Trip10
Ttyh2	1.67e-278	4.92081	0.336	0.059	4.63e-274	AF-I	Ttyh2
Eif1-ps1	9.4e-278	1.21089	0.361	0.068	2.6e-273	AF-I	Eif1-ps1
Pdlim5	1.87e-277	0.858261	0.294	0.044	5.18e-273	AF-I	Pdlim5
Fbln5	3.43e-277	1.46292	0.613	0.211	9.47e-273	AF-I	Fbln5
Arpc1b	4.34e-277	8.4611	0.874	0.666	1.2e-272	AF-I	Arpc1b
Slit3	7.35e-277	2.15445	0.567	0.181	2.03e-272	AF-I	Slit3
Aldh1a3	2.28e-275	1.92829	0.255	0.033	6.31e-271	AF-I	Aldh1a3
Aif1l	1.95e-273	2.61592	0.34	0.063	5.39e-269	AF-I	Aif1l
Rpl18-ps1	1.03e-272	1.6117	0.306	0.05	2.86e-268	AF-I	Rpl18-ps1
Galnt15	1.41e-270	1.56499	0.303	0.049	3.89e-266	AF-I	Galnt15
Tns1	5.66e-270	2.84574	0.555	0.178	1.57e-265	AF-I	Tns1
Gstp-ps	7.94e-270	1.11551	0.312	0.052	2.19e-265	AF-I	Gstp-ps
Ybx3	1.2e-269	1.94024	0.483	0.136	3.32e-265	AF-I	Ybx3
Rpl12	5.35e-269	4.44369	0.915	0.873	1.48e-264	AF-I	Rpl12
Tceal9	6.11e-268	1.82706	0.563	0.172	1.69e-263	AF-I	Tceal9
Dusp3	6.92e-268	1.67968	0.378	0.081	1.91e-263	AF-I	Dusp3
Gng5	2.24e-267	4.72237	0.805	0.477	6.21e-263	AF-I	Gng5
Pdgfra1	9.38e-267	1.97335	0.707	0.295	2.59e-262	AF-I	Pdgfra
Emp3	9.99e-267	21.7493	0.857	0.648	2.76e-262	AF-I	Emp3
Gm4366	1.81e-266	1.45675	0.362	0.077	4.99e-262	AF-I	Gm4366
Trir	2.72e-266	1.4376	0.406	0.096	7.51e-262	AF-I	Trir
Mindy2	6.73e-266	0.967971	0.252	0.032	1.86e-261	AF-I	Mindy2
Rpl7a	2.53e-265	11.6398	0.912	0.909	7e-261	AF-I	Rpl7a
Pcdh19	6.42e-265	1.52045	0.425	0.1	1.77e-260	AF-I	Pcdh19
Pdlim1	1.68e-264	2.33507	0.433	0.107	4.65e-260	AF-I	Pdlim1
Sdc21	9.88e-264	4.513	0.749	0.358	2.73e-259	AF-I	Sdc2
Samd4b	2.69e-263	1.14494	0.328	0.062	7.42e-259	AF-I	Samd4b
Gm6863	6.1e-263	1.79927	0.355	0.076	1.69e-258	AF-I	Gm6863
Chst1	1.08e-262	1.57799	0.335	0.062	2.99e-258	AF-I	Chst1
Il6ra	5.96e-262	0.888596	0.264	0.037	1.65e-257	AF-I	Il6ra
Uqcrb1	1.21e-261	1.75337	0.767	0.394	3.35e-257	AF-I	Uqcrb
Vit	1.65e-261	1.08451	0.303	0.051	4.56e-257	AF-I	Vit
Sema3d	6.6e-259	1.16753	0.316	0.054	1.82e-254	AF-I	Sema3d
Dact1	1.41e-258	3.22703	0.436	0.112	3.9e-254	AF-I	Dact1
Cbr3	1.58e-256	1.13534	0.295	0.049	4.37e-252	AF-I	Cbr3
2010107E04Rik	2.04e-256	3.01699	0.709	0.321	5.65e-252	AF-I	2010107E04Rik
Fez1	1.1e-254	1.53502	0.315	0.056	3.03e-250	AF-I	Fez1
Cltb	2.35e-254	3.10562	0.608	0.226	6.5e-250	AF-I	Cltb
Sult5a1	8.7e-253	1.68246	0.533	0.175	2.41e-248	AF-I	Sult5a1
mt-Nd3	3.32e-252	1.9254	0.443	0.121	9.19e-248	AF-I	mt-Nd3
Epb41l2	7.44e-252	3.09629	0.618	0.238	2.06e-247	AF-I	Epb41l2
Tsix	4.22e-251	0.74584	0.263	0.038	1.17e-246	AF-I	Tsix
Nfe2l2	1.09e-250	4.80966	0.623	0.243	3e-246	AF-I	Nfe2l2
Naxe	3.12e-250	1.58536	0.371	0.084	8.62e-246	AF-I	Naxe
Marcks	5.07e-250	16.9824	0.874	0.692	1.4e-245	AF-I	Marcks
Malat1	1.12e-248	34.5716	0.92	0.925	3.11e-244	AF-I	Malat1
Pfdn5	2.41e-248	5.90578	0.904	0.861	6.65e-244	AF-I	Pfdn5
Polr2l	2.46e-248	1.55012	0.51	0.163	6.8e-244	AF-I	Polr2l
Laptm4a	3.95e-248	4.11188	0.948	0.94	1.09e-243	AF-I	Laptm4a
Atf5	4.95e-248	1.14252	0.588	0.212	1.37e-243	AF-I	Atf5
Sepw1	1.9e-247	2.79907	0.19	0.736	5.24e-243	AF-I	Sepw1
Il6st	2.5e-247	1.98609	0.581	0.204	6.91e-243	AF-I	Il6st
Notch2	5.2e-246	16.7861	0.384	0.091	1.44e-241	AF-I	Notch2
Lgals3bp	1.81e-245	2.24435	0.443	0.117	4.99e-241	AF-I	Lgals3bp
Zyx	8.87e-245	5.87161	0.688	0.312	2.45e-240	AF-I	Zyx
Rbm3	1.24e-244	1.84717	0.599	0.221	3.42e-240	AF-I	Rbm3
Bmp1	7.18e-244	2.92657	0.637	0.254	1.98e-239	AF-I	Bmp1
Dnm1	4.97e-243	1.33352	0.442	0.12	1.37e-238	AF-I	Dnm1
Eloc	1.95e-242	1.4905	0.411	0.107	5.4e-238	AF-I	Eloc
Nenf	2.22e-241	5.00641	0.86	0.732	6.12e-237	AF-I	Nenf
Dhrs7	4.91e-238	2.03027	0.491	0.151	1.36e-233	AF-I	Dhrs7
Abca1	5.1e-238	0.860658	0.275	0.045	1.41e-233	AF-I	Abca1
Lamb2	8.19e-238	1.24112	0.431	0.117	2.26e-233	AF-I	Lamb2
Gm10115	1.15e-237	0.920785	0.285	0.049	3.17e-233	AF-I	Gm10115
Rhoq	2.07e-237	0.964918	0.354	0.077	5.73e-233	AF-I	Rhoq
Cd164	3.52e-237	2.27371	0.603	0.222	9.74e-233	AF-I	Cd164
Gprc5b	7.9e-237	0.870779	0.264	0.041	2.18e-232	AF-I	Gprc5b
Gxylt2	1.35e-236	1.42713	0.428	0.111	3.72e-232	AF-I	Gxylt2
0610012G03Rik	2.22e-236	1.22552	0.389	0.099	6.14e-232	AF-I	0610012G03Rik
Dag1	3.4e-235	1.55875	0.534	0.176	9.39e-231	AF-I	Dag1
Fcgrt	2.6e-229	1.15024	0.781	0.441	7.2e-225	AF-I	Fcgrt
Mbnl1	1.17e-228	1.58956	0.532	0.18	3.22e-224	AF-I	Mbnl1
Selenot	3.75e-224	0.856893	0.329	0.071	1.04e-219	AF-I	Selenot
Il4ra	5.75e-224	1.61704	0.25	0.039	1.59e-219	AF-I	Il4ra
Ndufaf8	2.31e-223	0.925648	0.341	0.079	6.38e-219	AF-I	Ndufaf8
Mcrip1	2.95e-223	1.5133	0.404	0.106	8.16e-219	AF-I	Mcrip1
Ndufa3	4.44e-223	3.9253	0.759	0.446	1.23e-218	AF-I	Ndufa3
Mrgprf	8.18e-223	1.12375	0.304	0.059	2.26e-218	AF-I	Mrgprf
Cox4i1	3.32e-222	4.98967	0.943	0.942	9.17e-218	AF-I	Cox4i1
Zbtb16	1.87e-221	1.56334	0.251	0.04	5.17e-217	AF-I	Zbtb16
Gm9844	2.35e-221	1.6414	0.435	0.125	6.49e-217	AF-I	Gm9844
Sp100	4.78e-221	1.24436	0.317	0.067	1.32e-216	AF-I	Sp100
Loxl2	4.09e-220	2.68489	0.588	0.229	1.13e-215	AF-I	Loxl2
Arhgap20	1.06e-218	1.72559	0.459	0.135	2.94e-214	AF-I	Arhgap20
Pfkp	3.32e-218	0.94197	0.311	0.064	9.18e-214	AF-I	Pfkp
Uqcc2	7.14e-218	9.2047	0.8	0.551	1.97e-213	AF-I	Uqcc2
Zbtb7a	1.17e-217	1.56202	0.505	0.17	3.23e-213	AF-I	Zbtb7a
Mesd	1.06e-216	1.25697	0.358	0.087	2.93e-212	AF-I	Mesd
Sulf1	3.66e-216	2.12364	0.474	0.146	1.01e-211	AF-I	Sulf1
Nme3	7.22e-216	1.42408	0.316	0.068	2e-211	AF-I	Nme3
Gm2000	1.29e-215	4.33395	0.437	0.125	3.57e-211	AF-I	Gm2000
Cercam	2.07e-215	1.02288	0.34	0.08	5.72e-211	AF-I	Cercam
Nmt2	2.18e-215	1.25983	0.339	0.079	6.04e-211	AF-I	Nmt2
Gm10260	5.72e-213	4.37415	0.253	0.709	1.58e-208	AF-I	Gm10260
Atp5e	1.94e-212	5.47803	0.854	0.688	5.36e-208	AF-I	Atp5e
Gm10689	2.23e-212	1.09033	0.251	0.042	6.15e-208	AF-I	Gm10689
Sash1	5.33e-212	1.24916	0.458	0.14	1.47e-207	AF-I	Sash1
Man2a1	1.73e-211	2.2075	0.563	0.215	4.77e-207	AF-I	Man2a1
Tnfrsf12a	6.02e-211	0.618809	0.315	0.067	1.66e-206	AF-I	Tnfrsf12a
Ehd1	1.96e-210	4.01945	0.539	0.196	5.43e-206	AF-I	Ehd1
Cox7a2l	3.8e-210	3.06322	0.815	0.633	1.05e-205	AF-I	Cox7a2l
Polr2k	5.24e-210	1.11736	0.397	0.112	1.45e-205	AF-I	Polr2k
Tceb2	1.4e-208	7.96897	0.173	0.651	3.86e-204	AF-I	Tceb2
Lima1	2.7e-208	2.39109	0.603	0.254	7.47e-204	AF-I	Lima1
Mrpl52	8.7e-208	3.2369	0.735	0.421	2.41e-203	AF-I	Mrpl52
Gm6977	1.35e-207	1.29361	0.274	0.052	3.74e-203	AF-I	Gm6977
Gm2a	1.58e-207	1.10448	0.386	0.104	4.36e-203	AF-I	Gm2a
Megf9	3.8e-206	0.939294	0.288	0.058	1.05e-201	AF-I	Megf9
Shfm1	1.44e-205	0.837325	0.164	0.633	3.98e-201	AF-I	Shfm1
Mir99ahg	1.48e-205	0.795552	0.302	0.063	4.1e-201	AF-I	Mir99ahg
Nptn	8.37e-205	7.73662	0.698	0.37	2.31e-200	AF-I	Nptn
Plxna1	1.43e-202	1.39723	0.346	0.086	3.94e-198	AF-I	Plxna1
Rabac1	1.43e-202	4.56406	0.8	0.519	3.96e-198	AF-I	Rabac1
Jak1	2.01e-201	3.35835	0.658	0.308	5.56e-197	AF-I	Jak1
Tns2	2.05e-201	1.41773	0.409	0.119	5.65e-197	AF-I	Tns2
Tagln2	2.16e-201	4.36232	0.639	0.287	5.96e-197	AF-I	Tagln2
Tomm71	8.91e-201	3.37614	0.765	0.486	2.46e-196	AF-I	Tomm7
Kdelc2	4.11e-200	1.55705	0.448	0.14	1.14e-195	AF-I	Kdelc2
Mrpl23-ps1	1.27e-199	1.33461	0.302	0.069	3.52e-195	AF-I	Mrpl23-ps1
Cyp27a1	2.77e-198	0.821836	0.286	0.059	7.66e-194	AF-I	Cyp27a1
Plec	3.69e-198	1.77775	0.366	0.098	1.02e-193	AF-I	Plec
Naca	4.02e-197	9.60687	0.917	0.936	1.11e-192	AF-I	Naca
Rab11fip5	4.24e-197	0.904584	0.256	0.047	1.17e-192	AF-I	Rab11fip5
Bmp7	1e-196	0.991375	0.273	0.054	2.76e-192	AF-I	Bmp7
Selenon	6.86e-196	0.784996	0.269	0.054	1.89e-191	AF-I	Selenon
Scd1	1.3e-194	0.738031	0.261	0.05	3.59e-190	AF-I	Scd1
Ddah2	1.43e-194	4.72501	0.846	0.682	3.94e-190	AF-I	Ddah2
Mrpl33	4.13e-193	8.39262	0.752	0.486	1.14e-188	AF-I	Mrpl33
Sec61g1	7.21e-193	1.68629	0.622	0.274	1.99e-188	AF-I	Sec61g
Mif4gd	2.31e-191	0.839025	0.285	0.06	6.39e-187	AF-I	Mif4gd
Zfp36l2	2.51e-190	1.36578	0.483	0.17	6.94e-186	AF-I	Zfp36l2
Ralbp1	2.71e-190	2.49556	0.663	0.329	7.5e-186	AF-I	Ralbp1
Igfbp4	3.61e-190	2.83584	0.936	0.883	9.97e-186	AF-I	Igfbp4
Nr3c1	4.92e-190	1.63705	0.601	0.254	1.36e-185	AF-I	Nr3c1
Tshz1	1.02e-189	1.33314	0.397	0.114	2.83e-185	AF-I	Tshz1
Fndc3b	1.16e-189	1.4886	0.472	0.161	3.2e-185	AF-I	Fndc3b
Dst	1.68e-189	1.35852	0.418	0.132	4.63e-185	AF-I	Dst
Toporsos	3.11e-189	1.25007	0.397	0.115	8.61e-185	AF-I	Toporsos
Gpx4	7.88e-189	8.39648	0.833	0.654	2.18e-184	AF-I	Gpx4
Eef1b2	2.56e-188	7.90843	0.895	0.827	7.08e-184	AF-I	Eef1b2
Snx18	4.15e-188	1.61879	0.441	0.141	1.15e-183	AF-I	Snx18
Adam15	4.16e-188	1.05424	0.375	0.104	1.15e-183	AF-I	Adam15
Oaz11	5.52e-188	2.95757	0.93	0.939	1.52e-183	AF-I	Oaz1
Ext1	4.54e-187	1.23935	0.363	0.101	1.25e-182	AF-I	Ext1
Pcsk5	2e-186	0.918551	0.282	0.06	5.52e-182	AF-I	Pcsk5
Stxbp6	3.46e-186	0.93917	0.308	0.071	9.56e-182	AF-I	Stxbp6
Fam171b	6.99e-186	0.830588	0.305	0.07	1.93e-181	AF-I	Fam171b
Ap2b1	2.41e-185	1.56822	0.456	0.155	6.65e-181	AF-I	Ap2b1
Zcchc24	1.26e-183	1.60998	0.457	0.155	3.47e-179	AF-I	Zcchc24
Usmg51	1.88e-183	1.02609	0.677	0.352	5.19e-179	AF-I	Usmg5
Clic4	1.36e-182	1.71478	0.515	0.197	3.76e-178	AF-I	Clic4
Dapk1	7.71e-182	1.47132	0.413	0.128	2.13e-177	AF-I	Dapk1
Cped1	8.9e-182	0.939501	0.341	0.09	2.46e-177	AF-I	Cped1
Ehd2	1.67e-181	1.578	0.568	0.237	4.62e-177	AF-I	Ehd2
Gja1	2.47e-181	8.03108	0.431	0.144	6.83e-177	AF-I	Gja1
Gabarap	4.15e-181	4.38152	0.894	0.849	1.15e-176	AF-I	Gabarap
Cct6a	1.04e-180	1.06256	0.359	0.098	2.87e-176	AF-I	Cct6a
2008-09-01	1.31e-180	1.20191	0.424	0.136	3.61e-176	AF-I	2008-09-01
Tnfsf12	1.4e-180	1.47479	0.452	0.15	3.86e-176	AF-I	Tnfsf12
Selk	1.49e-180	2.74465	0.168	0.618	4.13e-176	AF-I	Selk
Ptma	2.88e-179	5.71985	0.939	0.966	7.96e-175	AF-I	Ptma
Acsl5	6.52e-179	0.842496	0.315	0.078	1.8e-174	AF-I	Acsl5
Daglb	1.35e-178	1.36529	0.258	0.053	3.72e-174	AF-I	Daglb
Nsa2	1.65e-178	2.81202	0.587	0.266	4.57e-174	AF-I	Nsa2
Cpq	2.1e-178	5.59451	0.556	0.231	5.8e-174	AF-I	Cpq
Rpl28-ps1	2.45e-178	0.877751	0.298	0.073	6.77e-174	AF-I	Rpl28-ps1
Klf13	1.15e-176	1.70947	0.452	0.161	3.17e-172	AF-I	Klf13
Dpm3	1.24e-176	3.01835	0.699	0.39	3.42e-172	AF-I	Dpm3
Tshz2	1.55e-176	6.56208	0.884	0.826	4.29e-172	AF-I	Tshz2
Npc2	6.38e-176	10.0283	0.869	0.752	1.76e-171	AF-I	Npc2
Pcmtd1	1.32e-175	1.07037	0.342	0.095	3.65e-171	AF-I	Pcmtd1
Iqsec1	7.56e-175	1.84803	0.292	0.073	2.09e-170	AF-I	Iqsec1
Tmem134	2.48e-174	0.855798	0.301	0.077	6.85e-170	AF-I	Tmem134
Crip2	2.04e-173	1.32241	0.699	0.363	5.65e-169	AF-I	Crip2
Nfia	2.61e-173	2.60136	0.584	0.26	7.2e-169	AF-I	Nfia
Egfr	5.84e-173	1.01145	0.392	0.122	1.61e-168	AF-I	Egfr
Dsel	6.49e-173	0.901284	0.323	0.083	1.8e-168	AF-I	Dsel
Ap2a2	1.37e-172	1.92405	0.518	0.208	3.79e-168	AF-I	Ap2a2
Clstn1	9e-172	1.06933	0.382	0.116	2.49e-167	AF-I	Clstn1
Dynll1	1.74e-171	7.16391	0.918	0.92	4.8e-167	AF-I	Dynll1
Nkain4	1.87e-171	7.60219	0.119	0.49	5.17e-167	AF-I	Nkain4
Nucb2	1.61e-170	1.29866	0.445	0.155	4.44e-166	AF-I	Nucb2
Mrps36	1.63e-170	0.791234	0.316	0.085	4.51e-166	AF-I	Mrps36
Glud1	1.74e-170	2.14493	0.579	0.255	4.81e-166	AF-I	Glud1
Gstp1	2.76e-170	2.865	0.58	0.26	7.63e-166	AF-I	Gstp1
Cdc42ep2	1.21e-168	1.52373	0.479	0.18	3.35e-164	AF-I	Cdc42ep2
Sspn	1.55e-168	1.2367	0.375	0.113	4.27e-164	AF-I	Sspn
Adamtsl5	1.69e-168	0.787837	0.299	0.073	4.66e-164	AF-I	Adamtsl5
Zeb1	2.99e-168	3.11835	0.579	0.256	8.28e-164	AF-I	Zeb1
Ptp4a2	8.56e-168	3.02022	0.624	0.3	2.37e-163	AF-I	Ptp4a2
Naxd	7.68e-167	1.12332	0.305	0.081	2.12e-162	AF-I	Naxd
Zbtb4	9.15e-167	0.732656	0.29	0.071	2.53e-162	AF-I	Zbtb4
Ube2s	7.96e-166	1.39313	0.425	0.144	2.2e-161	AF-I	Ube2s
Atp5k	4.95e-165	2.78784	0.724	0.429	1.37e-160	AF-I	Atp5k
Klhl13	8.44e-165	1.44412	0.402	0.131	2.33e-160	AF-I	Klhl13
Btf3	9.38e-165	1.30519	0.858	0.782	2.59e-160	AF-I	Btf3
Cox8a	1.72e-164	1.64472	0.88	0.839	4.75e-160	AF-I	Cox8a
Agap1	7.13e-164	0.907742	0.308	0.082	1.97e-159	AF-I	Agap1
Hyi	2.65e-163	0.794468	0.25	0.056	7.33e-159	AF-I	Hyi
Ephx1	3.44e-163	1.12086	0.274	0.064	9.5e-159	AF-I	Ephx1
Sfrp2	3.47e-162	41.7983	0.5	0.207	9.58e-158	AF-I	Sfrp2
Nsd3	4.28e-162	0.988562	0.301	0.081	1.18e-157	AF-I	Nsd3
Txn1	2.56e-161	12.7343	0.867	0.725	7.08e-157	AF-I	Txn1
Cxxc5	2.91e-161	1.33655	0.392	0.128	8.05e-157	AF-I	Cxxc5
Gnpnat1	1.03e-160	3.92201	0.503	0.206	2.86e-156	AF-I	Gnpnat1
Washc3	2.73e-160	0.697728	0.258	0.06	7.55e-156	AF-I	Washc3
Cbx6	9.07e-160	2.06713	0.539	0.232	2.51e-155	AF-I	Cbx6
Wipf1	1.06e-159	0.806615	0.33	0.093	2.93e-155	AF-I	Wipf1
Atox1	1.91e-159	42.8993	0.807	0.591	5.27e-155	AF-I	Atox1
Reck	2.81e-159	1.44627	0.401	0.134	7.77e-155	AF-I	Reck
Parp3	3.78e-159	0.617714	0.256	0.058	1.04e-154	AF-I	Parp3
Snx21	3.9e-159	1.50639	0.433	0.152	1.08e-154	AF-I	Snx21
Tgfb2	1.27e-158	8.71761	0.42	0.148	3.5e-154	AF-I	Tgfb2
Dcbld2	1.56e-158	1.06441	0.337	0.1	4.31e-154	AF-I	Dcbld2
Cd151	1.54e-157	2.80605	0.463	0.169	4.25e-153	AF-I	Cd151
Ddx5	3.45e-157	2.25647	0.869	0.757	9.52e-153	AF-I	Ddx5
Psmb10	1.41e-156	5.82842	0.464	0.175	3.91e-152	AF-I	Psmb10
Fam102b	4.3e-156	0.888474	0.368	0.116	1.19e-151	AF-I	Fam102b
Ece1	5.34e-156	0.827446	0.325	0.092	1.48e-151	AF-I	Ece1
Eef1g	7.91e-156	11.8144	0.922	0.933	2.19e-151	AF-I	Eef1g
Scpep1	8.3e-156	1.28609	0.561	0.242	2.29e-151	AF-I	Scpep1
Calml4	9.56e-156	1.42124	0.39	0.125	2.64e-151	AF-I	Calml4
Romo1	9.66e-156	5.02538	0.728	0.458	2.67e-151	AF-I	Romo1
Flnb	9.83e-156	0.830399	0.262	0.062	2.72e-151	AF-I	Flnb
Aph1a	2.1e-155	0.679954	0.263	0.063	5.8e-151	AF-I	Aph1a
Utrn	2.72e-155	1.39669	0.376	0.122	7.51e-151	AF-I	Utrn
Cox7c	3.43e-155	2.74907	0.862	0.782	9.48e-151	AF-I	Cox7c
Agpat4	5.51e-155	3.66894	0.476	0.182	1.52e-150	AF-I	Agpat4
Mxra8	2.35e-154	1.87754	0.74	0.436	6.51e-150	AF-I	Mxra8
Ccni	3.12e-154	1.61195	0.457	0.172	8.62e-150	AF-I	Ccni
Nfic1	4.78e-154	1.24883	0.587	0.276	1.32e-149	AF-I	Nfic
Bloc1s1	3.47e-153	2.41047	0.66	0.374	9.58e-149	AF-I	Bloc1s1
Spag9	4.1e-153	1.43781	0.43	0.157	1.13e-148	AF-I	Spag9
Mrpl58	5.18e-153	0.692607	0.27	0.069	1.43e-148	AF-I	Mrpl58
Tor1aip1	5.36e-152	1.76572	0.454	0.179	1.48e-147	AF-I	Tor1aip1
Gnai2	2.72e-151	6.34543	0.752	0.485	7.51e-147	AF-I	Gnai2
Pabpc1	1.27e-150	5.88147	0.895	0.874	3.52e-146	AF-I	Pabpc1
Gabarapl1	1.4e-150	1.58009	0.514	0.215	3.86e-146	AF-I	Gabarapl1
Efna5	2.63e-150	1.09102	0.346	0.107	7.26e-146	AF-I	Efna5
Lamp2	3.32e-150	4.94272	0.768	0.512	9.17e-146	AF-I	Lamp2
Chmp3	6.45e-150	2.44613	0.512	0.218	1.78e-145	AF-I	Chmp3
Ube2i	9.64e-150	1.45744	0.465	0.178	2.66e-145	AF-I	Ube2i
Psenen	1.2e-149	2.29886	0.604	0.304	3.31e-145	AF-I	Psenen
Palm	1.72e-149	1.47027	0.452	0.173	4.74e-145	AF-I	Palm
Frmd6	2.94e-149	0.81732	0.402	0.137	8.11e-145	AF-I	Frmd6
Eif3f	5.04e-149	7.05173	0.885	0.888	1.39e-144	AF-I	Eif3f
Csrp2	8.13e-149	15.5622	0.817	0.661	2.25e-144	AF-I	Csrp2
Ppfibp1	1.79e-148	1.15785	0.388	0.131	4.95e-144	AF-I	Ppfibp1
mt-Co3	2.93e-147	10.1926	0.337	0.099	8.09e-143	AF-I	mt-Co3
Gpc6	3.91e-147	3.87341	0.564	0.266	1.08e-142	AF-I	Gpc6
Pbxip1	1.82e-146	1.10068	0.409	0.144	5.03e-142	AF-I	Pbxip1
Csgalnact2	2.79e-146	0.891301	0.281	0.075	7.71e-142	AF-I	Csgalnact2
Capns1	7.03e-146	2.79968	0.853	0.76	1.94e-141	AF-I	Capns1
Vgll3	1.03e-145	3.56401	0.436	0.163	2.85e-141	AF-I	Vgll3
Acvrl1	1.46e-145	0.764642	0.397	0.135	4.04e-141	AF-I	Acvrl1
Aaed1	2.65e-144	0.813029	0.272	0.07	7.34e-140	AF-I	Aaed1
Plscr4	5.74e-144	0.736862	0.294	0.08	1.59e-139	AF-I	Plscr4
Bmpr2	7.32e-144	0.988638	0.355	0.117	2.02e-139	AF-I	Bmpr2
Tgoln1	1.95e-143	1.26769	0.435	0.164	5.39e-139	AF-I	Tgoln1
Twsg1	2.19e-143	1.68455	0.432	0.164	6.04e-139	AF-I	Twsg1
Reep3	2.65e-143	1.41894	0.463	0.187	7.33e-139	AF-I	Reep3
Plekhf1	6.71e-143	0.967209	0.313	0.092	1.86e-138	AF-I	Plekhf1
Mrps33	1.01e-142	1.50089	0.482	0.2	2.78e-138	AF-I	Mrps33
Use1	1.27e-142	4.04241	0.702	0.422	3.51e-138	AF-I	Use1
Anxa4	6.52e-142	1.2545	0.409	0.149	1.8e-137	AF-I	Anxa4
Stx4a	1.04e-141	2.24341	0.593	0.295	2.89e-137	AF-I	Stx4a
Gpsm3	1.41e-141	1.25522	0.368	0.124	3.9e-137	AF-I	Gpsm3
Cask	3.18e-141	0.884571	0.329	0.105	8.78e-137	AF-I	Cask
Irak1	4.9e-140	0.865069	0.364	0.125	1.35e-135	AF-I	Irak1
Ost4	8.5e-140	3.03407	0.762	0.579	2.35e-135	AF-I	Ost4
Phldb1	3.71e-139	0.701977	0.339	0.107	1.02e-134	AF-I	Phldb1
Pdlim2	3.79e-139	3.09417	0.684	0.407	1.05e-134	AF-I	Pdlim2
Rftn1	1.48e-138	0.684011	0.26	0.067	4.1e-134	AF-I	Rftn1
Wnk1	3.29e-138	1.50706	0.498	0.212	9.09e-134	AF-I	Wnk1
Il3ra	4.91e-138	1.30946	0.281	0.078	1.36e-133	AF-I	Il3ra
Akr1b3	8.43e-138	1.30592	0.384	0.136	2.33e-133	AF-I	Akr1b3
Tacc1	2.35e-137	0.85649	0.347	0.117	6.49e-133	AF-I	Tacc1
Pttg1ip	9.43e-137	3.81341	0.672	0.379	2.61e-132	AF-I	Pttg1ip
Rhoc	1.08e-136	6.55862	0.801	0.619	2.97e-132	AF-I	Rhoc
Uqcrh	1.81e-136	4.19789	0.877	0.806	4.99e-132	AF-I	Uqcrh
Calu	3.16e-136	1.87281	0.774	0.507	8.74e-132	AF-I	Calu
Filip1l	7.22e-136	4.7356	0.447	0.178	2e-131	AF-I	Filip1l
Ubl5	9.41e-136	3.22158	0.738	0.497	2.6e-131	AF-I	Ubl5
Bicc1	2.44e-135	1.26024	0.528	0.233	6.75e-131	AF-I	Bicc1
Igsf8	5.69e-135	1.79812	0.377	0.132	1.57e-130	AF-I	Igsf8
Hcfc1r1	6.64e-135	3.35513	0.618	0.327	1.84e-130	AF-I	Hcfc1r1
Ypel3	6.72e-135	2.2798	0.679	0.388	1.86e-130	AF-I	Ypel3
Ndufa13	6.73e-134	4.67372	0.859	0.76	1.86e-129	AF-I	Ndufa13
Grina	1.29e-133	1.44272	0.467	0.191	3.57e-129	AF-I	Grina
Eef1d	1.4e-133	5.00726	0.835	0.783	3.88e-129	AF-I	Eef1d
2510009E07Rik	7.67e-133	0.665484	0.274	0.075	2.12e-128	AF-I	2510009E07Rik
Bex3	2.31e-132	1.09236	0.289	0.082	6.39e-128	AF-I	Bex3
Mvp	2.65e-132	1.17938	0.291	0.086	7.31e-128	AF-I	Mvp
Txnip	2.7e-132	1.45794	0.645	0.358	7.46e-128	AF-I	Txnip
Carhsp1	3.64e-131	2.20751	0.551	0.265	1.01e-126	AF-I	Carhsp1
6820431F20Rik	5.95e-131	0.715779	0.315	0.094	1.64e-126	AF-I	6820431F20Rik
Ptpa	2.46e-129	0.730695	0.25	0.068	6.8e-125	AF-I	Ptpa
Anxa7	3.51e-129	1.93169	0.483	0.211	9.71e-125	AF-I	Anxa7
Des	5.48e-129	36.6465	0.124	0.441	1.51e-124	AF-I	Des
Smurf2	5.99e-129	0.733093	0.259	0.071	1.66e-124	AF-I	Smurf2
Hes1	1.71e-128	15.7499	0.196	0.516	4.72e-124	AF-I	Hes1
Gm10275	1.81e-128	0.579072	0.253	0.068	5.01e-124	AF-I	Gm10275
Utp11	1.94e-128	0.734917	0.272	0.08	5.37e-124	AF-I	Utp11
Prdx5	4.41e-128	14.3275	0.788	0.638	1.22e-123	AF-I	Prdx5
Trio	1.04e-127	1.56316	0.398	0.151	2.88e-123	AF-I	Trio
Sec14l1	1.29e-127	1.76367	0.419	0.168	3.56e-123	AF-I	Sec14l1
Cox6c	2.74e-127	1.95871	0.889	0.851	7.57e-123	AF-I	Cox6c
Pmp22	3.79e-127	4.6646	0.777	0.533	1.05e-122	AF-I	Pmp22
Taok1	5.5e-127	1.05761	0.371	0.135	1.52e-122	AF-I	Taok1
Golim4	8.78e-127	2.21098	0.556	0.275	2.43e-122	AF-I	Golim4
Pon2	1.18e-126	1.03178	0.315	0.101	3.26e-122	AF-I	Pon2
Mrps21	2.36e-126	2.57801	0.627	0.342	6.51e-122	AF-I	Mrps21
Adam9	2.66e-126	0.765813	0.314	0.1	7.34e-122	AF-I	Adam9
Rap1a	1.14e-125	3.05311	0.658	0.388	3.15e-121	AF-I	Rap1a
Cxx1a	1.81e-125	1.62815	0.471	0.201	4.99e-121	AF-I	Cxx1a
St3gal2	1.2e-124	0.852258	0.347	0.119	3.31e-120	AF-I	St3gal2
Ski	2.04e-124	1.03316	0.479	0.208	5.63e-120	AF-I	Ski
Ppp1r14b	4.85e-124	5.61055	0.507	0.235	1.34e-119	AF-I	Ppp1r14b
Itgav	5.29e-124	0.745981	0.336	0.115	1.46e-119	AF-I	Itgav
Triobp	5.43e-124	1.67287	0.534	0.258	1.5e-119	AF-I	Triobp
Rps6ka3	6.24e-124	0.72412	0.261	0.073	1.72e-119	AF-I	Rps6ka3
Pxn	9.55e-124	0.77821	0.296	0.091	2.64e-119	AF-I	Pxn
Pmepa1	1.18e-123	1.09452	0.339	0.116	3.27e-119	AF-I	Pmepa1
Fam120a	2.61e-123	0.763062	0.374	0.137	7.21e-119	AF-I	Fam120a
Akap13	2.93e-123	1.10475	0.383	0.145	8.09e-119	AF-I	Akap13
Ccdc12	6.15e-123	2.59259	0.644	0.373	1.7e-118	AF-I	Ccdc12
Mmp19	2.65e-122	0.543469	0.261	0.073	7.33e-118	AF-I	Mmp19
Bdh2	3.69e-122	1.16731	0.308	0.1	1.02e-117	AF-I	Bdh2
Gns	4.31e-122	1.57566	0.372	0.138	1.19e-117	AF-I	Gns
Pkd1	1.28e-121	0.63516	0.287	0.089	3.55e-117	AF-I	Pkd1
Fxyd5	2.54e-121	1.14311	0.352	0.127	7.02e-117	AF-I	Fxyd5
Son	3.41e-121	0.833342	0.816	0.662	9.44e-117	AF-I	Son
Calm1	5.3e-121	14.1809	0.921	0.883	1.46e-116	AF-I	Calm1
Rab3il1	6.72e-121	1.01996	0.366	0.132	1.86e-116	AF-I	Rab3il1
Ltbp3	1.33e-119	0.728719	0.287	0.089	3.69e-115	AF-I	Ltbp3
Atp5j2	1.56e-119	5.07674	0.84	0.732	4.3e-115	AF-I	Atp5j2
Uqcr11	1.71e-118	3.1013	0.762	0.545	4.71e-114	AF-I	Uqcr11
Rab5a	3.08e-118	0.623181	0.295	0.095	8.5e-114	AF-I	Rab5a
Gls	1.72e-117	0.711518	0.293	0.094	4.74e-113	AF-I	Gls
Smpdl3a	1.81e-117	0.951675	0.349	0.126	4.99e-113	AF-I	Smpdl3a
AI413582	2.72e-117	0.966795	0.336	0.117	7.52e-113	AF-I	AI413582
Ctdsp2	6.87e-117	1.32506	0.54	0.267	1.9e-112	AF-I	Ctdsp2
Col5a1	7.62e-117	1.53797	0.676	0.4	2.1e-112	AF-I	Col5a1
Ube2v2	9.18e-117	0.761006	0.3	0.1	2.54e-112	AF-I	Ube2v2
Rarg	1.01e-116	0.587278	0.252	0.071	2.78e-112	AF-I	Rarg
Krtcap2	1.51e-116	1.04818	0.829	0.699	4.18e-112	AF-I	Krtcap2
Arsi	2.35e-115	0.89939	0.257	0.073	6.5e-111	AF-I	Arsi
Rnf13	3.57e-115	1.14715	0.433	0.181	9.88e-111	AF-I	Rnf13
Sdcbp	4.18e-115	4.17249	0.783	0.583	1.16e-110	AF-I	Sdcbp
Fkbp2	9.07e-115	4.5611	0.607	0.345	2.51e-110	AF-I	Fkbp2
Tmem256	9.08e-115	3.23117	0.726	0.495	2.51e-110	AF-I	Tmem256
Nedd4	1.23e-114	3.93756	0.867	0.795	3.39e-110	AF-I	Nedd4
Prrx1	2.04e-114	12.2358	0.644	0.37	5.65e-110	AF-I	Prrx1
Lpp	4.82e-113	1.15702	0.426	0.179	1.33e-108	AF-I	Lpp
Elf1	5.95e-113	0.667322	0.269	0.082	1.65e-108	AF-I	Elf1
Fscn1	1.13e-112	0.826932	0.363	0.627	3.11e-108	AF-I	Fscn1
Afap1	4.32e-111	1.52868	0.364	0.143	1.19e-106	AF-I	Afap1
Dbn1	2.3e-110	10.884	0.641	0.386	6.36e-106	AF-I	Dbn1
Amotl1	3.36e-110	3.18596	0.483	0.226	9.29e-106	AF-I	Amotl1
Sptan1	1.01e-109	0.967517	0.399	0.161	2.8e-105	AF-I	Sptan1
Aplp2	1.06e-109	1.07867	0.557	0.283	2.94e-105	AF-I	Aplp2
Dtnbp1	1.46e-109	1.38322	0.439	0.193	4.04e-105	AF-I	Dtnbp1
Pet100	8.76e-109	1.18028	0.364	0.146	2.42e-104	AF-I	Pet100
Ube2l6	1.75e-108	1.86023	0.301	0.104	4.84e-104	AF-I	Ube2l6
Tmem43	2.52e-108	1.10455	0.427	0.18	6.96e-104	AF-I	Tmem43
Pla2g4a	2.68e-108	0.711326	0.274	0.087	7.4e-104	AF-I	Pla2g4a
Klf6	8.21e-108	10.0232	0.69	0.44	2.27e-103	AF-I	Klf6
Sh3pxd2b	1.3e-107	0.740719	0.306	0.106	3.59e-103	AF-I	Sh3pxd2b
Cenpb	1.35e-107	0.601633	0.277	0.089	3.74e-103	AF-I	Cenpb
Foxo1	5.06e-107	0.794085	0.287	0.096	1.4e-102	AF-I	Foxo1
Ndufa2	1.15e-106	1.98556	0.834	0.71	3.18e-102	AF-I	Ndufa2
Gabarapl2	2.98e-106	1.79806	0.563	0.31	8.24e-102	AF-I	Gabarapl2
Zfhx4	3.27e-106	0.988471	0.285	0.094	9.05e-102	AF-I	Zfhx4
Cox6b11	1.78e-105	2.18994	0.863	0.793	4.91e-101	AF-I	Cox6b1
Clip1	2.03e-105	1.29074	0.31	0.112	5.61e-101	AF-I	Clip1
Picalm	2.44e-105	0.883622	0.356	0.141	6.74e-101	AF-I	Picalm
Arhgef12	4.86e-105	0.669182	0.298	0.104	1.34e-100	AF-I	Arhgef12
Acadsb	7.06e-105	1.00033	0.411	0.177	1.95e-100	AF-I	Acadsb
Pura	7.8e-105	0.884968	0.356	0.137	2.16e-100	AF-I	Pura
Snrpg	1.16e-104	6.40626	0.81	0.718	3.21e-100	AF-I	Snrpg
Btbd7	1.81e-104	0.697094	0.256	0.082	4.99e-100	AF-I	Btbd7
2002-03-01	2.54e-104	1.04	0.432	0.186	7.02e-100	AF-I	2002-03-01
Hikeshi	1.49e-103	0.553787	0.252	0.081	4.13e-99	AF-I	Hikeshi
Col18a1	2.26e-103	0.676102	0.327	0.12	6.26e-99	AF-I	Col18a1
Tmed3	2.98e-103	3.65999	0.759	0.549	8.25e-99	AF-I	Tmed3
Dnajc3	4.41e-103	3.44924	0.532	0.274	1.22e-98	AF-I	Dnajc3
Cltc	9.58e-103	0.94903	0.478	0.224	2.65e-98	AF-I	Cltc
Nbeal1	1.05e-102	0.724306	0.298	0.105	2.91e-98	AF-I	Nbeal1
Pkd2	1.92e-102	1.47545	0.466	0.219	5.31e-98	AF-I	Pkd2
1500011K16Rik	6.4e-102	0.575701	0.316	0.112	1.77e-97	AF-I	1500011K16Rik
Igf1r	1.4e-101	0.796665	0.294	0.106	3.87e-97	AF-I	Igf1r
Aes	6.86e-101	2.22623	0.774	0.598	1.9e-96	AF-I	Aes
Tmem50a	2.45e-100	3.2657	0.785	0.627	6.76e-96	AF-I	Tmem50a
Vkorc1	2.99e-100	1.79017	0.759	0.544	8.26e-96	AF-I	Vkorc1
Hsp90b1	4.68e-100	4.21448	0.841	0.768	1.29e-95	AF-I	Hsp90b1
Fermt2	5.86e-100	3.9461	0.616	0.364	1.62e-95	AF-I	Fermt2
Ccdc85b	6.11e-100	0.604071	0.282	0.098	1.69e-95	AF-I	Ccdc85b
Sub1	1.38e-99	0.571018	0.713	0.872	3.82e-95	AF-I	Sub1
Ndufa1	1.51e-99	2.12587	0.618	0.364	4.18e-95	AF-I	Ndufa1
1810022K09Rik	2.34e-99	0.99049	0.404	0.167	6.46e-95	AF-I	1810022K09Rik
Esyt2	5.55e-99	0.630854	0.284	0.099	1.53e-94	AF-I	Esyt2
Bcas3	3.13e-98	0.82445	0.312	0.114	8.66e-94	AF-I	Bcas3
Maged2	7.15e-98	2.26172	0.57	0.805	1.98e-93	AF-I	Maged2
Lrrc17	1.01e-97	2.59997	0.589	0.331	2.79e-93	AF-I	Lrrc17
Lasp1	1.41e-97	0.8948	0.477	0.233	3.89e-93	AF-I	Lasp1
Chst12	4.51e-97	1.00076	0.407	0.179	1.25e-92	AF-I	Chst12
Eif3j1	1.21e-96	1.06539	0.46	0.221	3.35e-92	AF-I	Eif3j1
Csde1	2.29e-96	1.36963	0.577	0.318	6.32e-92	AF-I	Csde1
Sdf2l1	2.48e-96	2.00265	0.479	0.247	6.85e-92	AF-I	Sdf2l1
Canx	7.79e-96	3.26326	0.702	0.493	2.15e-91	AF-I	Canx
Grcc10	1.49e-95	1.61615	0.562	0.314	4.12e-91	AF-I	Grcc10
Ankrd12	2.07e-95	1.26426	0.368	0.154	5.71e-91	AF-I	Ankrd12
Jag1	2.45e-95	1.24647	0.253	0.084	6.78e-91	AF-I	Jag1
Slc6a6	5.95e-95	6.34862	0.292	0.106	1.65e-90	AF-I	Slc6a6
Selm	6.93e-95	1.59952	0.137	0.439	1.91e-90	AF-I	Selm
Il10rb	7.1e-95	0.663905	0.29	0.104	1.96e-90	AF-I	Il10rb
Gpx1	7.47e-95	35.0148	0.795	0.652	2.07e-90	AF-I	Gpx1
Vwa5a	9.11e-95	0.83033	0.31	0.115	2.52e-90	AF-I	Vwa5a
Dbi	1.05e-94	9.14678	0.735	0.553	2.89e-90	AF-I	Dbi
Ano6	2.55e-94	0.703267	0.336	0.135	7.04e-90	AF-I	Ano6
Tomm20	3.58e-94	1.34331	0.509	0.262	9.89e-90	AF-I	Tomm20
Hexb	3.59e-94	0.957134	0.345	0.138	9.92e-90	AF-I	Hexb
Rbms1	8.55e-94	2.79011	0.741	0.538	2.36e-89	AF-I	Rbms1
Myl12a	9.24e-94	4.10398	0.889	0.888	2.55e-89	AF-I	Myl12a
Camk2n1	2.98e-93	0.823227	0.456	0.221	8.22e-89	AF-I	Camk2n1
Kif1b	4.4e-93	0.915415	0.351	0.146	1.21e-88	AF-I	Kif1b
BC005537	5.77e-93	0.97005	0.397	0.174	1.59e-88	AF-I	BC005537
Pdcd6ip	6.43e-93	0.896871	0.378	0.161	1.78e-88	AF-I	Pdcd6ip
Mxd4	9.91e-93	1.34931	0.531	0.279	2.74e-88	AF-I	Mxd4
Sppl2a	1.39e-92	0.687868	0.278	0.1	3.84e-88	AF-I	Sppl2a
Thbs2	2.02e-92	1.38788	0.273	0.094	5.6e-88	AF-I	Thbs2
Nucb1	3.29e-92	4.2718	0.664	0.43	9.08e-88	AF-I	Nucb1
Tpst1	3.35e-92	3.1541	0.625	0.384	9.25e-88	AF-I	Tpst1
Neo1	1.21e-91	0.669888	0.281	0.101	3.35e-87	AF-I	Neo1
Ugp2	2.61e-91	2.18823	0.595	0.352	7.21e-87	AF-I	Ugp2
Shisa5	2.76e-91	2.47955	0.661	0.417	7.63e-87	AF-I	Shisa5
Cox17	2.82e-91	2.18248	0.478	0.245	7.8e-87	AF-I	Cox17
Lrrc58	2.88e-91	1.11734	0.426	0.2	7.95e-87	AF-I	Lrrc58
Tnks1bp1	6.09e-91	0.522791	0.275	0.097	1.68e-86	AF-I	Tnks1bp1
Cpd	1.06e-90	0.867424	0.282	0.103	2.92e-86	AF-I	Cpd
Scrn1	1.42e-90	0.721445	0.294	0.109	3.94e-86	AF-I	Scrn1
Bri31	2.1e-90	1.45529	0.593	0.352	5.81e-86	AF-I	Bri3
Vps25	2.29e-90	0.558124	0.265	0.094	6.33e-86	AF-I	Vps25
Mrpl23	3.74e-90	0.692623	0.271	0.098	1.03e-85	AF-I	Mrpl23
Irf2	3.76e-90	0.660689	0.268	0.094	1.04e-85	AF-I	Irf2
Naalad2	4.89e-90	1.04431	0.29	0.108	1.35e-85	AF-I	Naalad2
Galnt1	1.09e-89	0.954387	0.397	0.176	3e-85	AF-I	Galnt1
Fosl2	1.1e-89	6.07594	0.267	0.094	3.04e-85	AF-I	Fosl2
Rassf8	2.93e-89	0.617142	0.256	0.086	8.09e-85	AF-I	Rassf8
Cmtm6	3.83e-89	0.530681	0.257	0.088	1.06e-84	AF-I	Cmtm6
Abi1	2.3e-88	0.790468	0.346	0.143	6.36e-84	AF-I	Abi1
Ino80d	2.57e-88	0.558189	0.272	0.101	7.11e-84	AF-I	Ino80d
Cyb5r3	2.89e-88	14.2914	0.623	0.395	7.99e-84	AF-I	Cyb5r3
Msn	2.9e-87	0.966491	0.457	0.221	8.01e-83	AF-I	Msn
Cndp2	5.21e-87	0.740576	0.357	0.153	1.44e-82	AF-I	Cndp2
Anxa2	6.27e-87	17.2719	0.879	0.85	1.73e-82	AF-I	Anxa2
Bicd2	1.64e-86	0.769457	0.271	0.098	4.54e-82	AF-I	Bicd2
Hn1	1.84e-86	2.06097	0.188	0.471	5.08e-82	AF-I	Hn1
Comt	2.32e-86	1.48368	0.577	0.341	6.4e-82	AF-I	Comt
Rgl1	1.05e-85	0.647053	0.28	0.105	2.91e-81	AF-I	Rgl1
Samhd1	1.88e-85	3.61767	0.301	0.12	5.19e-81	AF-I	Samhd1
Nfe2l1	2.4e-85	0.87719	0.379	0.167	6.64e-81	AF-I	Nfe2l1
Hnrnpul2	3.84e-85	0.735922	0.414	0.188	1.06e-80	AF-I	Hnrnpul2
Atp2b1	6.24e-85	1.95774	0.55	0.313	1.73e-80	AF-I	Atp2b1
Vti1b	6.34e-85	1.39307	0.517	0.282	1.75e-80	AF-I	Vti1b
Lrp10	6.43e-85	0.690904	0.321	0.13	1.78e-80	AF-I	Lrp10
Pdia31	2.65e-84	1.80525	0.863	0.842	7.33e-80	AF-I	Pdia3
Zadh2	4.51e-84	0.569789	0.268	0.095	1.25e-79	AF-I	Zadh2
Arid5b	1.88e-83	1.10441	0.393	0.181	5.21e-79	AF-I	Arid5b
Ifi35	3.95e-83	0.611553	0.254	0.089	1.09e-78	AF-I	Ifi35
Aida	4.06e-83	1.30869	0.449	0.224	1.12e-78	AF-I	Aida
H2afx	9.8e-83	13.6529	0.155	0.375	2.71e-78	AF-I	H2afx
Wasf2	7.94e-82	1.43513	0.55	0.314	2.19e-77	AF-I	Wasf2
Nisch	1.64e-81	2.52705	0.722	0.531	4.54e-77	AF-I	Nisch
Efcab14	1.76e-81	0.955034	0.347	0.152	4.86e-77	AF-I	Efcab14
Acp1	4.39e-81	0.841184	0.38	0.171	1.21e-76	AF-I	Acp1
Ccng1	5.45e-81	0.554576	0.278	0.105	1.51e-76	AF-I	Ccng1
Bcl7c	6.1e-81	2.16277	0.554	0.318	1.69e-76	AF-I	Bcl7c
Mast4	1.11e-80	0.777956	0.282	0.111	3.08e-76	AF-I	Mast4
Ttc28	5.63e-80	0.759153	0.354	0.156	1.56e-75	AF-I	Ttc28
Ddx3x	6.65e-80	0.585767	0.501	0.27	1.84e-75	AF-I	Ddx3x
Nckap1	5.43e-79	0.744268	0.334	0.142	1.5e-74	AF-I	Nckap1
Dync1h1	1.41e-78	1.04936	0.403	0.193	3.89e-74	AF-I	Dync1h1
Cox6a1	4.22e-78	3.79993	0.862	0.824	1.17e-73	AF-I	Cox6a1
Bola2	5.39e-78	1.19581	0.467	0.25	1.49e-73	AF-I	Bola2
Lamtor3	4.58e-77	0.753855	0.38	0.177	1.27e-72	AF-I	Lamtor3
Nme2	1.2e-76	0.930464	0.458	0.241	3.33e-72	AF-I	Nme2
Klhl9	2.77e-76	0.596234	0.333	0.143	7.65e-72	AF-I	Klhl9
Csnk2a1	4.12e-76	1.08815	0.425	0.217	1.14e-71	AF-I	Csnk2a1
Rap1b	4.69e-76	5.18337	0.737	0.57	1.3e-71	AF-I	Rap1b
Ncoa7	6.11e-76	0.860923	0.283	0.114	1.69e-71	AF-I	Ncoa7
Stx2	6.28e-76	0.569	0.256	0.096	1.73e-71	AF-I	Stx2
Fndc3a	1.01e-75	1.00168	0.37	0.176	2.78e-71	AF-I	Fndc3a
Scarb2	1.96e-75	0.89808	0.32	0.136	5.41e-71	AF-I	Scarb2
St3gal1	3.93e-75	0.706688	0.251	0.094	1.09e-70	AF-I	St3gal1
Vcp	7.8e-75	2.10905	0.596	0.36	2.16e-70	AF-I	Vcp
Taok3	1.31e-74	0.607804	0.296	0.121	3.62e-70	AF-I	Taok3
Chmp2a	1.42e-74	1.93758	0.653	0.428	3.91e-70	AF-I	Chmp2a
Gnb1	1.77e-74	3.31531	0.643	0.436	4.89e-70	AF-I	Gnb1
Sec62	1.79e-74	3.24453	0.78	0.643	4.94e-70	AF-I	Sec62
Cdk2ap2	2.73e-74	0.884744	0.445	0.23	7.54e-70	AF-I	Cdk2ap2
Tnrc6b	3.05e-74	0.883143	0.397	0.192	8.44e-70	AF-I	Tnrc6b
Smim11	3.32e-74	1.56674	0.575	0.36	9.17e-70	AF-I	Smim11
Eif4b	3.57e-74	1.46275	0.517	0.294	9.87e-70	AF-I	Eif4b
Tacc2	1.35e-73	0.559011	0.258	0.099	3.72e-69	AF-I	Tacc2
Nudcd3	1.78e-73	0.840753	0.388	0.188	4.91e-69	AF-I	Nudcd3
Appl1	2.64e-73	0.757509	0.336	0.152	7.31e-69	AF-I	Appl1
Map1lc3b	3.18e-73	2.20759	0.776	0.611	8.79e-69	AF-I	Map1lc3b
Dennd5a	4.22e-73	0.645005	0.29	0.119	1.17e-68	AF-I	Dennd5a
Med21	7.28e-73	0.746606	0.352	0.164	2.01e-68	AF-I	Med21
Cpne3	3.17e-72	0.721327	0.352	0.163	8.77e-68	AF-I	Cpne3
Arf3	1.14e-71	0.80778	0.312	0.136	3.15e-67	AF-I	Arf3
Mob1a	2.49e-71	0.693646	0.316	0.138	6.89e-67	AF-I	Mob1a
Ostf1	2.52e-71	2.14702	0.505	0.278	6.97e-67	AF-I	Ostf1
Atp6ap1	3.46e-71	1.67051	0.542	0.319	9.58e-67	AF-I	Atp6ap1
Sod1	3.66e-71	0.954596	0.458	0.238	1.01e-66	AF-I	Sod1
Prpf4b	4.41e-71	0.961485	0.478	0.262	1.22e-66	AF-I	Prpf4b
Capn2	4.81e-71	0.868806	0.426	0.215	1.33e-66	AF-I	Capn2
Ndufv3	7.95e-71	2.70701	0.704	0.517	2.2e-66	AF-I	Ndufv3
Dctn4	8.06e-71	0.701186	0.296	0.126	2.23e-66	AF-I	Dctn4
Dync1i2	1.13e-70	1.93027	0.591	0.375	3.13e-66	AF-I	Dync1i2
Ctso	2.32e-70	0.513026	0.312	0.134	6.41e-66	AF-I	Ctso
Acot9	2.75e-69	0.830295	0.316	0.139	7.61e-65	AF-I	Acot9
Flrt2	3.69e-69	3.64088	0.484	0.271	1.02e-64	AF-I	Flrt2
Hnrnpa0	4.8e-69	0.737636	0.364	0.177	1.33e-64	AF-I	Hnrnpa0
Tcf25	9.91e-69	1.66129	0.623	0.408	2.74e-64	AF-I	Tcf25
Tmem106b	1.24e-68	0.786845	0.334	0.151	3.43e-64	AF-I	Tmem106b
Prr13	1.98e-68	2.85511	0.506	0.293	5.47e-64	AF-I	Prr13
Rtn3	2.19e-68	3.15059	0.603	0.382	6.05e-64	AF-I	Rtn3
Bsg1	2.61e-68	0.990915	0.88	0.886	7.22e-64	AF-I	Bsg
Rras2	4.88e-68	0.843343	0.274	0.112	1.35e-63	AF-I	Rras2
Blvrb	5.96e-68	1.88746	0.528	0.314	1.65e-63	AF-I	Blvrb
Dpysl3	8.04e-68	2.03669	0.529	0.311	2.22e-63	AF-I	Dpysl3
Sri	8.75e-68	2.58193	0.726	0.569	2.42e-63	AF-I	Sri
Ywhag	9.49e-68	1.0411	0.407	0.206	2.62e-63	AF-I	Ywhag
Atp6v1f	1.19e-67	2.59452	0.702	0.529	3.29e-63	AF-I	Atp6v1f
Tmpo	1.21e-67	9.39005	0.239	0.438	3.33e-63	AF-I	Tmpo
Irf2bp2	1.36e-67	0.577529	0.282	0.119	3.76e-63	AF-I	Irf2bp2
Pkn2	2.23e-67	1.47559	0.515	0.294	6.17e-63	AF-I	Pkn2
Lysmd21	3.45e-67	0.68077	0.488	0.276	9.52e-63	AF-I	Lysmd2
Wls	4.14e-67	1.35992	0.59	0.373	1.14e-62	AF-I	Wls
Lsm7	4.83e-67	0.988662	0.465	0.252	1.34e-62	AF-I	Lsm7
Pcnp	5.15e-67	0.944125	0.443	0.234	1.42e-62	AF-I	Pcnp
Rpl13a	6.74e-67	15.6864	0.808	0.894	1.86e-62	AF-I	Rpl13a
Nmt1	2.78e-66	0.881163	0.385	0.197	7.69e-62	AF-I	Nmt1
Lgi2	3.04e-66	1.36726	0.382	0.193	8.41e-62	AF-I	Lgi2
Mfap2	6.8e-66	2.8398	0.72	0.893	1.88e-61	AF-I	Mfap2
Hypk	1e-65	1.87286	0.662	0.489	2.77e-61	AF-I	Hypk
Nr1h2	1.62e-65	0.559449	0.33	0.152	4.47e-61	AF-I	Nr1h2
Hagh	3.19e-65	0.558758	0.276	0.115	8.8e-61	AF-I	Hagh
Lpgat1	6.23e-65	0.506743	0.275	0.116	1.72e-60	AF-I	Lpgat1
Pink1	7.46e-65	0.807554	0.397	0.199	2.06e-60	AF-I	Pink1
Dse	1.29e-64	0.615748	0.322	0.149	3.58e-60	AF-I	Dse
Rnh1	2.52e-64	2.39122	0.581	0.373	6.98e-60	AF-I	Rnh1
Tram1	2.63e-64	2.0538	0.615	0.41	7.27e-60	AF-I	Tram1
Tmem159	3.96e-64	1.07356	0.378	0.188	1.09e-59	AF-I	Tmem159
Kif2a	4.91e-64	0.7937	0.335	0.158	1.36e-59	AF-I	Kif2a
Hpcal1	5.35e-64	0.581379	0.322	0.144	1.48e-59	AF-I	Hpcal1
Add1	6.18e-64	1.05199	0.434	0.226	1.71e-59	AF-I	Add1
Alkbh5	1.1e-63	0.722097	0.35	0.175	3.05e-59	AF-I	Alkbh5
Smim1	2.76e-63	0.792597	0.373	0.182	7.63e-59	AF-I	Smim1
Tbca	4.53e-63	2.52788	0.743	0.587	1.25e-58	AF-I	Tbca
Gpi1	5.65e-63	1.69264	0.536	0.324	1.56e-58	AF-I	Gpi1
Acap2	7.14e-63	0.722224	0.298	0.134	1.97e-58	AF-I	Acap2
Tmem30a	1.22e-62	0.683977	0.423	0.222	3.37e-58	AF-I	Tmem30a
Arl6ip5	3.82e-62	1.86072	0.634	0.431	1.06e-57	AF-I	Arl6ip5
Cox5b	5.11e-62	2.75762	0.793	0.691	1.41e-57	AF-I	Cox5b
Tnrc6a	7.41e-62	0.638249	0.369	0.188	2.05e-57	AF-I	Tnrc6a
Usp9x	8.1e-62	0.508882	0.267	0.114	2.24e-57	AF-I	Usp9x
Akap12	8.21e-62	1.95185	0.695	0.533	2.27e-57	AF-I	Akap12
Stxbp3	1.08e-61	0.548779	0.275	0.119	2.98e-57	AF-I	Stxbp3
Klc1	1.5e-61	0.718305	0.39	0.199	4.15e-57	AF-I	Klc1
Brd9	2.97e-61	0.662701	0.322	0.153	8.2e-57	AF-I	Brd9
Fam111a	3.13e-61	0.745608	0.294	0.134	8.65e-57	AF-I	Fam111a
Iah1	3.44e-61	1.14468	0.449	0.248	9.5e-57	AF-I	Iah1
Atp6v1e1	4.73e-61	1.78009	0.547	0.352	1.31e-56	AF-I	Atp6v1e1
Nqo2	5.03e-61	0.655604	0.251	0.103	1.39e-56	AF-I	Nqo2
Qk	5.93e-61	0.719973	0.379	0.195	1.64e-56	AF-I	Qk
Thra	1.19e-60	1.20502	0.575	0.359	3.28e-56	AF-I	Thra
Tmem106c	2.66e-60	0.567571	0.31	0.141	7.34e-56	AF-I	Tmem106c
Flot2	4.93e-60	0.525776	0.279	0.122	1.36e-55	AF-I	Flot2
Anapc13	5.15e-60	2.14881	0.575	0.397	1.42e-55	AF-I	Anapc13
Actr2	7.62e-60	0.88259	0.389	0.207	2.11e-55	AF-I	Actr2
Zcchc6	2.41e-59	0.594794	0.253	0.104	6.67e-55	AF-I	Zcchc6
Ran1	3.49e-59	4.26996	0.68	0.787	9.66e-55	AF-I	Ran
Mbnl2	3.69e-59	0.727559	0.454	0.25	1.02e-54	AF-I	Mbnl2
Celf2	5.95e-59	1.72151	0.689	0.484	1.64e-54	AF-I	Celf2
Smdt1	7.66e-59	10.9969	0.759	0.65	2.12e-54	AF-I	Smdt1
Zmiz1	1.27e-58	0.68793	0.318	0.151	3.51e-54	AF-I	Zmiz1
Vcan	2.67e-58	1.30544	0.459	0.256	7.38e-54	AF-I	Vcan
Ctdnep1	3.9e-58	0.606843	0.292	0.135	1.08e-53	AF-I	Ctdnep1
Ap3s1	1.08e-57	0.921235	0.398	0.211	2.97e-53	AF-I	Ap3s1
Tbc1d10a	1.47e-57	0.514553	0.253	0.107	4.06e-53	AF-I	Tbc1d10a
Bscl2	2.54e-57	0.530794	0.297	0.138	7.02e-53	AF-I	Bscl2
Tmem219	2.63e-57	0.712808	0.323	0.154	7.28e-53	AF-I	Tmem219
Ndufb4	7.87e-57	1.61437	0.545	0.351	2.18e-52	AF-I	Ndufb4
Slirp	2.09e-56	1.42569	0.528	0.333	5.78e-52	AF-I	Slirp
Slc38a10	2.26e-56	0.710344	0.433	0.236	6.24e-52	AF-I	Slc38a10
Churc1	3.28e-56	1.1666	0.489	0.295	9.07e-52	AF-I	Churc1
Krcc1	3.43e-56	1.22536	0.47	0.271	9.49e-52	AF-I	Krcc1
Txndc17	4.77e-56	3.91389	0.718	0.568	1.32e-51	AF-I	Txndc17
Trmt112	5.83e-56	1.29072	0.558	0.375	1.61e-51	AF-I	Trmt112
Flii	1.66e-55	0.6439	0.264	0.118	4.58e-51	AF-I	Flii
Smim20	1.69e-55	0.589096	0.304	0.143	4.68e-51	AF-I	Smim20
Abl1	1.92e-55	0.619776	0.294	0.137	5.32e-51	AF-I	Abl1
Mat2a	1.97e-55	4.06567	0.599	0.403	5.45e-51	AF-I	Mat2a
Tpst2	6.1e-55	0.653532	0.32	0.152	1.69e-50	AF-I	Tpst2
1810037I17Rik	1.72e-54	1.8022	0.661	0.476	4.74e-50	AF-I	1810037I17Rik
Calr1	2.13e-54	1.16827	0.867	0.849	5.89e-50	AF-I	Calr
H3f3a1	3.69e-54	2.91368	0.871	0.897	1.02e-49	AF-I	H3f3a
Hook3	6.06e-54	0.848287	0.376	0.202	1.67e-49	AF-I	Hook3
Minos1	9.29e-54	5.31052	0.763	0.632	2.57e-49	AF-I	Minos1
Srsf3	2.5e-53	1.11883	0.695	0.8	6.91e-49	AF-I	Srsf3
Mia3	3.49e-53	0.562317	0.353	0.183	9.65e-49	AF-I	Mia3
Nol7	3.5e-53	1.12228	0.512	0.32	9.68e-49	AF-I	Nol7
Pfn1	4.32e-53	3.3556	0.908	0.942	1.19e-48	AF-I	Pfn1
Eif2s3x	4.63e-53	0.604691	0.319	0.155	1.28e-48	AF-I	Eif2s3x
Cep170	7.52e-53	0.608737	0.282	0.133	2.08e-48	AF-I	Cep170
Sel1l	1.15e-52	0.614603	0.339	0.171	3.17e-48	AF-I	Sel1l
Nop10	1.51e-52	2.62798	0.682	0.518	4.17e-48	AF-I	Nop10
Dap	2.08e-52	1.41414	0.632	0.431	5.76e-48	AF-I	Dap
Pnpla8	3.14e-52	0.572715	0.312	0.152	8.68e-48	AF-I	Pnpla8
Rab6a	7.47e-52	1.52244	0.59	0.398	2.07e-47	AF-I	Rab6a
Slc25a24	9.88e-52	0.606412	0.301	0.147	2.73e-47	AF-I	Slc25a24
Foxp1	1.17e-51	0.589655	0.282	0.134	3.24e-47	AF-I	Foxp1
Efr3a	1.21e-51	0.626767	0.339	0.173	3.35e-47	AF-I	Efr3a
Gaa	4.17e-51	0.668229	0.414	0.229	1.15e-46	AF-I	Gaa
Ifi27	5e-51	0.975892	0.661	0.48	1.38e-46	AF-I	Ifi27
Krt10	6.97e-51	1.09174	0.353	0.186	1.93e-46	AF-I	Krt10
Rexo2	8.15e-51	1.75906	0.503	0.313	2.25e-46	AF-I	Rexo2
Prdx4	8.45e-51	4.97009	0.464	0.625	2.34e-46	AF-I	Prdx4
Cox7b	1.55e-50	2.85676	0.73	0.595	4.29e-46	AF-I	Cox7b
Nrd1	2.54e-50	0.653341	0.306	0.152	7.01e-46	AF-I	Nrd1
Chpf	2.83e-50	0.676563	0.394	0.215	7.81e-46	AF-I	Chpf
Ndufa6	3.22e-50	2.41942	0.745	0.627	8.91e-46	AF-I	Ndufa6
Scoc	5.11e-50	0.672007	0.33	0.171	1.41e-45	AF-I	Scoc
Kmt2a	5.61e-50	0.655723	0.289	0.141	1.55e-45	AF-I	Kmt2a
Cyfip1	2.09e-49	0.821096	0.318	0.161	5.77e-45	AF-I	Cyfip1
Ddx21	3.85e-49	0.619899	0.276	0.133	1.06e-44	AF-I	Ddx21
Trip11	3.99e-49	0.559989	0.28	0.133	1.1e-44	AF-I	Trip11
Tubb5	7.01e-49	21.5897	0.788	0.884	1.94e-44	AF-I	Tubb5
Akt2	3.27e-48	0.658264	0.368	0.195	9.03e-44	AF-I	Akt2
Rab7	4e-48	2.11098	0.628	0.449	1.11e-43	AF-I	Rab7
Ndufa7	4.2e-48	2.32958	0.772	0.682	1.16e-43	AF-I	Ndufa7
Ppp1cc	6.01e-48	0.805687	0.352	0.189	1.66e-43	AF-I	Ppp1cc
Pea15a	9.63e-48	0.980966	0.557	0.368	2.66e-43	AF-I	Pea15a
H2afv	1.78e-47	5.26929	0.586	0.684	4.91e-43	AF-I	H2afv
Lamp1	2.54e-47	3.16822	0.788	0.678	7.02e-43	AF-I	Lamp1
Idh1	4.85e-47	0.818872	0.383	0.212	1.34e-42	AF-I	Idh1
Gap43	5.61e-47	1.41003	0.274	0.447	1.55e-42	AF-I	Gap43
Ndufb10	6.63e-47	2.87955	0.671	0.534	1.83e-42	AF-I	Ndufb10
Gng12	8.07e-47	1.83351	0.433	0.256	2.23e-42	AF-I	Gng12
Insig2	1.53e-46	0.51356	0.301	0.151	4.23e-42	AF-I	Insig2
Srp9	1.74e-46	1.33641	0.555	0.37	4.82e-42	AF-I	Srp9
Snapc5	2.14e-46	0.929414	0.407	0.238	5.91e-42	AF-I	Snapc5
Pdlim4	3.91e-46	1.67217	0.447	0.273	1.08e-41	AF-I	Pdlim4
Naa38	1.8e-45	1.07626	0.458	0.283	4.97e-41	AF-I	Naa38
St13	1.8e-45	2.06928	0.669	0.506	4.98e-41	AF-I	St13
Atraid	1.97e-45	1.12301	0.675	0.517	5.44e-41	AF-I	Atraid
Eea1	2.3e-45	0.727632	0.316	0.164	6.37e-41	AF-I	Eea1
Pold4	2.44e-45	0.619561	0.337	0.178	6.76e-41	AF-I	Pold4
Asah1	2.68e-45	1.15372	0.474	0.299	7.4e-41	AF-I	Asah1
Mapk3	3.43e-45	0.816438	0.398	0.228	9.48e-41	AF-I	Mapk3
Fam174a	3.62e-45	0.582029	0.402	0.224	1e-40	AF-I	Fam174a
Arhgdia	4.88e-45	2.65694	0.742	0.624	1.35e-40	AF-I	Arhgdia
Sh3glb1	8.94e-45	1.3876	0.546	0.362	2.47e-40	AF-I	Sh3glb1
Bin1	9.03e-45	1.03394	0.44	0.262	2.5e-40	AF-I	Bin1
Sbds	2.26e-44	0.893225	0.409	0.24	6.25e-40	AF-I	Sbds
Ssr4	2.64e-44	0.981411	0.702	0.552	7.29e-40	AF-I	Ssr4
Msl1	2.8e-44	0.597057	0.378	0.212	7.73e-40	AF-I	Msl1
Map4	9.03e-44	0.733445	0.306	0.159	2.5e-39	AF-I	Map4
Sec11a	1.67e-43	0.501841	0.587	0.73	4.63e-39	AF-I	Sec11a
P4hb	1.8e-43	1.70777	0.728	0.568	4.98e-39	AF-I	P4hb
Mcts1	4.33e-43	0.55476	0.287	0.149	1.2e-38	AF-I	Mcts1
Por	5.36e-43	0.620508	0.353	0.194	1.48e-38	AF-I	Por
Psme1	9.81e-43	1.98407	0.536	0.36	2.71e-38	AF-I	Psme1
Sypl	1.4e-42	0.817702	0.441	0.267	3.88e-38	AF-I	Sypl
Mcee	1.69e-42	0.521197	0.322	0.173	4.66e-38	AF-I	Mcee
Npepps	1.77e-42	0.557243	0.311	0.167	4.88e-38	AF-I	Npepps
Rdx	4.23e-42	4.71297	0.687	0.566	1.17e-37	AF-I	Rdx
Bptf	8.98e-42	0.76693	0.378	0.216	2.48e-37	AF-I	Bptf
Dynlrb1	2.13e-41	2.87779	0.769	0.669	5.88e-37	AF-I	Dynlrb1
Itgb5	2.4e-41	0.909682	0.458	0.278	6.64e-37	AF-I	Itgb5
Fkbp9	2.52e-41	1.71403	0.644	0.478	6.97e-37	AF-I	Fkbp9
Dynlt3	6.27e-41	0.654461	0.327	0.177	1.73e-36	AF-I	Dynlt3
Agtrap	1.02e-40	0.59541	0.304	0.16	2.82e-36	AF-I	Agtrap
Bnip3l	1.45e-40	2.12078	0.617	0.472	4.02e-36	AF-I	Bnip3l
Pbrm1	1.46e-40	1.13155	0.462	0.296	4.05e-36	AF-I	Pbrm1
Tpi11	1.67e-40	2.09572	0.565	0.702	4.62e-36	AF-I	Tpi1
Kank2	3.45e-40	0.747329	0.299	0.159	9.53e-36	AF-I	Kank2
Atp5h	3.78e-40	3.23785	0.822	0.799	1.05e-35	AF-I	Atp5h
Ccdc50	6.69e-40	0.585735	0.35	0.196	1.85e-35	AF-I	Ccdc50
Ywhaz1	9.83e-40	0.901839	0.515	0.328	2.72e-35	AF-I	Ywhaz
Ebp	1.08e-39	0.554252	0.327	0.176	2.99e-35	AF-I	Ebp
Snhg18	1.46e-39	1.97101	0.624	0.457	4.05e-35	AF-I	Snhg18
Uqcr10	3.1e-39	1.22332	0.752	0.669	8.57e-35	AF-I	Uqcr10
Lpar1	4.69e-39	6.66328	0.617	0.458	1.3e-34	AF-I	Lpar1
Acly	8.63e-39	0.702726	0.383	0.223	2.38e-34	AF-I	Acly
Pik3r2	9.91e-39	0.58529	0.299	0.161	2.74e-34	AF-I	Pik3r2
Osr1	1.01e-38	3.93508	0.601	0.44	2.79e-34	AF-I	Osr1
Pgk1	1.69e-38	0.905288	0.292	0.151	4.67e-34	AF-I	Pgk1
Smim10l1	2.02e-38	0.986834	0.461	0.298	5.59e-34	AF-I	Smim10l1
Ak3	2.08e-38	0.620953	0.291	0.154	5.74e-34	AF-I	Ak3
Fam103a1	2.18e-38	0.647009	0.362	0.205	6.03e-34	AF-I	Fam103a1
Calm2	2.5e-38	17.2615	0.879	0.911	6.9e-34	AF-I	Calm2
Hp1bp3	4.45e-38	1.49222	0.483	0.314	1.23e-33	AF-I	Hp1bp3
Hint12	4.66e-38	1.28428	0.853	0.824	1.29e-33	AF-I	Hint1
Atp6v0e	6.76e-38	2.43109	0.715	0.613	1.87e-33	AF-I	Atp6v0e
Ash1l	9.34e-38	0.821715	0.407	0.247	2.58e-33	AF-I	Ash1l
Mien1	2e-37	0.676557	0.419	0.252	5.53e-33	AF-I	Mien1
Ccnd3	2.29e-37	1.15408	0.697	0.79	6.33e-33	AF-I	Ccnd3
Hexa	2.91e-37	0.638442	0.503	0.336	8.05e-33	AF-I	Hexa
Klf7	3.03e-37	0.535614	0.345	0.197	8.38e-33	AF-I	Klf7
Ctdsp1	3.75e-37	0.549243	0.38	0.22	1.04e-32	AF-I	Ctdsp1
Sms	4.85e-37	0.725149	0.286	0.155	1.34e-32	AF-I	Sms
Prrc2a	4.95e-37	0.706816	0.324	0.186	1.37e-32	AF-I	Prrc2a
Chmp4b	1.54e-36	1.91651	0.622	0.456	4.27e-32	AF-I	Chmp4b
Rwdd1	2.24e-36	1.11623	0.471	0.306	6.18e-32	AF-I	Rwdd1
Fuca1	3.61e-36	1.96818	0.504	0.347	9.98e-32	AF-I	Fuca1
Tmod3	7.83e-36	0.701839	0.389	0.232	2.16e-31	AF-I	Tmod3
Syap1	1.17e-35	0.516587	0.25	0.128	3.25e-31	AF-I	Syap1
Fgfr1op2	1.77e-35	0.893174	0.466	0.302	4.91e-31	AF-I	Fgfr1op2
Selenbp1	2.84e-35	17.7505	0.5	0.349	7.85e-31	AF-I	Selenbp1
Dnajc10	5.02e-35	1.29417	0.435	0.278	1.39e-30	AF-I	Dnajc10
Mprip	1.1e-34	0.555536	0.387	0.235	3.03e-30	AF-I	Mprip
Sulf2	1.26e-34	3.51454	0.533	0.369	3.49e-30	AF-I	Sulf2
Mycbp2	1.33e-34	0.524541	0.378	0.225	3.68e-30	AF-I	Mycbp2
Ginm1	1.35e-34	0.731392	0.433	0.279	3.74e-30	AF-I	Ginm1
Ktn1	1.63e-34	0.554384	0.351	0.207	4.52e-30	AF-I	Ktn1
Cct4	2.06e-34	1.25755	0.577	0.685	5.69e-30	AF-I	Cct4
Arpc3	3.3e-34	1.78191	0.653	0.514	9.13e-30	AF-I	Arpc3
Emc4	3.73e-34	0.556193	0.352	0.21	1.03e-29	AF-I	Emc4
Reep5	3.89e-34	1.512	0.654	0.502	1.08e-29	AF-I	Reep5
Trappc6b	5.47e-34	0.62676	0.396	0.247	1.51e-29	AF-I	Trappc6b
Rnf10	9.47e-34	0.992282	0.522	0.356	2.62e-29	AF-I	Rnf10
Acaa2	1.02e-33	3.92001	0.533	0.387	2.83e-29	AF-I	Acaa2
Atp5j	1.64e-33	4.40576	0.835	0.828	4.54e-29	AF-I	Atp5j
Sdhd	1.85e-33	0.547809	0.447	0.552	5.13e-29	AF-I	Sdhd
Mier1	2.19e-33	0.644985	0.357	0.213	6.06e-29	AF-I	Mier1
Asap1	2.32e-33	0.555267	0.382	0.232	6.42e-29	AF-I	Asap1
Purb	2.43e-33	0.526487	0.272	0.148	6.72e-29	AF-I	Purb
Macf1	3.86e-33	0.740297	0.363	0.222	1.07e-28	AF-I	Macf1
Nagk	4.35e-33	0.732903	0.39	0.244	1.2e-28	AF-I	Nagk
Foxn3	4.67e-33	0.626557	0.306	0.178	1.29e-28	AF-I	Foxn3
Tspan3	5.26e-33	1.37797	0.694	0.809	1.45e-28	AF-I	Tspan3
Arap1	6.76e-33	1.17636	0.378	0.23	1.87e-28	AF-I	Arap1
Sptssa	8.87e-33	1.77797	0.679	0.571	2.45e-28	AF-I	Sptssa
Sgce	1.3e-32	2.69678	0.517	0.368	3.58e-28	AF-I	Sgce
Slc25a4	2.03e-32	3.35716	0.893	0.935	5.61e-28	AF-I	Slc25a4
Eif3c	2.44e-32	2.12656	0.522	0.368	6.75e-28	AF-I	Eif3c
Srrm2	3.15e-32	1.99447	0.757	0.703	8.72e-28	AF-I	Srrm2
2610001J05Rik	4.45e-32	0.99209	0.602	0.456	1.23e-27	AF-I	2610001J05Rik
Tmem59	5.82e-32	2.41495	0.801	0.792	1.61e-27	AF-I	Tmem59
Hnrnpa31	1.15e-31	1.17264	0.636	0.503	3.19e-27	AF-I	Hnrnpa3
Bag1	3.94e-31	2.51608	0.689	0.571	1.09e-26	AF-I	Bag1
Tln1	6.43e-31	1.02324	0.44	0.293	1.78e-26	AF-I	Tln1
1700025G04Rik	7.8e-31	0.819666	0.27	0.151	2.16e-26	AF-I	1700025G04Rik
Magt1	1.2e-30	0.943293	0.404	0.264	3.33e-26	AF-I	Magt1
Rbck1	1.94e-30	0.536839	0.327	0.193	5.35e-26	AF-I	Rbck1
Tma7	2.38e-30	1.42203	0.73	0.652	6.59e-26	AF-I	Tma7
Srp14	3.21e-30	1.90356	0.711	0.604	8.86e-26	AF-I	Srp14
Hdlbp	4.16e-30	1.04374	0.525	0.366	1.15e-25	AF-I	Hdlbp
Tex264	5.02e-30	0.986196	0.476	0.326	1.39e-25	AF-I	Tex264
Eif4g2	1.39e-29	1.85718	0.756	0.66	3.83e-25	AF-I	Eif4g2
Ddx17	1.75e-29	0.746124	0.464	0.311	4.84e-25	AF-I	Ddx17
Epn1	2.18e-29	0.595901	0.366	0.226	6.01e-25	AF-I	Epn1
Atp5o	3.75e-29	2.56071	0.707	0.811	1.04e-24	AF-I	Atp5o
Tm9sf2	4.57e-29	0.659547	0.458	0.301	1.26e-24	AF-I	Tm9sf2
Eapp	5.23e-29	0.517217	0.323	0.195	1.45e-24	AF-I	Eapp
Twf1	5.35e-29	0.520073	0.309	0.181	1.48e-24	AF-I	Twf1
Mtpn	6.68e-29	0.86329	0.39	0.242	1.85e-24	AF-I	Mtpn
Tprgl	6.83e-29	0.59643	0.483	0.316	1.89e-24	AF-I	Tprgl
Celf1	7.21e-29	0.534173	0.282	0.164	1.99e-24	AF-I	Celf1
Wasl	8.63e-29	0.512166	0.339	0.208	2.38e-24	AF-I	Wasl
B230219D22Rik	1.45e-28	0.908264	0.485	0.336	4.01e-24	AF-I	B230219D22Rik
Dlgap4	1.48e-28	1.09134	0.476	0.324	4.09e-24	AF-I	Dlgap4
Eif4e1	1.77e-28	0.532487	0.336	0.45	4.89e-24	AF-I	Eif4e
Mdh1	2.37e-28	0.573659	0.49	0.601	6.55e-24	AF-I	Mdh1
Dnajc19	2.54e-28	0.567635	0.447	0.294	7.01e-24	AF-I	Dnajc19
Smarca2	2.57e-28	1.43702	0.526	0.382	7.09e-24	AF-I	Smarca2
Plin3	2.62e-28	1.33974	0.527	0.382	7.23e-24	AF-I	Plin3
Desi2	2.73e-28	0.552319	0.323	0.194	7.54e-24	AF-I	Desi2
Gpc3	2.03e-27	8.05659	0.856	0.868	5.61e-23	AF-I	Gpc3
Ptges3	2.13e-27	1.12882	0.535	0.386	5.88e-23	AF-I	Ptges3
Tmem160	2.36e-27	0.643658	0.428	0.285	6.53e-23	AF-I	Tmem160
Cr1l	2.69e-27	0.55605	0.375	0.242	7.43e-23	AF-I	Cr1l
H2afj	2.92e-27	1.36851	0.466	0.313	8.06e-23	AF-I	H2afj
Lmbrd1	5.75e-27	0.524475	0.28	0.168	1.59e-22	AF-I	Lmbrd1
Myl12b	6.92e-27	4.16594	0.697	0.616	1.91e-22	AF-I	Myl12b
Dad1	9.52e-27	4.43836	0.834	0.817	2.63e-22	AF-I	Dad1
Tmem107	1.24e-26	1.99573	0.362	0.225	3.44e-22	AF-I	Tmem107
Spr	1.35e-26	0.652568	0.402	0.259	3.72e-22	AF-I	Spr
Rab1a	1.45e-26	0.824838	0.66	0.528	4.02e-22	AF-I	Rab1a
Hsbp1	1.69e-26	2.81174	0.763	0.717	4.68e-22	AF-I	Hsbp1
Cox7a21	1.69e-26	0.5558	0.771	0.71	4.68e-22	AF-I	Cox7a2
Cggbp1	1.72e-26	0.814499	0.406	0.268	4.76e-22	AF-I	Cggbp1
Ppp1ca	1.78e-26	1.08036	0.718	0.814	4.93e-22	AF-I	Ppp1ca
Atp5a1	2.72e-26	1.36767	0.753	0.855	7.53e-22	AF-I	Atp5a1
Ndufc1	3.72e-26	1.53144	0.634	0.513	1.03e-21	AF-I	Ndufc1
Gnb2	3.8e-26	5.92884	0.807	0.819	1.05e-21	AF-I	Gnb2
Mlf2	4.71e-26	0.544241	0.563	0.668	1.3e-21	AF-I	Mlf2
Pja2	9.62e-26	0.638143	0.385	0.25	2.66e-21	AF-I	Pja2
Prdx2	1.86e-25	2.22543	0.762	0.857	5.13e-21	AF-I	Prdx2
Plp2	2.43e-25	0.732757	0.364	0.233	6.71e-21	AF-I	Plp2
Zmynd11	9.57e-25	0.550902	0.316	0.196	2.65e-20	AF-I	Zmynd11
Cdc42	1.1e-24	9.17869	0.836	0.853	3.05e-20	AF-I	Cdc42
Derl1	1.28e-24	0.527007	0.423	0.282	3.53e-20	AF-I	Derl1
Cotl1	2.48e-24	3.13768	0.661	0.552	6.87e-20	AF-I	Cotl1
Ubtf	3.09e-24	0.679968	0.367	0.238	8.53e-20	AF-I	Ubtf
Hprt	3.11e-24	0.564577	0.344	0.217	8.6e-20	AF-I	Hprt
Snx1	3.15e-24	0.64226	0.398	0.264	8.7e-20	AF-I	Snx1
Eif3h	3.26e-24	4.25371	0.827	0.831	9e-20	AF-I	Eif3h
Sec61b	3.79e-24	3.54005	0.799	0.766	1.05e-19	AF-I	Sec61b
Nadk	4.34e-24	0.691789	0.328	0.204	1.2e-19	AF-I	Nadk
Atp5d	1.18e-23	2.52086	0.798	0.786	3.27e-19	AF-I	Atp5d
Spcs11	1.29e-23	1.63936	0.732	0.671	3.56e-19	AF-I	Spcs1
Clcn4	1.55e-23	0.82416	0.304	0.19	4.28e-19	AF-I	Clcn4
Lamtor4	2.43e-23	0.743972	0.5	0.353	6.73e-19	AF-I	Lamtor4
Eif3k	3.31e-23	2.95588	0.797	0.781	9.14e-19	AF-I	Eif3k
Yipf3	3.44e-23	1.02323	0.45	0.318	9.5e-19	AF-I	Yipf3
Tubb2b	3.5e-23	1.43458	0.354	0.23	9.66e-19	AF-I	Tubb2b
Sdf4	4.33e-23	0.662052	0.585	0.451	1.2e-18	AF-I	Sdf4
Crk	6.59e-23	0.526552	0.342	0.219	1.82e-18	AF-I	Crk
Sumo1	7.13e-23	0.791934	0.641	0.727	1.97e-18	AF-I	Sumo1
Tmed10	1.1e-22	2.09016	0.703	0.612	3.04e-18	AF-I	Tmed10
Tpm4	1.15e-22	0.918134	0.694	0.576	3.18e-18	AF-I	Tpm4
Mrpl42	1.39e-22	0.539388	0.458	0.542	3.85e-18	AF-I	Mrpl42
Iscu	2.66e-22	1.07549	0.527	0.392	7.36e-18	AF-I	Iscu
Efemp2	3.38e-22	1.75954	0.637	0.514	9.33e-18	AF-I	Efemp2
Grb10	3.46e-22	0.539562	0.557	0.627	9.56e-18	AF-I	Grb10
Oat	3.62e-22	1.3587	0.645	0.527	1e-17	AF-I	Oat
Ift27	5.43e-22	0.797003	0.392	0.267	1.5e-17	AF-I	Ift27
Leprot	5.6e-22	0.791265	0.504	0.365	1.55e-17	AF-I	Leprot
Pkm	5.63e-22	1.18944	0.611	0.701	1.55e-17	AF-I	Pkm
Ergic1	6.66e-22	0.785231	0.471	0.332	1.84e-17	AF-I	Ergic1
Pcbp21	6.96e-22	2.51861	0.78	0.756	1.92e-17	AF-I	Pcbp2
Ndufb11	8.22e-22	3.89416	0.756	0.72	2.27e-17	AF-I	Ndufb11
Pebp1	8.37e-22	2.27285	0.754	0.718	2.31e-17	AF-I	Pebp1
Spop	8.79e-22	2.04471	0.514	0.367	2.43e-17	AF-I	Spop
Limd1	9.13e-22	0.555444	0.289	0.181	2.52e-17	AF-I	Limd1
Tecr	1.43e-21	1.73255	0.622	0.73	3.96e-17	AF-I	Tecr
Ier3ip1	1.76e-21	1.19156	0.646	0.544	4.86e-17	AF-I	Ier3ip1
Gsk3b	2.18e-21	1.11912	0.449	0.313	6.04e-17	AF-I	Gsk3b
Pafah1b1	3.2e-21	0.962653	0.587	0.452	8.84e-17	AF-I	Pafah1b1
Txndc5	3.33e-21	1.71912	0.732	0.654	9.2e-17	AF-I	Txndc5
Anp32b1	4.6e-21	1.13488	0.572	0.649	1.27e-16	AF-I	Anp32b
Ndufa5	4.75e-21	0.968555	0.639	0.519	1.31e-16	AF-I	Ndufa5
Syf2	5.13e-21	0.821041	0.475	0.342	1.42e-16	AF-I	Syf2
Golgb1	6.95e-21	1.08017	0.443	0.312	1.92e-16	AF-I	Golgb1
Tmco11	9.35e-21	1.37999	0.618	0.51	2.58e-16	AF-I	Tmco1
Cox20	9.45e-21	0.83383	0.451	0.328	2.61e-16	AF-I	Cox20
Ubxn1	9.45e-21	1.2018	0.599	0.472	2.61e-16	AF-I	Ubxn1
Serinc1	9.85e-21	1.88243	0.617	0.492	2.72e-16	AF-I	Serinc1
Sec31a	1.17e-20	0.587438	0.375	0.255	3.24e-16	AF-I	Sec31a
Ctnna1	1.26e-20	1.37612	0.39	0.265	3.47e-16	AF-I	Ctnna1
Fkbp7	1.54e-20	0.754085	0.596	0.467	4.24e-16	AF-I	Fkbp7
Prnp	1.8e-20	1.51202	0.507	0.378	4.98e-16	AF-I	Prnp
Rad23a	2.13e-20	0.553739	0.342	0.232	5.89e-16	AF-I	Rad23a
Yipf4	5.01e-20	0.802067	0.497	0.363	1.39e-15	AF-I	Yipf4
Lzts2	1.34e-19	1.0165	0.423	0.301	3.71e-15	AF-I	Lzts2
Spcs2	1.65e-19	5.10984	0.671	0.777	4.57e-15	AF-I	Spcs2
Sf3b1	2.27e-19	0.873457	0.531	0.605	6.27e-15	AF-I	Sf3b1
Sdhb	2.6e-19	2.26116	0.567	0.643	7.18e-15	AF-I	Sdhb
Prrc2c	3.19e-19	1.5022	0.525	0.408	8.82e-15	AF-I	Prrc2c
Cnih4	3.58e-19	0.760299	0.381	0.263	9.9e-15	AF-I	Cnih4
Ptms	5.19e-19	2.05866	0.663	0.55	1.44e-14	AF-I	Ptms
Os9	5.48e-19	0.524321	0.394	0.27	1.51e-14	AF-I	Os9
Capza2	7.01e-19	2.22083	0.567	0.448	1.94e-14	AF-I	Capza2
Arl6ip1	7.67e-19	21.5909	0.572	0.44	2.12e-14	AF-I	Arl6ip1
Trappc2l	7.93e-19	0.869898	0.447	0.328	2.19e-14	AF-I	Trappc2l
Sfxn1	1.1e-18	0.944033	0.501	0.369	3.05e-14	AF-I	Sfxn1
Atp5f11	1.45e-18	1.16204	0.682	0.757	4.01e-14	AF-I	Atp5f1
Tmed2	1.57e-18	0.852129	0.766	0.722	4.33e-14	AF-I	Tmed2
Polr1d	1.58e-18	1.82921	0.629	0.518	4.37e-14	AF-I	Polr1d
Dnajb61	1.63e-18	0.575854	0.435	0.315	4.51e-14	AF-I	Dnajb6
Rer1	1.64e-18	1.74615	0.648	0.558	4.52e-14	AF-I	Rer1
Copa	1.69e-18	0.628473	0.455	0.323	4.66e-14	AF-I	Copa
Rp9	2.33e-18	1.02926	0.441	0.323	6.44e-14	AF-I	Rp9
Eif2s21	2.65e-18	1.07013	0.742	0.684	7.32e-14	AF-I	Eif2s2
Lamtor2	5.12e-18	1.16722	0.592	0.481	1.42e-13	AF-I	Lamtor2
Ube2r2	5.94e-18	1.35184	0.533	0.402	1.64e-13	AF-I	Ube2r2
Drap1	7.24e-18	1.41632	0.562	0.454	2e-13	AF-I	Drap1
Scd2	9.84e-18	0.971597	0.393	0.276	2.72e-13	AF-I	Scd2
Clic1	1.01e-17	9.58288	0.814	0.811	2.78e-13	AF-I	Clic1
Prkcdbp	1.48e-17	7.65682	0.184	0.312	4.08e-13	AF-I	Prkcdbp
Eif3m	1.93e-17	0.748007	0.565	0.651	5.33e-13	AF-I	Eif3m
Aldh7a1	2.81e-17	0.807238	0.387	0.273	7.78e-13	AF-I	Aldh7a1
Prdx6	3.05e-17	3.0813	0.657	0.568	8.43e-13	AF-I	Prdx6
Ubxn4	4.33e-17	0.870837	0.441	0.322	1.2e-12	AF-I	Ubxn4
Psma4	7.01e-17	4.34732	0.587	0.672	1.94e-12	AF-I	Psma4
Rcn2	1.07e-16	0.638794	0.603	0.668	2.95e-12	AF-I	Rcn2
Vapb	1.17e-16	0.953371	0.475	0.347	3.24e-12	AF-I	Vapb
Tomm5	1.23e-16	1.24119	0.595	0.479	3.41e-12	AF-I	Tomm5
Psme2	1.58e-16	3.12514	0.622	0.544	4.37e-12	AF-I	Psme2
Tgfb1i1	1.62e-16	0.71368	0.446	0.325	4.49e-12	AF-I	Tgfb1i1
Acaa1a	1.75e-16	0.897841	0.429	0.312	4.84e-12	AF-I	Acaa1a
Cnbp	2.33e-16	1.04736	0.807	0.898	6.45e-12	AF-I	Cnbp
Sfr1	2.66e-16	2.67214	0.766	0.855	7.36e-12	AF-I	Sfr1
Coro1b	2.71e-16	0.743437	0.399	0.286	7.49e-12	AF-I	Coro1b
Tex261	9.57e-16	0.691976	0.467	0.353	2.65e-11	AF-I	Tex261
Tbl1x	9.93e-16	0.523315	0.328	0.226	2.75e-11	AF-I	Tbl1x
Lrpap1	9.96e-16	1.31758	0.567	0.445	2.75e-11	AF-I	Lrpap1
Uqcc3	1.31e-15	0.578448	0.433	0.314	3.62e-11	AF-I	Uqcc3
Arpc5	1.48e-15	1.86295	0.64	0.539	4.1e-11	AF-I	Arpc5
Eif4ebp11	1.86e-15	0.607964	0.437	0.51	5.15e-11	AF-I	Eif4ebp1
Emc10	2.02e-15	0.991603	0.6	0.498	5.59e-11	AF-I	Emc10
Atxn10	2.2e-15	0.623161	0.505	0.593	6.08e-11	AF-I	Atxn10
Chd3	2.32e-15	0.87878	0.423	0.322	6.41e-11	AF-I	Chd3
Herpud1	3.57e-15	0.74452	0.369	0.263	9.87e-11	AF-I	Herpud1
Tm9sf3	6.13e-15	0.903008	0.572	0.455	1.69e-10	AF-I	Tm9sf3
Fus	6.74e-15	1.43477	0.634	0.73	1.86e-10	AF-I	Fus
P4ha1	1.1e-14	0.505324	0.395	0.284	3.04e-10	AF-I	P4ha1
Tmed5	1.79e-14	1.87874	0.322	0.228	4.95e-10	AF-I	Tmed5
Ergic3	1.8e-14	2.3946	0.674	0.613	4.97e-10	AF-I	Ergic3
Scaf11	4.97e-14	0.510116	0.37	0.271	1.37e-09	AF-I	Scaf11
Ndufb5	5.4e-14	0.895797	0.625	0.708	1.49e-09	AF-I	Ndufb5
Map1lc3a1	5.59e-14	0.939284	0.724	0.691	1.55e-09	AF-I	Map1lc3a
Flna	6.89e-14	1.17376	0.479	0.364	1.9e-09	AF-I	Flna
Trim35	7.32e-14	0.595638	0.422	0.304	2.02e-09	AF-I	Trim35
Tmbim6	8.77e-14	2.55965	0.78	0.755	2.43e-09	AF-I	Tmbim6
Rock1	1.5e-13	0.539756	0.345	0.252	4.14e-09	AF-I	Rock1
Swi5	2.23e-13	0.89084	0.793	0.797	6.16e-09	AF-I	Swi5
Arl11	3.19e-13	0.813399	0.641	0.551	8.81e-09	AF-I	Arl1
Psma2	6.02e-13	0.930392	0.651	0.703	1.66e-08	AF-I	Psma2
Tax1bp1	8.02e-13	0.886622	0.454	0.342	2.22e-08	AF-I	Tax1bp1
Cstb	8.33e-13	12.9347	0.607	0.545	2.3e-08	AF-I	Cstb
Mtdh	1.15e-12	1.45733	0.585	0.493	3.18e-08	AF-I	Mtdh
Ilk	1.42e-12	2.17375	0.58	0.482	3.93e-08	AF-I	Ilk
Vapa	1.7e-12	0.530706	0.56	0.615	4.69e-08	AF-I	Vapa
Atp1b3	3.24e-12	0.884441	0.487	0.379	8.96e-08	AF-I	Atp1b3
Ywhae	3.42e-12	8.37624	0.812	0.825	9.45e-08	AF-I	Ywhae
Lsm5	3.47e-12	3.19558	0.354	0.258	9.59e-08	AF-I	Lsm5
Prkar1a	4.48e-12	0.669885	0.621	0.681	1.24e-07	AF-I	Prkar1a
Stt3b	5.41e-12	0.511998	0.348	0.254	1.49e-07	AF-I	Stt3b
Arl3	5.75e-12	0.791511	0.503	0.411	1.59e-07	AF-I	Arl3
Srpr	9.38e-12	0.565692	0.455	0.356	2.59e-07	AF-I	Srpr
Hnrnph1	1.15e-11	0.629932	0.519	0.4	3.19e-07	AF-I	Hnrnph1
Gpx7	1.87e-11	7.96621	0.493	0.389	5.17e-07	AF-I	Gpx7
D8Ertd738e	2.29e-11	2.01842	0.738	0.714	6.34e-07	AF-I	D8Ertd738e
Etfa1	2.39e-11	1.4776	0.591	0.509	6.61e-07	AF-I	Etfa
Dph3	2.42e-11	0.504725	0.392	0.295	6.69e-07	AF-I	Dph3
Ddrgk1	3.2e-11	0.684253	0.466	0.357	8.84e-07	AF-I	Ddrgk1
Higd2a	3.39e-11	0.907196	0.507	0.413	9.37e-07	AF-I	Higd2a
Uqcrq	8.66e-11	1.88485	0.664	0.609	2.39e-06	AF-I	Uqcrq
Vamp8	1.17e-10	0.830128	0.47	0.368	3.23e-06	AF-I	Vamp8
Nsg1	1.82e-10	1.13785	0.452	0.361	5.02e-06	AF-I	Nsg1
Sarnp	1.82e-10	0.545473	0.572	0.622	5.03e-06	AF-I	Sarnp
Cox14	1.94e-10	0.757775	0.567	0.463	5.36e-06	AF-I	Cox14
Kifap3	1.95e-10	0.552036	0.333	0.245	5.38e-06	AF-I	Kifap3
Ap2m1	2.13e-10	2.3817	0.627	0.552	5.9e-06	AF-I	Ap2m1
Snrpd2	2.27e-10	1.98589	0.721	0.676	6.27e-06	AF-I	Snrpd2
Ctnnb1	2.38e-10	1.10957	0.531	0.434	6.57e-06	AF-I	Ctnnb1
Hdgf1	2.91e-10	0.603032	0.45	0.498	8.04e-06	AF-I	Hdgf
Abracl	3.53e-10	0.733451	0.443	0.344	9.76e-06	AF-I	Abracl
Eif3a	4.82e-10	0.810813	0.529	0.417	1.33e-05	AF-I	Eif3a
Rab10	5.97e-10	1.00129	0.51	0.406	1.65e-05	AF-I	Rab10
Ssr1	9.76e-10	0.947055	0.529	0.431	2.7e-05	AF-I	Ssr1
Zfyve21	1.04e-09	0.685699	0.507	0.415	2.86e-05	AF-I	Zfyve21
Anapc11	1.46e-09	1.15165	0.666	0.595	4.03e-05	AF-I	Anapc11
Ndufb7	1.65e-09	1.15757	0.62	0.529	4.56e-05	AF-I	Ndufb7
Hnrnpk1	1.81e-09	1.30896	0.829	0.909	5.01e-05	AF-I	Hnrnpk
Polr2f	2.09e-09	1.15648	0.618	0.539	5.78e-05	AF-I	Polr2f
Clta	2.18e-09	2.73014	0.766	0.764	6.02e-05	AF-I	Clta
Hnrnpul1	3.88e-09	0.511999	0.322	0.247	0.000107279	AF-I	Hnrnpul1
Eif4g1	4.26e-09	0.656046	0.447	0.352	0.000117758	AF-I	Eif4g1
Ufm1	4.85e-09	0.558361	0.392	0.305	0.000134138	AF-I	Ufm1
Bcap31	5.77e-09	2.05859	0.619	0.534	0.000159582	AF-I	Bcap31
Tmem234	6.3e-09	1.7287	0.617	0.542	0.00017411	AF-I	Tmem234
Postn	7.4e-09	9.45507	0.304	0.241	0.000204553	AF-I	Postn
Bola3	8.09e-09	0.665399	0.383	0.297	0.000223597	AF-I	Bola3
Erp29	1.24e-08	1.1496	0.594	0.523	0.000343286	AF-I	Erp29
Brk1	1.27e-08	1.14801	0.582	0.637	0.000350379	AF-I	Brk1
Arpp19	1.61e-08	1.0706	0.597	0.508	0.000443987	AF-I	Arpp19
Paip2	1.71e-08	0.582927	0.636	0.68	0.000471696	AF-I	Paip2
2410015M20Rik	2.28e-08	1.63206	0.638	0.563	0.00063156	AF-I	2410015M20Rik
Snrpf	2.51e-08	1.64309	0.639	0.565	0.000694263	AF-I	Snrpf
Ttc3	3.24e-08	0.836151	0.559	0.597	0.000895125	AF-I	Ttc3
Psmc3	3.37e-08	0.506663	0.572	0.609	0.000930729	AF-I	Psmc3
Dctn2	3.53e-08	0.675685	0.497	0.406	0.000975985	AF-I	Dctn2
Kmt2e	3.61e-08	0.960998	0.476	0.391	0.000998751	AF-I	Kmt2e
Tsen34	3.97e-08	0.855126	0.605	0.68	0.00109603	AF-I	Tsen34
Ikbip	4.19e-08	0.646165	0.375	0.287	0.0011585	AF-I	Ikbip
Timm10b	4.41e-08	1.23188	0.497	0.409	0.00122022	AF-I	Timm10b
Gemin7	4.66e-08	0.539032	0.452	0.366	0.00128684	AF-I	Gemin7
Pdap1	5.03e-08	0.671992	0.538	0.593	0.00139018	AF-I	Pdap1
Lamtor5	5.32e-08	0.517322	0.515	0.429	0.00147017	AF-I	Lamtor5
Uba1	5.42e-08	0.619015	0.415	0.327	0.00149807	AF-I	Uba1
Tubb2a1	5.58e-08	1.97596	0.547	0.457	0.0015437	AF-I	Tubb2a
Rala	6.16e-08	1.08933	0.477	0.393	0.00170275	AF-I	Rala
Atrx	6.88e-08	0.793074	0.487	0.395	0.00190291	AF-I	Atrx
Ube3a	9.46e-08	0.999101	0.475	0.383	0.00261594	AF-I	Ube3a
Ndufb3	9.64e-08	1.10663	0.523	0.449	0.00266497	AF-I	Ndufb3
Arpc21	1.03e-07	2.28774	0.767	0.763	0.00285461	AF-I	Arpc2
Ssr3	1.46e-07	1.5083	0.654	0.581	0.00403205	AF-I	Ssr3
1810058I24Rik	1.5e-07	1.14854	0.601	0.654	0.00414266	AF-I	1810058I24Rik
Rsu1	1.58e-07	1.05058	0.551	0.479	0.00435524	AF-I	Rsu1
Ppp1cb	1.74e-07	0.696198	0.47	0.381	0.00480204	AF-I	Ppp1cb
Ap2s1	1.79e-07	0.61972	0.543	0.573	0.00495047	AF-I	Ap2s1
Zeb2	1.85e-07	1.24367	0.538	0.448	0.00511477	AF-I	Zeb2
Itm2c	2.07e-07	0.527565	0.665	0.619	0.00571084	AF-I	Itm2c
Ndufs6	2.08e-07	0.724732	0.598	0.515	0.00575061	AF-I	Ndufs6
Kif5b	3.27e-07	1.67163	0.582	0.511	0.00904317	AF-I	Kif5b
Ccdc34	3.37e-07	2.82759	0.316	0.356	0.00931037	AF-I	Ccdc34
Mpc2	4.7e-07	0.86926	0.603	0.527	0.0129824	AF-I	Mpc2
Esd	5e-07	1.91148	0.679	0.64	0.0138121	AF-I	Esd
Ywhab1	5.04e-07	1.15172	0.705	0.662	0.0139289	AF-I	Ywhab
Snrnp27	5.45e-07	0.731726	0.508	0.428	0.0150753	AF-I	Snrnp27
Snrpb	7.73e-07	7.52115	0.752	0.811	0.0213746	AF-I	Snrpb
Hnrnpf	8.41e-07	0.956947	0.665	0.726	0.0232536	AF-I	Hnrnpf
Dtx3	8.9e-07	0.57592	0.385	0.308	0.0245945	AF-I	Dtx3
Eif3e	1.12e-06	2.02789	0.723	0.695	0.0309082	AF-I	Eif3e
Anxa6	1.12e-06	0.54077	0.488	0.521	0.0310363	AF-I	Anxa6
Map1b	1.18e-06	0.649058	0.334	0.262	0.0325971	AF-I	Map1b
2002-03-01	1.29e-06	0.532708	0.438	0.35	0.0357037	AF-I	2002-03-01
Eid1	1.3e-06	0.954527	0.45	0.366	0.0360657	AF-I	Eid1
Gpx8	1.31e-06	2.53905	0.729	0.733	0.0362293	AF-I	Gpx8
Camk1	1.8e-06	1.18215	0.473	0.393	0.0496428	AF-I	Camk1
Pfdn1	1.83e-06	0.505919	0.511	0.544	0.0504657	AF-I	Pfdn1
Abcf1	2.38e-06	0.566572	0.336	0.27	0.0657502	AF-I	Abcf1
Eif5b	3.25e-06	0.735772	0.587	0.523	0.0897446	AF-I	Eif5b
Pigp	4.91e-06	0.770898	0.456	0.387	0.135659	AF-I	Pigp
Tusc3	6.45e-06	0.616603	0.412	0.337	0.178165	AF-I	Tusc3
Mrps18a	6.53e-06	0.608869	0.47	0.396	0.180621	AF-I	Mrps18a
Gnas	7.05e-06	10.75	0.912	0.956	0.194737	AF-I	Gnas
Nab2	9.17e-06	0.511129	0.263	0.204	0.253359	AF-I	Nab2
Degs1	9.26e-06	0.726329	0.481	0.404	0.256058	AF-I	Degs1
Kdelr1	9.97e-06	1.03968	0.668	0.611	0.27561	AF-I	Kdelr1
Sf3b2	1.01e-05	1.50981	0.633	0.562	0.280188	AF-I	Sf3b2
Smc6	1.18e-05	1.50739	0.528	0.458	0.327096	AF-I	Smc6
Rab18	1.54e-05	1.1045	0.592	0.538	0.425232	AF-I	Rab18
Tonsl	1.65e-05	0.596595	0.514	0.431	0.45551	AF-I	Tonsl
Wdr83os	1.98e-05	0.540357	0.488	0.419	0.547002	AF-I	Wdr83os
Oxct1	3.19e-05	0.976481	0.479	0.401	0.880898	AF-I	Oxct1
Dnpep	3.61e-05	0.644625	0.416	0.34	0.998497	AF-I	Dnpep
Kcnq1ot1	4.21e-05	3.5117	0.587	0.545	1	AF-I	Kcnq1ot1
Rbm25	5.04e-05	0.69976	0.492	0.503	1	AF-I	Rbm25
Higd1a	5.3e-05	0.606676	0.394	0.319	1	AF-I	Higd1a
Ndufb2	5.43e-05	1.03648	0.567	0.503	1	AF-I	Ndufb2
Ssb	5.94e-05	1.13211	0.593	0.618	1	AF-I	Ssb
Etfb	6.04e-05	0.91411	0.633	0.689	1	AF-I	Etfb
Atxn7l3b	6.77e-05	1.48832	0.714	0.769	1	AF-I	Atxn7l3b
Atp6v0b	7.82e-05	0.720929	0.528	0.445	1	AF-I	Atp6v0b
Pnisr	7.92e-05	0.962987	0.481	0.407	1	AF-I	Pnisr
Eif4a2	9.01e-05	3.30128	0.71	0.694	1	AF-I	Eif4a2
Srsf5	0.000113493	1.26737	0.645	0.668	1	AF-I	Srsf5
Pdha1	0.00012297	1.13937	0.39	0.319	1	AF-I	Pdha1
Park7	0.000127588	2.2929	0.745	0.743	1	AF-I	Park7
Ube2d2a	0.000158112	0.994608	0.584	0.523	1	AF-I	Ube2d2a
Pdcd5	0.00017346	0.546978	0.598	0.615	1	AF-I	Pdcd5
Metap2	0.000182399	0.848731	0.526	0.466	1	AF-I	Metap2
Rab11a	0.000190285	0.888071	0.514	0.451	1	AF-I	Rab11a
0610037L13Rik	0.000221536	0.546415	0.339	0.272	1	AF-I	0610037L13Rik
Tsn	0.000233371	0.668729	0.521	0.544	1	AF-I	Tsn
Ddx24	0.000241541	0.510332	0.416	0.352	1	AF-I	Ddx24
Adprh	0.000248653	1.41587	0.53	0.48	1	AF-I	Adprh
Ndufs4	0.000251647	1.75437	0.519	0.452	1	AF-I	Ndufs4
Rheb	0.000251783	2.02068	0.618	0.579	1	AF-I	Rheb
Lmna	0.00034356	11.8925	0.533	0.463	1	AF-I	Lmna
Cetn2	0.000356133	0.533703	0.394	0.332	1	AF-I	Cetn2
Glipr2	0.000454912	0.61793	0.405	0.425	1	AF-I	Glipr2
Gspt1	0.000467132	0.973326	0.296	0.322	1	AF-I	Gspt1
9530068E07Rik	0.000478059	1.25292	0.582	0.517	1	AF-I	9530068E07Rik
Rab2a	0.000559969	1.32454	0.677	0.651	1	AF-I	Rab2a
Fam32a	0.000576983	0.706976	0.55	0.56	1	AF-I	Fam32a
Cdc37	0.000641019	1.14369	0.59	0.611	1	AF-I	Cdc37
Diablo	0.000668205	0.562263	0.375	0.314	1	AF-I	Diablo
Psmb11	0.000912899	0.847964	0.815	0.843	1	AF-I	Psmb1
Eprs	0.00111304	18.6438	0.403	0.414	1	AF-I	Eprs
Erh	0.00123255	0.799485	0.517	0.437	1	AF-I	Erh
H2afz1	0.00134963	4.20844	0.618	0.536	1	AF-I	H2afz
Psmb4	0.00174761	1.32341	0.624	0.641	1	AF-I	Psmb4
Ccar1	0.00208594	0.549515	0.26	0.278	1	AF-I	Ccar1
Serbp1	0.00209616	1.84683	0.766	0.828	1	AF-I	Serbp1
Atp6v1g1	0.00240011	0.789534	0.656	0.627	1	AF-I	Atp6v1g1
Capzb	0.00249632	3.58343	0.706	0.707	1	AF-I	Capzb
Pgls	0.00280049	1.48941	0.577	0.529	1	AF-I	Pgls
Pdcd6	0.00284907	0.90753	0.572	0.516	1	AF-I	Pdcd6
Ndufb9	0.00336344	1.4557	0.689	0.654	1	AF-I	Ndufb9
Mgat2	0.00338465	1.03663	0.474	0.414	1	AF-I	Mgat2
Pbx1	0.004027	0.597285	0.495	0.441	1	AF-I	Pbx1
Pomp	0.00404873	4.41746	0.702	0.712	1	AF-I	Pomp
2810428I15Rik	0.00410353	0.584559	0.485	0.414	1	AF-I	2810428I15Rik
Arpc1a	0.00424785	1.0967	0.626	0.577	1	AF-I	Arpc1a
Snx6	0.00443767	0.897475	0.49	0.435	1	AF-I	Snx6
Prelid1	0.00485228	1.76376	0.563	0.51	1	AF-I	Prelid1
Timm13	0.00516441	0.62351	0.62	0.639	1	AF-I	Timm13
Arf1	0.00534877	1.47552	0.78	0.856	1	AF-I	Arf1
Rab14	0.00537642	1.70358	0.632	0.597	1	AF-I	Rab14
Commd11	0.00597512	1.47962	0.51	0.524	1	AF-I	Commd1
Socs2	0.0061053	0.554927	0.252	0.213	1	AF-I	Socs2
Chd4	0.00610833	4.07635	0.442	0.391	1	AF-I	Chd4
Tm2d2	0.00652485	0.600408	0.533	0.478	1	AF-I	Tm2d2
Rpn1	0.00664521	0.725124	0.531	0.538	1	AF-I	Rpn1
Atp5g3	0.0066941	0.613973	0.572	0.522	1	AF-I	Atp5g3
Taldo1	0.00708133	0.831506	0.466	0.476	1	AF-I	Taldo1
Surf4	0.00762533	0.544663	0.47	0.404	1	AF-I	Surf4
Ube2b	0.00984266	0.750975	0.562	0.521	1	AF-I	Ube2b
Mgp	0	430.789	0.604	0.17	0	AF-II	Mgp
Bgn	0	78.744	0.871	0.563	0	AF-II	Bgn
Igfbp7	0	77.327	0.724	0.342	0	AF-II	Igfbp7
G0s2	0	23.9579	0.682	0.306	0	AF-II	G0s2
Col4a2	0	23.0149	0.683	0.253	0	AF-II	Col4a2
Hsd11b1	0	22.5063	0.522	0.094	0	AF-II	Hsd11b1
Crispld2	0	21.451	0.652	0.162	0	AF-II	Crispld2
Col4a1	0	19.6212	0.75	0.334	0	AF-II	Col4a1
Cygb	0	19.1062	0.662	0.248	0	AF-II	Cygb
Abca8a	0	11.7617	0.609	0.129	0	AF-II	Abca8a
Col15a1	0	9.83535	0.62	0.117	0	AF-II	Col15a1
Dpep1	0	9.7053	0.607	0.206	0	AF-II	Dpep1
Hspg2	0	8.65725	0.639	0.253	0	AF-II	Hspg2
Steap4	0	7.89198	0.375	0.046	0	AF-II	Steap4
Cp	0	7.88446	0.388	0.082	0	AF-II	Cp
Ms4a4d	0	6.7469	0.562	0.146	0	AF-II	Ms4a4d
Cxcl14	0	6.65981	0.29	0.028	0	AF-II	Cxcl14
Prelp	0	5.59685	0.555	0.146	0	AF-II	Prelp
Podn	0	5.07856	0.327	0.053	0	AF-II	Podn
Vwa1	0	4.85432	0.426	0.085	0	AF-II	Vwa1
Col5a3	0	4.10554	0.504	0.145	0	AF-II	Col5a3
Lpl	0	3.81329	0.751	0.364	0	AF-II	Lpl
Kcnk2	0	3.56273	0.287	0.04	0	AF-II	Kcnk2
Lama2	0	3.25663	0.528	0.156	0	AF-II	Lama2
Atp1a2	0	2.06629	0.388	0.087	0	AF-II	Atp1a2
Adcyap1r1	0	1.46244	0.323	0.052	0	AF-II	Adcyap1r1
Col6a1	1.82e-298	32.2626	0.867	0.616	5.04e-294	AF-II	Col6a1
C1s1	2.57e-295	3.74564	0.61	0.227	7.11e-291	AF-II	C1s1
Smoc21	2.76e-287	4.76412	0.834	0.642	7.62e-283	AF-II	Smoc2
Spon1	4.02e-286	3.78677	0.425	0.115	1.11e-281	AF-II	Spon1
Gstt1	3.1e-285	1.31403	0.476	0.148	8.57e-281	AF-II	Gstt1
Ggt5	4.22e-285	2.18618	0.303	0.054	1.17e-280	AF-II	Ggt5
Col6a2	4.91e-284	31.0829	0.802	0.538	1.36e-279	AF-II	Col6a2
Plekha6	1.85e-280	1.28564	0.3	0.054	5.12e-276	AF-II	Plekha6
Pcolce	9.37e-275	17.0479	0.86	0.672	2.59e-270	AF-II	Pcolce
Emp1	9.27e-268	7.10159	0.696	0.382	2.56e-263	AF-II	Emp1
Entpd21	3.46e-267	3.73229	0.554	0.204	9.58e-263	AF-II	Entpd2
Adh1	1.31e-263	1.9345	0.311	0.063	3.62e-259	AF-II	Adh1
Dcn	4.62e-261	175.432	0.886	0.7	1.28e-256	AF-II	Dcn
Lifr	8.73e-261	2.63013	0.341	0.079	2.41e-256	AF-II	Lifr
Tceal91	1.77e-260	2.974	0.497	0.164	4.89e-256	AF-II	Tceal9
H2-D1	5.52e-259	70.1153	0.579	0.224	1.53e-254	AF-II	H2-D1
Fmo2	1.64e-254	15.0039	0.257	0.042	4.53e-250	AF-II	Fmo2
Col3a1	8.42e-254	64.3446	0.985	0.936	2.33e-249	AF-II	Col3a1
Ifitm3	1.13e-252	38.2743	0.865	0.653	3.11e-248	AF-II	Ifitm3
Gdf10	3.32e-245	18.1772	0.384	0.108	9.17e-241	AF-II	Gdf10
Col1a2	1.95e-244	45.7713	0.952	0.878	5.38e-240	AF-II	Col1a2
Col6a3	2.03e-244	4.19136	0.636	0.314	5.61e-240	AF-II	Col6a3
AW112010	2.54e-244	36.9347	0.382	0.105	7.03e-240	AF-II	AW112010
Selenok1	7.18e-244	2.4894	0.508	0.182	1.99e-239	AF-II	Selenok
Plvap	1.46e-242	3.37558	0.265	0.048	4.04e-238	AF-II	Plvap
Scn7a1	3.19e-242	1.17169	0.433	0.131	8.83e-238	AF-II	Scn7a
C1qtnf2	8.68e-240	5.76181	0.445	0.145	2.4e-235	AF-II	C1qtnf2
Eng	3.35e-233	4.59165	0.506	0.197	9.25e-229	AF-II	Eng
2004-09-01	1.18e-232	1.91482	0.298	0.064	3.26e-228	AF-II	2004-09-01
Cd63-ps	1.54e-232	6.36273	0.368	0.102	4.25e-228	AF-II	Cd63-ps
[truncated: 1,462 more rows]
