# Supplementary material for: Spatially organized cellular communities shape functional tissue architecture in the pancreas
Source: Sci Adv. 2025 Nov 12;11(46):eadx5791. doi: 10.1126/sciadv.adx5791 (PMC12609055; doi:10.1126/sciadv.adx5791)
Supplement: Supplementary file 2 — Tables S1 to S9 [file sciadv.adx5791_tables_s1_to_s9.zip › adx5791_table_s7.xlsx]

## Sheet: Sheet1
Supplementary Table 7. Matrisome interactions between each cluster from the Smart-seq2 data set
Population1	2r	Type of communication	Gene2	Population2	Reliability.score	perc.expr.Population1	perc.expr.Population2	mean.expr.Gene1	mean.expr.Gene2	Matrisome.Category.Gene1	Matrisome.Division.Gene1	Compartment.Gene1	Matrisome.Category.Gene2	Matrisome.Division.Gene2	Compartment.Gene2
Trunk	SDC4	Matrisome-Matrisome	ADAMTS1	M_VSM	3	100	52.3	1.36	1.09	ECM-affiliated proteins	Matrisome-associated	matrisome	ECM regulators	Matrisome-associated	matrisome
Tip	SDC4	Matrisome-Matrisome	ADAMTS1	M_I	3	95	50.9	1.34	1.01	ECM-affiliated proteins	Matrisome-associated	matrisome	ECM regulators	Matrisome-associated	matrisome
Trunk	SDC4	Matrisome-Matrisome	ADAMTS1	M_I	3	100	50.9	1.36	1.01	ECM-affiliated proteins	Matrisome-associated	matrisome	ECM regulators	Matrisome-associated	matrisome
Tip	SDC4	Matrisome-Matrisome	ADAMTS1	Tip	3	95	93.3	1.34	1.81	ECM-affiliated proteins	Matrisome-associated	matrisome	ECM regulators	Matrisome-associated	matrisome
Tip	SDC4	Matrisome-Matrisome	ADAMTS1	M_III	3	95	65.4	1.34	1.38	ECM-affiliated proteins	Matrisome-associated	matrisome	ECM regulators	Matrisome-associated	matrisome
Trunk	SDC4	Matrisome-Matrisome	ADAMTS1	Tip	3	100	93.3	1.36	1.81	ECM-affiliated proteins	Matrisome-associated	matrisome	ECM regulators	Matrisome-associated	matrisome
Trunk	SDC4	Matrisome-Matrisome	ADAMTS1	M_III	3	100	65.4	1.36	1.38	ECM-affiliated proteins	Matrisome-associated	matrisome	ECM regulators	Matrisome-associated	matrisome
Trunk	SDC4	Matrisome-Matrisome	ADAMTS1	Trunk	3	100	100	1.36	2.35	ECM-affiliated proteins	Matrisome-associated	matrisome	ECM regulators	Matrisome-associated	matrisome
Tip	SDC4	Matrisome-Matrisome	ADAMTS1	Trunk	3	95	100	1.34	2.35	ECM-affiliated proteins	Matrisome-associated	matrisome	ECM regulators	Matrisome-associated	matrisome
Trunk	SDC4	Matrisome-Matrisome	ADAMTS1	Meso	3	100	75	1.36	1.02	ECM-affiliated proteins	Matrisome-associated	matrisome	ECM regulators	Matrisome-associated	matrisome
Tip	SDC4	Matrisome-Matrisome	ADAMTS1	Meso	3	95	75	1.34	1.02	ECM-affiliated proteins	Matrisome-associated	matrisome	ECM regulators	Matrisome-associated	matrisome
Tip	SDC4	Matrisome-Matrisome	ADAMTS1	M_VSM	3	95	52.3	1.34	1.09	ECM-affiliated proteins	Matrisome-associated	matrisome	ECM regulators	Matrisome-associated	matrisome
M_III	IGF1	Non.matrisome-Matrisome	ERBB2	M_III	3	96.2	42.3	2.93	1.12	Secreted factors	Matrisome-associated	matrisome	Non.matrisome	Non.matrisome	surfaceome
Meso	NPNT	Matrisome-Matrisome	AGRN	M_III	3	96.4	69.2	1.32	1.1	ECM glycoproteins	Core matrisome	matrisome	ECM glycoproteins	Core matrisome	matrisome
Meso	NPNT	Matrisome-Matrisome	AGRN	M_VSM	3	96.4	81.8	1.32	1.17	ECM glycoproteins	Core matrisome	matrisome	ECM glycoproteins	Core matrisome	matrisome
M_III	IGF1	Non.matrisome-Matrisome	ERBB2	M_VSM	3	96.2	75	2.93	1.06	Secreted factors	Matrisome-associated	matrisome	Non.matrisome	Non.matrisome	surfaceome
M_II	COL1A1	Non.matrisome-Matrisome	ITGB1	M_II	3	100	91.5	2.7	1.38	Collagens	Core matrisome	matrisome	Non.matrisome	Non.matrisome	surfaceome
M_II	COL1A1	Matrisome-Matrisome	SDC1	M_II	3	100	72.6	2.7	1.07	Collagens	Core matrisome	matrisome	ECM-affiliated proteins	Matrisome-associated	matrisome
M_I	COL1A1	Non.matrisome-Matrisome	ITGA5	M_I	3	100	31.6	2.63	1.02	Collagens	Core matrisome	matrisome	Non.matrisome	Non.matrisome	surfaceome
M_III	IGF1	Non.matrisome-Matrisome	ERBB2	M_I	3	96.2	40.4	2.93	1.07	Secreted factors	Matrisome-associated	matrisome	Non.matrisome	Non.matrisome	surfaceome
M_I	COL1A1	Non.matrisome-Matrisome	ITGB1	M_I	3	100	86	2.63	1.6	Collagens	Core matrisome	matrisome	Non.matrisome	Non.matrisome	surfaceome
M_VSM	COL1A1	Non.matrisome-Matrisome	ITGB1	M_VSM	3	100	97.7	3.01	1.6	Collagens	Core matrisome	matrisome	Non.matrisome	Non.matrisome	surfaceome
M_I	COL1A1	Matrisome-Matrisome	SDC1	M_I	3	100	52.6	2.63	1.16	Collagens	Core matrisome	matrisome	ECM-affiliated proteins	Matrisome-associated	matrisome
M_III	IGF1	Non.matrisome-Matrisome	IGF1R	Trunk	3	96.2	92.9	2.93	1.03	Secreted factors	Matrisome-associated	matrisome	Non.matrisome	Non.matrisome	surfaceome
M_III	IGF1	Non.matrisome-Matrisome	PDGFRA	M_PII	3	96.2	70.7	2.93	1.05	Secreted factors	Matrisome-associated	matrisome	Non.matrisome	Non.matrisome	surfaceome
M_VSM	COL1A1	Matrisome-Matrisome	SDC1	M_VSM	3	100	88.6	3.01	1.02	Collagens	Core matrisome	matrisome	ECM-affiliated proteins	Matrisome-associated	matrisome
M_VSM	IGF2	Matrisome-Matrisome	DCN	M_I	3	100	47.4	2.76	1.26	Secreted factors	Matrisome-associated	matrisome	Proteoglycans	Core matrisome	matrisome
M_II	MFAP2	Matrisome-Matrisome	FBN1	M_SpP	3	100	95.9	2.42	1	ECM glycoproteins	Core matrisome	matrisome	ECM glycoproteins	Core matrisome	matrisome
Trunk	SDC4	Non.matrisome-Matrisome	APOE	Trunk	3	100	89.3	1.36	1.17	ECM-affiliated proteins	Matrisome-associated	matrisome	Non.matrisome	Non.matrisome	extracellular (non-matrisome)
Tip	SDC4	Non.matrisome-Matrisome	APOE	Trunk	3	95	89.3	1.34	1.17	ECM-affiliated proteins	Matrisome-associated	matrisome	Non.matrisome	Non.matrisome	extracellular (non-matrisome)
M_VSM	IGF2	Matrisome-Matrisome	DCN	M_VSM	3	100	59.1	2.76	1.09	Secreted factors	Matrisome-associated	matrisome	Proteoglycans	Core matrisome	matrisome
M_VSM	IGF2	Matrisome-Matrisome	DCN	Meso	3	100	96.4	2.76	1.39	Secreted factors	Matrisome-associated	matrisome	Proteoglycans	Core matrisome	matrisome
Trunk	SDC4	Non.matrisome-Matrisome	APOE	Tip	3	100	93.3	1.36	1.24	ECM-affiliated proteins	Matrisome-associated	matrisome	Non.matrisome	Non.matrisome	extracellular (non-matrisome)
M_III	IGF1	Non.matrisome-Matrisome	PDGFRA	M_PI	3	96.2	83.5	2.93	1.08	Secreted factors	Matrisome-associated	matrisome	Non.matrisome	Non.matrisome	surfaceome
Tip	SDC4	Non.matrisome-Matrisome	APOE	Tip	3	95	93.3	1.34	1.24	ECM-affiliated proteins	Matrisome-associated	matrisome	Non.matrisome	Non.matrisome	extracellular (non-matrisome)
M_II	MFAP2	Matrisome-Matrisome	FBN1	M_VSM	3	100	84.1	2.42	1.03	ECM glycoproteins	Core matrisome	matrisome	ECM glycoproteins	Core matrisome	matrisome
M_II	IGF2	Matrisome-Matrisome	DCN	Meso	3	100	96.4	2.23	1.39	Secreted factors	Matrisome-associated	matrisome	Proteoglycans	Core matrisome	matrisome
M_III	IGF1	Non.matrisome-Matrisome	PDGFRA	M_II	3	96.2	79.2	2.93	1.13	Secreted factors	Matrisome-associated	matrisome	Non.matrisome	Non.matrisome	surfaceome
M_I	MFAP2	Matrisome-Matrisome	FBN1	M_VSM	3	100	84.1	2.53	1.03	ECM glycoproteins	Core matrisome	matrisome	ECM glycoproteins	Core matrisome	matrisome
M_I	MFAP2	Matrisome-Matrisome	FBN1	M_SpP	3	100	95.9	2.53	1	ECM glycoproteins	Core matrisome	matrisome	ECM glycoproteins	Core matrisome	matrisome
M_I	COL1A2	Non.matrisome-Matrisome	ITGA5	M_I	3	100	31.6	2.51	1.02	Collagens	Core matrisome	matrisome	Non.matrisome	Non.matrisome	surfaceome
M_I	COL1A2	Non.matrisome-Matrisome	ITGB1	M_I	3	100	86	2.51	1.6	Collagens	Core matrisome	matrisome	Non.matrisome	Non.matrisome	surfaceome
Trunk	SDC4	Non.matrisome-Matrisome	APP	M_I	3	100	93	1.36	1.08	ECM-affiliated proteins	Matrisome-associated	matrisome	Non.matrisome	Non.matrisome	surfaceome
Tip	SDC4	Non.matrisome-Matrisome	APP	M_II	3	95	89.6	1.34	1.22	ECM-affiliated proteins	Matrisome-associated	matrisome	Non.matrisome	Non.matrisome	surfaceome
M_III	IGF1	Non.matrisome-Matrisome	PDGFRA	M_I	3	96.2	63.2	2.93	1.11	Secreted factors	Matrisome-associated	matrisome	Non.matrisome	Non.matrisome	surfaceome
Tip	SDC4	Non.matrisome-Matrisome	APP	M_VSM	3	95	93.2	1.34	1.09	ECM-affiliated proteins	Matrisome-associated	matrisome	Non.matrisome	Non.matrisome	surfaceome
Trunk	SDC4	Non.matrisome-Matrisome	APP	M_PI	3	100	91.2	1.36	1.26	ECM-affiliated proteins	Matrisome-associated	matrisome	Non.matrisome	Non.matrisome	surfaceome
M_III	IGF1	Non.matrisome-Matrisome	PDGFRB	M_I	3	96.2	71.9	2.93	1.18	Secreted factors	Matrisome-associated	matrisome	Non.matrisome	Non.matrisome	surfaceome
M_I	COL1A2	Matrisome-Matrisome	MMP16	M_I	3	100	61.4	2.51	1.28	Collagens	Core matrisome	matrisome	ECM regulators	Matrisome-associated	matrisome
Trunk	SDC4	Non.matrisome-Matrisome	APP	Endo	3	100	100	1.36	1.23	ECM-affiliated proteins	Matrisome-associated	matrisome	Non.matrisome	Non.matrisome	surfaceome
M_III	IGF1	Non.matrisome-Matrisome	PDGFRB	M_VSM	3	96.2	88.6	2.93	1.33	Secreted factors	Matrisome-associated	matrisome	Non.matrisome	Non.matrisome	surfaceome
M_I	COL1A2	Matrisome-Matrisome	MMP2	M_I	3	100	78.9	2.51	1.36	Collagens	Core matrisome	matrisome	ECM regulators	Matrisome-associated	matrisome
Tip	SDC4	Non.matrisome-Matrisome	APP	Meso	3	95	96.4	1.34	1.4	ECM-affiliated proteins	Matrisome-associated	matrisome	Non.matrisome	Non.matrisome	surfaceome
Trunk	SDC4	Non.matrisome-Matrisome	APP	M_SpP	3	100	100	1.36	1.23	ECM-affiliated proteins	Matrisome-associated	matrisome	Non.matrisome	Non.matrisome	surfaceome
M_I	COL1A2	Matrisome-Matrisome	SDC1	M_I	3	100	52.6	2.51	1.16	Collagens	Core matrisome	matrisome	ECM-affiliated proteins	Matrisome-associated	matrisome
Tip	SDC4	Non.matrisome-Matrisome	APP	M_I	3	95	93	1.34	1.08	ECM-affiliated proteins	Matrisome-associated	matrisome	Non.matrisome	Non.matrisome	surfaceome
Trunk	SDC4	Non.matrisome-Matrisome	APP	Trunk	3	100	89.3	1.36	1.13	ECM-affiliated proteins	Matrisome-associated	matrisome	Non.matrisome	Non.matrisome	surfaceome
M_III	IGF1	Non.matrisome-Matrisome	PDGFRB	M_PI	3	96.2	78	2.93	1	Secreted factors	Matrisome-associated	matrisome	Non.matrisome	Non.matrisome	surfaceome
M_I	IGF1	Non.matrisome-Matrisome	ERBB2	M_VSM	3	86	75	2.09	1.06	Secreted factors	Matrisome-associated	matrisome	Non.matrisome	Non.matrisome	surfaceome
M_III	IGF1	Non.matrisome-Matrisome	PDGFRB	M_III	3	96.2	42.3	2.93	1.03	Secreted factors	Matrisome-associated	matrisome	Non.matrisome	Non.matrisome	surfaceome
Trunk	SDC4	Non.matrisome-Matrisome	APP	M_II	3	100	89.6	1.36	1.22	ECM-affiliated proteins	Matrisome-associated	matrisome	Non.matrisome	Non.matrisome	surfaceome
Trunk	SDC4	Non.matrisome-Matrisome	APP	M_III	3	100	88.5	1.36	1.45	ECM-affiliated proteins	Matrisome-associated	matrisome	Non.matrisome	Non.matrisome	surfaceome
Tip	SDC4	Non.matrisome-Matrisome	APP	Endo	3	95	100	1.34	1.23	ECM-affiliated proteins	Matrisome-associated	matrisome	Non.matrisome	Non.matrisome	surfaceome
Tip	SDC4	Non.matrisome-Matrisome	APP	M_III	3	95	88.5	1.34	1.45	ECM-affiliated proteins	Matrisome-associated	matrisome	Non.matrisome	Non.matrisome	surfaceome
M_I	IGF1	Non.matrisome-Matrisome	ERBB2	M_I	3	86	40.4	2.09	1.07	Secreted factors	Matrisome-associated	matrisome	Non.matrisome	Non.matrisome	surfaceome
M_III	IGF1	Non.matrisome-Matrisome	PDGFRB	M_SpP	3	96.2	81.6	2.93	1.09	Secreted factors	Matrisome-associated	matrisome	Non.matrisome	Non.matrisome	surfaceome
M_I	IGF1	Non.matrisome-Matrisome	ERBB2	M_III	3	86	42.3	2.09	1.12	Secreted factors	Matrisome-associated	matrisome	Non.matrisome	Non.matrisome	surfaceome
M_III	IGF1	Non.matrisome-Matrisome	PDGFRB	M_PII	3	96.2	73.2	2.93	1.17	Secreted factors	Matrisome-associated	matrisome	Non.matrisome	Non.matrisome	surfaceome
Trunk	SDC4	Non.matrisome-Matrisome	APP	Meso	3	100	96.4	1.36	1.4	ECM-affiliated proteins	Matrisome-associated	matrisome	Non.matrisome	Non.matrisome	surfaceome
Tip	SDC4	Non.matrisome-Matrisome	APP	Trunk	3	95	89.3	1.34	1.13	ECM-affiliated proteins	Matrisome-associated	matrisome	Non.matrisome	Non.matrisome	surfaceome
Tip	SDC4	Non.matrisome-Matrisome	APP	M_SpP	3	95	100	1.34	1.23	ECM-affiliated proteins	Matrisome-associated	matrisome	Non.matrisome	Non.matrisome	surfaceome
Tip	SDC4	Non.matrisome-Matrisome	APP	M_PI	3	95	91.2	1.34	1.26	ECM-affiliated proteins	Matrisome-associated	matrisome	Non.matrisome	Non.matrisome	surfaceome
Trunk	SDC4	Non.matrisome-Matrisome	APP	M_VSM	3	100	93.2	1.36	1.09	ECM-affiliated proteins	Matrisome-associated	matrisome	Non.matrisome	Non.matrisome	surfaceome
M_III	IGF1	Non.matrisome-Matrisome	PDGFRB	M_II	3	96.2	73.6	2.93	1.14	Secreted factors	Matrisome-associated	matrisome	Non.matrisome	Non.matrisome	surfaceome
M_I	IGF1	Non.matrisome-Matrisome	IGF1R	Trunk	3	86	92.9	2.09	1.03	Secreted factors	Matrisome-associated	matrisome	Non.matrisome	Non.matrisome	surfaceome
M_III	COL1A2	Non.matrisome-Matrisome	ITGB1	M_III	3	100	88.5	2.55	1.8	Collagens	Core matrisome	matrisome	Non.matrisome	Non.matrisome	surfaceome
M_PII	PCOLCE	Matrisome-Matrisome	BGN	M_PII	3	82.9	58.5	1.1	1.05	ECM glycoproteins	Core matrisome	matrisome	Proteoglycans	Core matrisome	matrisome
M_VSM	COL1A2	Non.matrisome-Matrisome	ITGB1	M_VSM	3	100	97.7	2.69	1.6	Collagens	Core matrisome	matrisome	Non.matrisome	Non.matrisome	surfaceome
M_II	IGF2	Matrisome-Matrisome	DCN	M_VSM	3	100	59.1	2.23	1.09	Secreted factors	Matrisome-associated	matrisome	Proteoglycans	Core matrisome	matrisome
M_PI	COL1A1	Non.matrisome-Matrisome	ITGB1	M_PI	3	100	98.9	2.61	1.4	Collagens	Core matrisome	matrisome	Non.matrisome	Non.matrisome	surfaceome
M_VSM	COL1A2	Matrisome-Matrisome	MMP14	M_VSM	3	100	93.2	2.69	1.11	Collagens	Core matrisome	matrisome	ECM regulators	Matrisome-associated	matrisome
M_I	IGF1	Non.matrisome-Matrisome	PDGFRA	M_I	3	86	63.2	2.09	1.11	Secreted factors	Matrisome-associated	matrisome	Non.matrisome	Non.matrisome	surfaceome
M_II	IGF2	Matrisome-Matrisome	DCN	M_I	3	100	47.4	2.23	1.26	Secreted factors	Matrisome-associated	matrisome	Proteoglycans	Core matrisome	matrisome
M_I	IGF1	Non.matrisome-Matrisome	PDGFRA	M_PI	3	86	83.5	2.09	1.08	Secreted factors	Matrisome-associated	matrisome	Non.matrisome	Non.matrisome	surfaceome
M_PII	PCOLCE	Matrisome-Matrisome	BGN	M_II	3	82.9	56.6	1.1	1.12	ECM glycoproteins	Core matrisome	matrisome	Proteoglycans	Core matrisome	matrisome
M_PII	PCOLCE	Matrisome-Matrisome	BGN	M_VSM	3	82.9	79.5	1.1	1.27	ECM glycoproteins	Core matrisome	matrisome	Proteoglycans	Core matrisome	matrisome
M_SpP	PCOLCE	Matrisome-Matrisome	BGN	M_II	3	93.9	56.6	1.11	1.12	ECM glycoproteins	Core matrisome	matrisome	Proteoglycans	Core matrisome	matrisome
M_VSM	COL1A2	Matrisome-Matrisome	MMP16	M_VSM	3	100	79.5	2.69	1.31	Collagens	Core matrisome	matrisome	ECM regulators	Matrisome-associated	matrisome
M_SpP	PCOLCE	Matrisome-Matrisome	BGN	M_VSM	3	93.9	79.5	1.11	1.27	ECM glycoproteins	Core matrisome	matrisome	Proteoglycans	Core matrisome	matrisome
M_PI	MFAP2	Matrisome-Matrisome	FBN1	M_SpP	3	100	95.9	2.25	1	ECM glycoproteins	Core matrisome	matrisome	ECM glycoproteins	Core matrisome	matrisome
M_I	IGF1	Non.matrisome-Matrisome	PDGFRA	M_II	3	86	79.2	2.09	1.13	Secreted factors	Matrisome-associated	matrisome	Non.matrisome	Non.matrisome	surfaceome
M_PI	MFAP2	Matrisome-Matrisome	FBN1	M_VSM	3	100	84.1	2.25	1.03	ECM glycoproteins	Core matrisome	matrisome	ECM glycoproteins	Core matrisome	matrisome
M_SpP	PCOLCE	Matrisome-Matrisome	BGN	M_PII	3	93.9	58.5	1.11	1.05	ECM glycoproteins	Core matrisome	matrisome	Proteoglycans	Core matrisome	matrisome
M_II	COL1A2	Non.matrisome-Matrisome	ITGB1	M_II	3	99.1	91.5	2.06	1.38	Collagens	Core matrisome	matrisome	Non.matrisome	Non.matrisome	surfaceome
M_III	COL1A2	Matrisome-Matrisome	MMP14	M_III	3	100	80.8	2.55	1.18	Collagens	Core matrisome	matrisome	ECM regulators	Matrisome-associated	matrisome
M_I	IGF1	Non.matrisome-Matrisome	PDGFRA	M_PII	3	86	70.7	2.09	1.05	Secreted factors	Matrisome-associated	matrisome	Non.matrisome	Non.matrisome	surfaceome
M_III	COL1A2	Matrisome-Matrisome	MMP16	M_III	3	100	92.3	2.55	1.3	Collagens	Core matrisome	matrisome	ECM regulators	Matrisome-associated	matrisome
M_VSM	COL1A2	Matrisome-Matrisome	MMP2	M_VSM	3	100	84.1	2.69	1.39	Collagens	Core matrisome	matrisome	ECM regulators	Matrisome-associated	matrisome
M_VSM	COL1A2	Matrisome-Matrisome	SDC1	M_VSM	3	100	88.6	2.69	1.02	Collagens	Core matrisome	matrisome	ECM-affiliated proteins	Matrisome-associated	matrisome
M_III	COL1A2	Matrisome-Matrisome	MMP2	M_III	3	100	88.5	2.55	1.39	Collagens	Core matrisome	matrisome	ECM regulators	Matrisome-associated	matrisome
M_II	COL1A2	Matrisome-Matrisome	MMP16	M_II	3	99.1	59.4	2.06	1.03	Collagens	Core matrisome	matrisome	ECM regulators	Matrisome-associated	matrisome
M_III	COL1A2	Matrisome-Matrisome	SDC1	M_III	3	100	69.2	2.55	1.02	Collagens	Core matrisome	matrisome	ECM-affiliated proteins	Matrisome-associated	matrisome
M_II	COL1A2	Matrisome-Matrisome	MMP2	M_II	3	99.1	88.7	2.06	1.37	Collagens	Core matrisome	matrisome	ECM regulators	Matrisome-associated	matrisome
M_VSM	SPARC	Non.matrisome-Matrisome	TGFBR2	M_III	3	100	38.5	2.59	1.01	ECM glycoproteins	Core matrisome	matrisome	Non.matrisome	Non.matrisome	surfaceome
M_II	COL1A2	Matrisome-Matrisome	SDC1	M_II	3	99.1	72.6	2.06	1.07	Collagens	Core matrisome	matrisome	ECM-affiliated proteins	Matrisome-associated	matrisome
M_VSM	SPARC	Matrisome-Matrisome	VTN	Tip	3	100	93.3	2.59	1.71	ECM glycoproteins	Core matrisome	matrisome	ECM glycoproteins	Core matrisome	matrisome
M_II	SPARC	Non.matrisome-Matrisome	TGFBR2	M_III	3	99.1	38.5	1.99	1.01	ECM glycoproteins	Core matrisome	matrisome	Non.matrisome	Non.matrisome	surfaceome
M_VSM	MFAP2	Matrisome-Matrisome	FBN1	M_SpP	3	100	95.9	2.41	1	ECM glycoproteins	Core matrisome	matrisome	ECM glycoproteins	Core matrisome	matrisome
M_III	MFAP2	Matrisome-Matrisome	FBN1	M_VSM	3	100	84.1	2.5	1.03	ECM glycoproteins	Core matrisome	matrisome	ECM glycoproteins	Core matrisome	matrisome
M_III	MFAP2	Matrisome-Matrisome	FBN1	M_SpP	3	100	95.9	2.5	1	ECM glycoproteins	Core matrisome	matrisome	ECM glycoproteins	Core matrisome	matrisome
M_III	COL1A1	Non.matrisome-Matrisome	ITGB1	M_III	3	100	88.5	2.33	1.8	Collagens	Core matrisome	matrisome	Non.matrisome	Non.matrisome	surfaceome
M_II	SPARC	Matrisome-Matrisome	VTN	Tip	3	99.1	93.3	1.99	1.71	ECM glycoproteins	Core matrisome	matrisome	ECM glycoproteins	Core matrisome	matrisome
M_VSM	MFAP2	Matrisome-Matrisome	FBN1	M_VSM	3	100	84.1	2.41	1.03	ECM glycoproteins	Core matrisome	matrisome	ECM glycoproteins	Core matrisome	matrisome
M_III	COL1A1	Matrisome-Matrisome	SDC1	M_III	3	100	69.2	2.33	1.02	Collagens	Core matrisome	matrisome	ECM-affiliated proteins	Matrisome-associated	matrisome
M_VSM	IGFBP3	Matrisome-Matrisome	FBN1	M_SpP	3	75	95.9	1.63	1	ECM glycoproteins	Core matrisome	matrisome	ECM glycoproteins	Core matrisome	matrisome
M_VSM	IGFBP3	Matrisome-Matrisome	FBN1	M_VSM	3	75	84.1	1.63	1.03	ECM glycoproteins	Core matrisome	matrisome	ECM glycoproteins	Core matrisome	matrisome
M_III	IGF2	Matrisome-Matrisome	DCN	M_VSM	3	100	59.1	2.27	1.09	Secreted factors	Matrisome-associated	matrisome	Proteoglycans	Core matrisome	matrisome
M_III	IGF2	Matrisome-Matrisome	DCN	M_I	3	100	47.4	2.27	1.26	Secreted factors	Matrisome-associated	matrisome	Proteoglycans	Core matrisome	matrisome
M_I	IGF1	Non.matrisome-Matrisome	PDGFRB	M_PII	3	86	73.2	2.09	1.17	Secreted factors	Matrisome-associated	matrisome	Non.matrisome	Non.matrisome	surfaceome
M_I	IGF1	Non.matrisome-Matrisome	PDGFRB	M_I	3	86	71.9	2.09	1.18	Secreted factors	Matrisome-associated	matrisome	Non.matrisome	Non.matrisome	surfaceome
M_II	MMP2	Matrisome-Matrisome	TIMP3	M_I	3	88.7	64.9	1.37	1.11	ECM regulators	Matrisome-associated	matrisome	ECM regulators	Matrisome-associated	matrisome
M_I	IGF1	Non.matrisome-Matrisome	PDGFRB	M_II	3	86	73.6	2.09	1.14	Secreted factors	Matrisome-associated	matrisome	Non.matrisome	Non.matrisome	surfaceome
M_I	IGF1	Non.matrisome-Matrisome	PDGFRB	M_III	3	86	42.3	2.09	1.03	Secreted factors	Matrisome-associated	matrisome	Non.matrisome	Non.matrisome	surfaceome
M_VSM	ILK	Non.matrisome-Matrisome	SPARC	M_III	3	95.5	100	1.57	2.22	Non.matrisome	Non.matrisome	extracellular (non-matrisome)	ECM glycoproteins	Core matrisome	matrisome
M_III	IGF2	Matrisome-Matrisome	DCN	Meso	3	100	96.4	2.27	1.39	Secreted factors	Matrisome-associated	matrisome	Proteoglycans	Core matrisome	matrisome
M_II	ANXA5	Matrisome-Matrisome	FBN1	M_VSM	3	86.8	84.1	1.31	1.03	ECM-affiliated proteins	Matrisome-associated	matrisome	ECM glycoproteins	Core matrisome	matrisome
M_I	IGF1	Non.matrisome-Matrisome	PDGFRB	M_VSM	3	86	88.6	2.09	1.33	Secreted factors	Matrisome-associated	matrisome	Non.matrisome	Non.matrisome	surfaceome
M_II	ANXA5	Matrisome-Matrisome	FBN1	M_SpP	3	86.8	95.9	1.31	1	ECM-affiliated proteins	Matrisome-associated	matrisome	ECM glycoproteins	Core matrisome	matrisome
M_I	IGF1	Non.matrisome-Matrisome	PDGFRB	M_SpP	3	86	81.6	2.09	1.09	Secreted factors	Matrisome-associated	matrisome	Non.matrisome	Non.matrisome	surfaceome
M_II	IGFBP3	Matrisome-Matrisome	FBN1	M_VSM	3	72.6	84.1	1.23	1.03	ECM glycoproteins	Core matrisome	matrisome	ECM glycoproteins	Core matrisome	matrisome
M_I	IGF1	Non.matrisome-Matrisome	PDGFRB	M_PI	3	86	78	2.09	1	Secreted factors	Matrisome-associated	matrisome	Non.matrisome	Non.matrisome	surfaceome
M_I	IGF2	Matrisome-Matrisome	DCN	M_I	3	100	47.4	2.06	1.26	Secreted factors	Matrisome-associated	matrisome	Proteoglycans	Core matrisome	matrisome
M_I	IGF2	Matrisome-Matrisome	DCN	Meso	3	100	96.4	2.06	1.39	Secreted factors	Matrisome-associated	matrisome	Proteoglycans	Core matrisome	matrisome
M_II	IGFBP3	Matrisome-Matrisome	FBN1	M_SpP	3	72.6	95.9	1.23	1	ECM glycoproteins	Core matrisome	matrisome	ECM glycoproteins	Core matrisome	matrisome
M_I	IGF2	Matrisome-Matrisome	DCN	M_VSM	3	100	59.1	2.06	1.09	Secreted factors	Matrisome-associated	matrisome	Proteoglycans	Core matrisome	matrisome
M_VSM	ILK	Non.matrisome-Matrisome	SPARC	M_VSM	3	95.5	100	1.57	2.59	Non.matrisome	Non.matrisome	extracellular (non-matrisome)	ECM glycoproteins	Core matrisome	matrisome
M_II	PCOLCE	Matrisome-Matrisome	BGN	M_II	3	92.5	56.6	1.21	1.12	ECM glycoproteins	Core matrisome	matrisome	Proteoglycans	Core matrisome	matrisome
M_VSM	ILK	Non.matrisome-Matrisome	SPARC	M_II	3	95.5	99.1	1.57	1.99	Non.matrisome	Non.matrisome	extracellular (non-matrisome)	ECM glycoproteins	Core matrisome	matrisome
M_I	SPARC	Non.matrisome-Matrisome	TGFBR2	M_III	3	100	38.5	2	1.01	ECM glycoproteins	Core matrisome	matrisome	Non.matrisome	Non.matrisome	surfaceome
M_III	SPARC	Non.matrisome-Matrisome	TGFBR2	M_III	3	100	38.5	2.22	1.01	ECM glycoproteins	Core matrisome	matrisome	Non.matrisome	Non.matrisome	surfaceome
M_VSM	ILK	Non.matrisome-Matrisome	SPARC	M_PII	3	95.5	100	1.57	1.9	Non.matrisome	Non.matrisome	extracellular (non-matrisome)	ECM glycoproteins	Core matrisome	matrisome
M_I	SPARC	Matrisome-Matrisome	VTN	Tip	3	100	93.3	2	1.71	ECM glycoproteins	Core matrisome	matrisome	ECM glycoproteins	Core matrisome	matrisome
M_VSM	ILK	Non.matrisome-Matrisome	SPARC	M_I	3	95.5	100	1.57	2	Non.matrisome	Non.matrisome	extracellular (non-matrisome)	ECM glycoproteins	Core matrisome	matrisome
M_I	COL6A1	Non.matrisome-Matrisome	ITGA3	Meso	3	63.2	85.7	1.59	1.08	Collagens	Core matrisome	matrisome	Non.matrisome	Non.matrisome	surfaceome
M_III	SPARC	Matrisome-Matrisome	VTN	Tip	3	100	93.3	2.22	1.71	ECM glycoproteins	Core matrisome	matrisome	ECM glycoproteins	Core matrisome	matrisome
M_I	COL6A1	Non.matrisome-Matrisome	ITGA5	M_I	3	63.2	31.6	1.59	1.02	Collagens	Core matrisome	matrisome	Non.matrisome	Non.matrisome	surfaceome
M_II	PCOLCE	Matrisome-Matrisome	BGN	M_PII	3	92.5	58.5	1.21	1.05	ECM glycoproteins	Core matrisome	matrisome	Proteoglycans	Core matrisome	matrisome
M_II	PCOLCE	Matrisome-Matrisome	BGN	M_VSM	3	92.5	79.5	1.21	1.27	ECM glycoproteins	Core matrisome	matrisome	Proteoglycans	Core matrisome	matrisome
M_III	IGFBP3	Matrisome-Matrisome	FBN1	M_VSM	3	34.6	84.1	1.78	1.03	ECM glycoproteins	Core matrisome	matrisome	ECM glycoproteins	Core matrisome	matrisome
M_III	IGFBP3	Matrisome-Matrisome	FBN1	M_SpP	3	34.6	95.9	1.78	1	ECM glycoproteins	Core matrisome	matrisome	ECM glycoproteins	Core matrisome	matrisome
M_VSM	ILK	Non.matrisome-Matrisome	SPARC	Trunk	3	95.5	100	1.57	1.72	Non.matrisome	Non.matrisome	extracellular (non-matrisome)	ECM glycoproteins	Core matrisome	matrisome
M_VSM	ILK	Non.matrisome-Matrisome	SPARC	M_SpP	3	95.5	98	1.57	2.15	Non.matrisome	Non.matrisome	extracellular (non-matrisome)	ECM glycoproteins	Core matrisome	matrisome
M_I	COL6A1	Non.matrisome-Matrisome	ITGA8	M_SpP	3	63.2	89.8	1.59	1.3	Collagens	Core matrisome	matrisome	Non.matrisome	Non.matrisome	surfaceome
M_VSM	ILK	Non.matrisome-Matrisome	SPARC	M_PI	3	95.5	97.8	1.57	2	Non.matrisome	Non.matrisome	extracellular (non-matrisome)	ECM glycoproteins	Core matrisome	matrisome
M_II	PCOLCE	Matrisome-Matrisome	SDC1	M_VSM	3	92.5	88.6	1.21	1.02	ECM glycoproteins	Core matrisome	matrisome	ECM-affiliated proteins	Matrisome-associated	matrisome
M_III	IGFBP5	Matrisome-Matrisome	FBN1	M_SpP	3	76.9	95.9	1.59	1	ECM glycoproteins	Core matrisome	matrisome	ECM glycoproteins	Core matrisome	matrisome
M_II	PCOLCE	Matrisome-Matrisome	SDC1	M_III	3	92.5	69.2	1.21	1.02	ECM glycoproteins	Core matrisome	matrisome	ECM-affiliated proteins	Matrisome-associated	matrisome
M_VSM	ILK	Non.matrisome-Matrisome	SPARC	Meso	3	95.5	100	1.57	2.84	Non.matrisome	Non.matrisome	extracellular (non-matrisome)	ECM glycoproteins	Core matrisome	matrisome
M_I	COL6A1	Non.matrisome-Matrisome	ITGB1	M_III	3	63.2	88.5	1.59	1.8	Collagens	Core matrisome	matrisome	Non.matrisome	Non.matrisome	surfaceome
M_III	IGFBP5	Matrisome-Matrisome	FBN1	M_VSM	3	76.9	84.1	1.59	1.03	ECM glycoproteins	Core matrisome	matrisome	ECM glycoproteins	Core matrisome	matrisome
M_VSM	ANXA5	Matrisome-Matrisome	FBN1	M_VSM	3	100	84.1	1.45	1.03	ECM-affiliated proteins	Matrisome-associated	matrisome	ECM glycoproteins	Core matrisome	matrisome
M_II	PCOLCE	Matrisome-Matrisome	SDC1	M_I	3	92.5	52.6	1.21	1.16	ECM glycoproteins	Core matrisome	matrisome	ECM-affiliated proteins	Matrisome-associated	matrisome
M_II	PCOLCE	Matrisome-Matrisome	SDC4	Trunk	3	92.5	100	1.21	1.36	ECM glycoproteins	Core matrisome	matrisome	ECM-affiliated proteins	Matrisome-associated	matrisome
M_II	PCOLCE	Matrisome-Matrisome	SDC4	Tip	3	92.5	95	1.21	1.34	ECM glycoproteins	Core matrisome	matrisome	ECM-affiliated proteins	Matrisome-associated	matrisome
M_III	TNC	Non.matrisome-Matrisome	ITGA3	Meso	3	57.7	85.7	1.43	1.08	ECM glycoproteins	Core matrisome	matrisome	Non.matrisome	Non.matrisome	surfaceome
M_VSM	ANXA5	Matrisome-Matrisome	FBN1	M_SpP	3	100	95.9	1.45	1	ECM-affiliated proteins	Matrisome-associated	matrisome	ECM glycoproteins	Core matrisome	matrisome
M_I	COL6A1	Non.matrisome-Matrisome	ITGB1	M_PII	3	63.2	90.2	1.59	1.58	Collagens	Core matrisome	matrisome	Non.matrisome	Non.matrisome	surfaceome
M_VSM	TNC	Non.matrisome-Matrisome	ITGA3	Meso	3	36.4	85.7	1.42	1.08	ECM glycoproteins	Core matrisome	matrisome	Non.matrisome	Non.matrisome	surfaceome
M_VSM	TNC	Non.matrisome-Matrisome	ITGA5	M_I	3	36.4	31.6	1.42	1.02	ECM glycoproteins	Core matrisome	matrisome	Non.matrisome	Non.matrisome	surfaceome
M_I	COL6A1	Non.matrisome-Matrisome	ITGB1	M_II	3	63.2	91.5	1.59	1.38	Collagens	Core matrisome	matrisome	Non.matrisome	Non.matrisome	surfaceome
M_I	COL6A1	Non.matrisome-Matrisome	ITGB1	Meso	3	63.2	100	1.59	1.34	Collagens	Core matrisome	matrisome	Non.matrisome	Non.matrisome	surfaceome
M_VSM	TNC	Non.matrisome-Matrisome	ITGA8	M_SpP	3	36.4	89.8	1.42	1.3	ECM glycoproteins	Core matrisome	matrisome	Non.matrisome	Non.matrisome	surfaceome
M_I	COL6A1	Non.matrisome-Matrisome	ITGB1	M_SpP	3	63.2	89.8	1.59	1.34	Collagens	Core matrisome	matrisome	Non.matrisome	Non.matrisome	surfaceome
M_III	TNC	Non.matrisome-Matrisome	ITGA5	M_I	3	57.7	31.6	1.43	1.02	ECM glycoproteins	Core matrisome	matrisome	Non.matrisome	Non.matrisome	surfaceome
M_II	PCOLCE	Matrisome-Matrisome	TGM2	Meso	3	92.5	78.6	1.21	1.64	ECM glycoproteins	Core matrisome	matrisome	ECM regulators	Matrisome-associated	matrisome
M_III	TNC	Non.matrisome-Matrisome	ITGA8	M_SpP	3	57.7	89.8	1.43	1.3	ECM glycoproteins	Core matrisome	matrisome	Non.matrisome	Non.matrisome	surfaceome
M_III	TNC	Non.matrisome-Matrisome	ITGB1	M_PI	3	57.7	98.9	1.43	1.4	ECM glycoproteins	Core matrisome	matrisome	Non.matrisome	Non.matrisome	surfaceome
M_III	TNC	Non.matrisome-Matrisome	ITGB1	M_PII	3	57.7	90.2	1.43	1.58	ECM glycoproteins	Core matrisome	matrisome	Non.matrisome	Non.matrisome	surfaceome
M_II	PCOLCE	Matrisome-Matrisome	THBS1	M_I	3	92.5	43.9	1.21	1.01	ECM glycoproteins	Core matrisome	matrisome	ECM glycoproteins	Core matrisome	matrisome
M_II	PCOLCE	Matrisome-Matrisome	THBS1	M_III	3	92.5	38.5	1.21	1.28	ECM glycoproteins	Core matrisome	matrisome	ECM glycoproteins	Core matrisome	matrisome
M_I	COL6A1	Non.matrisome-Matrisome	ITGB1	Endo	3	63.2	94.7	1.59	1.21	Collagens	Core matrisome	matrisome	Non.matrisome	Non.matrisome	surfaceome
M_II	ILK	Non.matrisome-Matrisome	SPARC	M_II	3	84	99.1	1.2	1.99	Non.matrisome	Non.matrisome	extracellular (non-matrisome)	ECM glycoproteins	Core matrisome	matrisome
M_III	TNC	Non.matrisome-Matrisome	ITGB1	Trunk	3	57.7	100	1.43	1.43	ECM glycoproteins	Core matrisome	matrisome	Non.matrisome	Non.matrisome	surfaceome
M_III	TNC	Non.matrisome-Matrisome	ITGB1	M_III	3	57.7	88.5	1.43	1.8	ECM glycoproteins	Core matrisome	matrisome	Non.matrisome	Non.matrisome	surfaceome
M_III	TNC	Non.matrisome-Matrisome	ITGB1	Tip	3	57.7	98.3	1.43	1.39	ECM glycoproteins	Core matrisome	matrisome	Non.matrisome	Non.matrisome	surfaceome
M_I	COL6A1	Non.matrisome-Matrisome	ITGB1	Tip	3	63.2	98.3	1.59	1.39	Collagens	Core matrisome	matrisome	Non.matrisome	Non.matrisome	surfaceome
M_I	COL6A1	Non.matrisome-Matrisome	ITGB1	M_PI	3	63.2	98.9	1.59	1.4	Collagens	Core matrisome	matrisome	Non.matrisome	Non.matrisome	surfaceome
M_I	COL6A1	Non.matrisome-Matrisome	ITGB1	M_I	3	63.2	86	1.59	1.6	Collagens	Core matrisome	matrisome	Non.matrisome	Non.matrisome	surfaceome
M_I	COL6A1	Non.matrisome-Matrisome	ITGB1	Trunk	3	63.2	100	1.59	1.43	Collagens	Core matrisome	matrisome	Non.matrisome	Non.matrisome	surfaceome
M_VSM	TNC	Non.matrisome-Matrisome	ITGB1	Tip	3	36.4	98.3	1.42	1.39	ECM glycoproteins	Core matrisome	matrisome	Non.matrisome	Non.matrisome	surfaceome
M_III	TNC	Non.matrisome-Matrisome	ITGB1	Meso	3	57.7	100	1.43	1.34	ECM glycoproteins	Core matrisome	matrisome	Non.matrisome	Non.matrisome	surfaceome
M_II	ILK	Non.matrisome-Matrisome	SPARC	Trunk	3	84	100	1.2	1.72	Non.matrisome	Non.matrisome	extracellular (non-matrisome)	ECM glycoproteins	Core matrisome	matrisome
M_VSM	TNC	Non.matrisome-Matrisome	ITGB1	M_PII	3	36.4	90.2	1.42	1.58	ECM glycoproteins	Core matrisome	matrisome	Non.matrisome	Non.matrisome	surfaceome
M_I	COL6A1	Non.matrisome-Matrisome	ITGB1	M_VSM	3	63.2	97.7	1.59	1.6	Collagens	Core matrisome	matrisome	Non.matrisome	Non.matrisome	surfaceome
M_II	ILK	Non.matrisome-Matrisome	SPARC	M_I	3	84	100	1.2	2	Non.matrisome	Non.matrisome	extracellular (non-matrisome)	ECM glycoproteins	Core matrisome	matrisome
M_III	TNC	Non.matrisome-Matrisome	ITGB1	Endo	3	57.7	94.7	1.43	1.21	ECM glycoproteins	Core matrisome	matrisome	Non.matrisome	Non.matrisome	surfaceome
M_VSM	TNC	Non.matrisome-Matrisome	ITGB1	M_VSM	3	36.4	97.7	1.42	1.6	ECM glycoproteins	Core matrisome	matrisome	Non.matrisome	Non.matrisome	surfaceome
M_VSM	TNC	Non.matrisome-Matrisome	ITGB1	M_III	3	36.4	88.5	1.42	1.8	ECM glycoproteins	Core matrisome	matrisome	Non.matrisome	Non.matrisome	surfaceome
M_VSM	TNC	Non.matrisome-Matrisome	ITGB1	M_I	3	36.4	86	1.42	1.6	ECM glycoproteins	Core matrisome	matrisome	Non.matrisome	Non.matrisome	surfaceome
M_VSM	TNC	Non.matrisome-Matrisome	ITGB1	M_PI	3	36.4	98.9	1.42	1.4	ECM glycoproteins	Core matrisome	matrisome	Non.matrisome	Non.matrisome	surfaceome
M_III	TNC	Non.matrisome-Matrisome	ITGB1	M_SpP	3	57.7	89.8	1.43	1.34	ECM glycoproteins	Core matrisome	matrisome	Non.matrisome	Non.matrisome	surfaceome
M_I	COL6A1	Matrisome-Matrisome	SDC1	M_I	3	63.2	52.6	1.59	1.16	Collagens	Core matrisome	matrisome	ECM-affiliated proteins	Matrisome-associated	matrisome
M_III	TNC	Non.matrisome-Matrisome	ITGB1	M_VSM	3	57.7	97.7	1.43	1.6	ECM glycoproteins	Core matrisome	matrisome	Non.matrisome	Non.matrisome	surfaceome
M_III	TNC	Non.matrisome-Matrisome	ITGB1	M_I	3	57.7	86	1.43	1.6	ECM glycoproteins	Core matrisome	matrisome	Non.matrisome	Non.matrisome	surfaceome
M_VSM	TNC	Non.matrisome-Matrisome	ITGB1	M_SpP	3	36.4	89.8	1.42	1.34	ECM glycoproteins	Core matrisome	matrisome	Non.matrisome	Non.matrisome	surfaceome
M_VSM	TNC	Non.matrisome-Matrisome	ITGB1	Trunk	3	36.4	100	1.42	1.43	ECM glycoproteins	Core matrisome	matrisome	Non.matrisome	Non.matrisome	surfaceome
M_VSM	TNC	Non.matrisome-Matrisome	ITGB1	Meso	3	36.4	100	1.42	1.34	ECM glycoproteins	Core matrisome	matrisome	Non.matrisome	Non.matrisome	surfaceome
M_I	COL6A1	Matrisome-Matrisome	SDC1	M_II	3	63.2	72.6	1.59	1.07	Collagens	Core matrisome	matrisome	ECM-affiliated proteins	Matrisome-associated	matrisome
M_II	ILK	Non.matrisome-Matrisome	SPARC	M_III	3	84	100	1.2	2.22	Non.matrisome	Non.matrisome	extracellular (non-matrisome)	ECM glycoproteins	Core matrisome	matrisome
M_I	COL6A1	Matrisome-Matrisome	SDC1	M_VSM	3	63.2	88.6	1.59	1.02	Collagens	Core matrisome	matrisome	ECM-affiliated proteins	Matrisome-associated	matrisome
M_I	COL6A1	Matrisome-Matrisome	SDC1	M_III	3	63.2	69.2	1.59	1.02	Collagens	Core matrisome	matrisome	ECM-affiliated proteins	Matrisome-associated	matrisome
M_II	ILK	Non.matrisome-Matrisome	SPARC	M_SpP	3	84	98	1.2	2.15	Non.matrisome	Non.matrisome	extracellular (non-matrisome)	ECM glycoproteins	Core matrisome	matrisome
M_III	TNC	Non.matrisome-Matrisome	ITGB1	M_II	3	57.7	91.5	1.43	1.38	ECM glycoproteins	Core matrisome	matrisome	Non.matrisome	Non.matrisome	surfaceome
M_I	COL6A1	Matrisome-Matrisome	SDC4	Tip	3	63.2	95	1.59	1.34	Collagens	Core matrisome	matrisome	ECM-affiliated proteins	Matrisome-associated	matrisome
M_III	TNC	Matrisome-Matrisome	NID2	Meso	3	57.7	100	1.43	2.1	ECM glycoproteins	Core matrisome	matrisome	ECM glycoproteins	Core matrisome	matrisome
M_VSM	TNC	Non.matrisome-Matrisome	ITGB1	M_II	3	36.4	91.5	1.42	1.38	ECM glycoproteins	Core matrisome	matrisome	Non.matrisome	Non.matrisome	surfaceome
M_II	ILK	Non.matrisome-Matrisome	SPARC	Meso	3	84	100	1.2	2.84	Non.matrisome	Non.matrisome	extracellular (non-matrisome)	ECM glycoproteins	Core matrisome	matrisome
M_VSM	TNC	Non.matrisome-Matrisome	ITGB1	Endo	3	36.4	94.7	1.42	1.21	ECM glycoproteins	Core matrisome	matrisome	Non.matrisome	Non.matrisome	surfaceome
M_VSM	TNC	Matrisome-Matrisome	NID2	M_VSM	3	36.4	65.9	1.42	1.05	ECM glycoproteins	Core matrisome	matrisome	ECM glycoproteins	Core matrisome	matrisome
M_II	ILK	Non.matrisome-Matrisome	SPARC	M_PI	3	84	97.8	1.2	2	Non.matrisome	Non.matrisome	extracellular (non-matrisome)	ECM glycoproteins	Core matrisome	matrisome
M_II	ILK	Non.matrisome-Matrisome	SPARC	M_PII	3	84	100	1.2	1.9	Non.matrisome	Non.matrisome	extracellular (non-matrisome)	ECM glycoproteins	Core matrisome	matrisome
M_VSM	TNC	Matrisome-Matrisome	NID2	Meso	3	36.4	100	1.42	2.1	ECM glycoproteins	Core matrisome	matrisome	ECM glycoproteins	Core matrisome	matrisome
M_II	ILK	Non.matrisome-Matrisome	SPARC	M_VSM	3	84	100	1.2	2.59	Non.matrisome	Non.matrisome	extracellular (non-matrisome)	ECM glycoproteins	Core matrisome	matrisome
M_I	COL6A1	Matrisome-Matrisome	SDC4	Trunk	3	63.2	100	1.59	1.36	Collagens	Core matrisome	matrisome	ECM-affiliated proteins	Matrisome-associated	matrisome
M_II	COL6A1	Non.matrisome-Matrisome	ITGA3	Meso	3	61.3	85.7	1.17	1.08	Collagens	Core matrisome	matrisome	Non.matrisome	Non.matrisome	surfaceome
M_VSM	TNC	Matrisome-Matrisome	NID2	M_III	3	36.4	50	1.42	1.12	ECM glycoproteins	Core matrisome	matrisome	ECM glycoproteins	Core matrisome	matrisome
M_VSM	TNC	Matrisome-Matrisome	SDC1	M_II	3	36.4	72.6	1.42	1.07	ECM glycoproteins	Core matrisome	matrisome	ECM-affiliated proteins	Matrisome-associated	matrisome
M_III	TNC	Matrisome-Matrisome	NID2	M_VSM	3	57.7	65.9	1.43	1.05	ECM glycoproteins	Core matrisome	matrisome	ECM glycoproteins	Core matrisome	matrisome
M_I	ANXA5	Matrisome-Matrisome	FBN1	M_VSM	3	87.7	84.1	1.46	1.03	ECM-affiliated proteins	Matrisome-associated	matrisome	ECM glycoproteins	Core matrisome	matrisome
M_VSM	TNC	Matrisome-Matrisome	SDC1	M_VSM	3	36.4	88.6	1.42	1.02	ECM glycoproteins	Core matrisome	matrisome	ECM-affiliated proteins	Matrisome-associated	matrisome
M_VSM	TNC	Matrisome-Matrisome	SDC1	M_III	3	36.4	69.2	1.42	1.02	ECM glycoproteins	Core matrisome	matrisome	ECM-affiliated proteins	Matrisome-associated	matrisome
M_II	COL6A1	Non.matrisome-Matrisome	ITGA5	M_I	3	61.3	31.6	1.17	1.02	Collagens	Core matrisome	matrisome	Non.matrisome	Non.matrisome	surfaceome
M_VSM	TNC	Matrisome-Matrisome	SDC1	M_I	3	36.4	52.6	1.42	1.16	ECM glycoproteins	Core matrisome	matrisome	ECM-affiliated proteins	Matrisome-associated	matrisome
M_I	ANXA5	Matrisome-Matrisome	FBN1	M_SpP	3	87.7	95.9	1.46	1	ECM-affiliated proteins	Matrisome-associated	matrisome	ECM glycoproteins	Core matrisome	matrisome
M_VSM	TNC	Matrisome-Matrisome	SDC4	Trunk	3	36.4	100	1.42	1.36	ECM glycoproteins	Core matrisome	matrisome	ECM-affiliated proteins	Matrisome-associated	matrisome
M_VSM	TNC	Matrisome-Matrisome	SDC4	Tip	3	36.4	95	1.42	1.34	ECM glycoproteins	Core matrisome	matrisome	ECM-affiliated proteins	Matrisome-associated	matrisome
M_III	TNC	Matrisome-Matrisome	NID2	M_III	3	57.7	50	1.43	1.12	ECM glycoproteins	Core matrisome	matrisome	ECM glycoproteins	Core matrisome	matrisome
M_III	TNC	Matrisome-Matrisome	SDC1	M_I	3	57.7	52.6	1.43	1.16	ECM glycoproteins	Core matrisome	matrisome	ECM-affiliated proteins	Matrisome-associated	matrisome
M_VSM	TNC	Matrisome-Matrisome	SMOC1	Trunk	3	36.4	71.4	1.42	1.01	ECM glycoproteins	Core matrisome	matrisome	ECM glycoproteins	Core matrisome	matrisome
M_II	COL6A1	Non.matrisome-Matrisome	ITGA8	M_SpP	3	61.3	89.8	1.17	1.3	Collagens	Core matrisome	matrisome	Non.matrisome	Non.matrisome	surfaceome
M_III	TNC	Matrisome-Matrisome	SDC1	M_VSM	3	57.7	88.6	1.43	1.02	ECM glycoproteins	Core matrisome	matrisome	ECM-affiliated proteins	Matrisome-associated	matrisome
M_I	MMP2	Matrisome-Matrisome	TIMP3	M_I	3	78.9	64.9	1.36	1.11	ECM regulators	Matrisome-associated	matrisome	ECM regulators	Matrisome-associated	matrisome
M_VSM	TNC	Matrisome-Matrisome	SMOC2	M_I	3	36.4	78.9	1.42	2.18	ECM glycoproteins	Core matrisome	matrisome	ECM glycoproteins	Core matrisome	matrisome
M_VSM	TNC	Matrisome-Matrisome	SMOC2	M_III	3	36.4	69.2	1.42	1.97	ECM glycoproteins	Core matrisome	matrisome	ECM glycoproteins	Core matrisome	matrisome
M_VSM	TNC	Matrisome-Matrisome	SMOC2	M_VSM	3	36.4	88.6	1.42	2.08	ECM glycoproteins	Core matrisome	matrisome	ECM glycoproteins	Core matrisome	matrisome
M_VSM	TNC	Matrisome-Matrisome	SMOC2	M_II	3	36.4	91.5	1.42	1.94	ECM glycoproteins	Core matrisome	matrisome	ECM glycoproteins	Core matrisome	matrisome
M_I	DCN	Matrisome-Matrisome	FN1	Trunk	3	47.4	92.9	1.26	1.2	Proteoglycans	Core matrisome	matrisome	ECM glycoproteins	Core matrisome	matrisome
M_III	TNC	Matrisome-Matrisome	SDC1	M_III	3	57.7	69.2	1.43	1.02	ECM glycoproteins	Core matrisome	matrisome	ECM-affiliated proteins	Matrisome-associated	matrisome
M_VSM	TNC	Matrisome-Matrisome	SMOC2	M_PI	3	36.4	97.8	1.42	2.03	ECM glycoproteins	Core matrisome	matrisome	ECM glycoproteins	Core matrisome	matrisome
M_III	TNC	Matrisome-Matrisome	SDC1	M_II	3	57.7	72.6	1.43	1.07	ECM glycoproteins	Core matrisome	matrisome	ECM-affiliated proteins	Matrisome-associated	matrisome
M_II	COL6A1	Non.matrisome-Matrisome	ITGB1	M_I	3	61.3	86	1.17	1.6	Collagens	Core matrisome	matrisome	Non.matrisome	Non.matrisome	surfaceome
M_II	COL6A1	Non.matrisome-Matrisome	ITGB1	M_III	3	61.3	88.5	1.17	1.8	Collagens	Core matrisome	matrisome	Non.matrisome	Non.matrisome	surfaceome
M_III	TNC	Matrisome-Matrisome	SDC4	Tip	3	57.7	95	1.43	1.34	ECM glycoproteins	Core matrisome	matrisome	ECM-affiliated proteins	Matrisome-associated	matrisome
M_VSM	TNC	Matrisome-Matrisome	SMOC2	M_SpP	3	36.4	69.4	1.42	1.48	ECM glycoproteins	Core matrisome	matrisome	ECM glycoproteins	Core matrisome	matrisome
M_VSM	TNC	Matrisome-Matrisome	SMOC2	Meso	3	36.4	89.3	1.42	1.29	ECM glycoproteins	Core matrisome	matrisome	ECM glycoproteins	Core matrisome	matrisome
M_III	TNC	Matrisome-Matrisome	SDC4	Trunk	3	57.7	100	1.43	1.36	ECM glycoproteins	Core matrisome	matrisome	ECM-affiliated proteins	Matrisome-associated	matrisome
M_II	COL6A1	Non.matrisome-Matrisome	ITGB1	Tip	3	61.3	98.3	1.17	1.39	Collagens	Core matrisome	matrisome	Non.matrisome	Non.matrisome	surfaceome
M_VSM	TNC	Matrisome-Matrisome	SMOC2	M_PII	3	36.4	90.2	1.42	1.63	ECM glycoproteins	Core matrisome	matrisome	ECM glycoproteins	Core matrisome	matrisome
M_VSM	MMP2	Matrisome-Matrisome	TIMP3	M_I	3	84.1	64.9	1.39	1.11	ECM regulators	Matrisome-associated	matrisome	ECM regulators	Matrisome-associated	matrisome
M_VSM	IGFBP5	Matrisome-Matrisome	FBN1	M_VSM	3	86.4	84.1	1.27	1.03	ECM glycoproteins	Core matrisome	matrisome	ECM glycoproteins	Core matrisome	matrisome
M_I	DCN	Matrisome-Matrisome	FN1	M_III	3	47.4	53.8	1.26	1.04	Proteoglycans	Core matrisome	matrisome	ECM glycoproteins	Core matrisome	matrisome
M_II	COL6A1	Non.matrisome-Matrisome	ITGB1	M_PII	3	61.3	90.2	1.17	1.58	Collagens	Core matrisome	matrisome	Non.matrisome	Non.matrisome	surfaceome
M_I	IGFBP3	Matrisome-Matrisome	FBN1	M_SpP	3	68.4	95.9	1.21	1	ECM glycoproteins	Core matrisome	matrisome	ECM glycoproteins	Core matrisome	matrisome
M_III	TNC	Matrisome-Matrisome	SMOC1	Trunk	3	57.7	71.4	1.43	1.01	ECM glycoproteins	Core matrisome	matrisome	ECM glycoproteins	Core matrisome	matrisome
M_VSM	IGFBP5	Matrisome-Matrisome	FBN1	M_SpP	3	86.4	95.9	1.27	1	ECM glycoproteins	Core matrisome	matrisome	ECM glycoproteins	Core matrisome	matrisome
M_II	COL6A1	Non.matrisome-Matrisome	ITGB1	Trunk	3	61.3	100	1.17	1.43	Collagens	Core matrisome	matrisome	Non.matrisome	Non.matrisome	surfaceome
M_VSM	PCOLCE	Matrisome-Matrisome	BGN	M_PII	3	93.2	58.5	1.26	1.05	ECM glycoproteins	Core matrisome	matrisome	Proteoglycans	Core matrisome	matrisome
M_I	IGFBP3	Matrisome-Matrisome	FBN1	M_VSM	3	68.4	84.1	1.21	1.03	ECM glycoproteins	Core matrisome	matrisome	ECM glycoproteins	Core matrisome	matrisome
M_III	TNC	Matrisome-Matrisome	SMOC2	Meso	3	57.7	89.3	1.43	1.29	ECM glycoproteins	Core matrisome	matrisome	ECM glycoproteins	Core matrisome	matrisome
M_I	SDC1	Non.matrisome-Matrisome	AHNAK	M_I	3	52.6	91.2	1.16	1.14	ECM-affiliated proteins	Matrisome-associated	matrisome	Non.matrisome	Non.matrisome	extracellular (non-matrisome)
M_III	TNC	Matrisome-Matrisome	SMOC2	M_PI	3	57.7	97.8	1.43	2.03	ECM glycoproteins	Core matrisome	matrisome	ECM glycoproteins	Core matrisome	matrisome
M_II	COL6A1	Non.matrisome-Matrisome	ITGB1	M_VSM	3	61.3	97.7	1.17	1.6	Collagens	Core matrisome	matrisome	Non.matrisome	Non.matrisome	surfaceome
M_I	SDC1	Non.matrisome-Matrisome	AHNAK	M_III	3	52.6	88.5	1.16	1.05	ECM-affiliated proteins	Matrisome-associated	matrisome	Non.matrisome	Non.matrisome	extracellular (non-matrisome)
M_I	SDC1	Non.matrisome-Matrisome	AHNAK	M_II	3	52.6	97.2	1.16	1.1	ECM-affiliated proteins	Matrisome-associated	matrisome	Non.matrisome	Non.matrisome	extracellular (non-matrisome)
M_I	SDC1	Non.matrisome-Matrisome	APOE	Tip	3	52.6	93.3	1.16	1.24	ECM-affiliated proteins	Matrisome-associated	matrisome	Non.matrisome	Non.matrisome	extracellular (non-matrisome)
M_II	COL6A1	Non.matrisome-Matrisome	ITGB1	M_II	3	61.3	91.5	1.17	1.38	Collagens	Core matrisome	matrisome	Non.matrisome	Non.matrisome	surfaceome
M_II	COL6A1	Non.matrisome-Matrisome	ITGB1	Endo	3	61.3	94.7	1.17	1.21	Collagens	Core matrisome	matrisome	Non.matrisome	Non.matrisome	surfaceome
M_VSM	PCOLCE	Matrisome-Matrisome	BGN	M_VSM	3	93.2	79.5	1.26	1.27	ECM glycoproteins	Core matrisome	matrisome	Proteoglycans	Core matrisome	matrisome
M_VSM	PCOLCE	Matrisome-Matrisome	BGN	M_II	3	93.2	56.6	1.26	1.12	ECM glycoproteins	Core matrisome	matrisome	Proteoglycans	Core matrisome	matrisome
M_II	COL6A1	Non.matrisome-Matrisome	ITGB1	M_SpP	3	61.3	89.8	1.17	1.34	Collagens	Core matrisome	matrisome	Non.matrisome	Non.matrisome	surfaceome
M_I	SDC1	Non.matrisome-Matrisome	APOE	Trunk	3	52.6	89.3	1.16	1.17	ECM-affiliated proteins	Matrisome-associated	matrisome	Non.matrisome	Non.matrisome	extracellular (non-matrisome)
M_II	COL6A1	Non.matrisome-Matrisome	ITGB1	Meso	3	61.3	100	1.17	1.34	Collagens	Core matrisome	matrisome	Non.matrisome	Non.matrisome	surfaceome
M_II	COL6A1	Non.matrisome-Matrisome	ITGB1	M_PI	3	61.3	98.9	1.17	1.4	Collagens	Core matrisome	matrisome	Non.matrisome	Non.matrisome	surfaceome
M_VSM	PCOLCE	Matrisome-Matrisome	SDC1	M_III	3	93.2	69.2	1.26	1.02	ECM glycoproteins	Core matrisome	matrisome	ECM-affiliated proteins	Matrisome-associated	matrisome
M_III	TNC	Matrisome-Matrisome	SMOC2	M_I	3	57.7	78.9	1.43	2.18	ECM glycoproteins	Core matrisome	matrisome	ECM glycoproteins	Core matrisome	matrisome
M_III	TNC	Matrisome-Matrisome	SMOC2	M_II	3	57.7	91.5	1.43	1.94	ECM glycoproteins	Core matrisome	matrisome	ECM glycoproteins	Core matrisome	matrisome
M_I	SDC1	Non.matrisome-Matrisome	BSG	Tip	3	52.6	100	1.16	2.11	ECM-affiliated proteins	Matrisome-associated	matrisome	Non.matrisome	Non.matrisome	surfaceome
M_III	TNC	Matrisome-Matrisome	SMOC2	M_III	3	57.7	69.2	1.43	1.97	ECM glycoproteins	Core matrisome	matrisome	ECM glycoproteins	Core matrisome	matrisome
M_I	SDC1	Non.matrisome-Matrisome	BSG	M_II	3	52.6	99.1	1.16	1.64	ECM-affiliated proteins	Matrisome-associated	matrisome	Non.matrisome	Non.matrisome	surfaceome
M_III	TNC	Matrisome-Matrisome	SMOC2	M_VSM	3	57.7	88.6	1.43	2.08	ECM glycoproteins	Core matrisome	matrisome	ECM glycoproteins	Core matrisome	matrisome
Tip	SDC4	Matrisome-Matrisome	CXCL12	Meso	3	95	64.3	1.34	1.73	ECM-affiliated proteins	Matrisome-associated	matrisome	Secreted factors	Matrisome-associated	matrisome
Trunk	SDC4	Matrisome-Matrisome	CXCL12	M_SpP	3	100	61.2	1.36	1.05	ECM-affiliated proteins	Matrisome-associated	matrisome	Secreted factors	Matrisome-associated	matrisome
Trunk	SDC4	Matrisome-Matrisome	CXCL12	Trunk	3	100	50	1.36	1.13	ECM-affiliated proteins	Matrisome-associated	matrisome	Secreted factors	Matrisome-associated	matrisome
Tip	SDC4	Matrisome-Matrisome	CXCL12	M_I	3	95	56.1	1.34	1.41	ECM-affiliated proteins	Matrisome-associated	matrisome	Secreted factors	Matrisome-associated	matrisome
Trunk	SDC4	Matrisome-Matrisome	CXCL12	M_II	3	100	61.3	1.36	1.2	ECM-affiliated proteins	Matrisome-associated	matrisome	Secreted factors	Matrisome-associated	matrisome
Trunk	SDC4	Matrisome-Matrisome	CXCL12	M_PI	3	100	68.1	1.36	1.11	ECM-affiliated proteins	Matrisome-associated	matrisome	Secreted factors	Matrisome-associated	matrisome
Tip	SDC4	Matrisome-Matrisome	CXCL12	M_PI	3	95	68.1	1.34	1.11	ECM-affiliated proteins	Matrisome-associated	matrisome	Secreted factors	Matrisome-associated	matrisome
Tip	SDC4	Matrisome-Matrisome	CXCL12	M_VSM	3	95	88.6	1.34	2.15	ECM-affiliated proteins	Matrisome-associated	matrisome	Secreted factors	Matrisome-associated	matrisome
Tip	SDC4	Matrisome-Matrisome	CXCL12	M_PII	3	95	56.1	1.34	1.29	ECM-affiliated proteins	Matrisome-associated	matrisome	Secreted factors	Matrisome-associated	matrisome
Trunk	SDC4	Matrisome-Matrisome	CXCL12	M_VSM	3	100	88.6	1.36	2.15	ECM-affiliated proteins	Matrisome-associated	matrisome	Secreted factors	Matrisome-associated	matrisome
Tip	SDC4	Matrisome-Matrisome	CXCL12	M_SpP	3	95	61.2	1.34	1.05	ECM-affiliated proteins	Matrisome-associated	matrisome	Secreted factors	Matrisome-associated	matrisome
Trunk	SDC4	Matrisome-Matrisome	CXCL12	M_PII	3	100	56.1	1.36	1.29	ECM-affiliated proteins	Matrisome-associated	matrisome	Secreted factors	Matrisome-associated	matrisome
Trunk	SDC4	Matrisome-Matrisome	CXCL12	M_III	3	100	61.5	1.36	1.78	ECM-affiliated proteins	Matrisome-associated	matrisome	Secreted factors	Matrisome-associated	matrisome
Tip	SDC4	Matrisome-Matrisome	CXCL12	M_II	3	95	61.3	1.34	1.2	ECM-affiliated proteins	Matrisome-associated	matrisome	Secreted factors	Matrisome-associated	matrisome
Trunk	SDC4	Matrisome-Matrisome	CXCL12	M_I	3	100	56.1	1.36	1.41	ECM-affiliated proteins	Matrisome-associated	matrisome	Secreted factors	Matrisome-associated	matrisome
Trunk	SDC4	Matrisome-Matrisome	CXCL12	Meso	3	100	64.3	1.36	1.73	ECM-affiliated proteins	Matrisome-associated	matrisome	Secreted factors	Matrisome-associated	matrisome
Tip	SDC4	Matrisome-Matrisome	CXCL12	Trunk	3	95	50	1.34	1.13	ECM-affiliated proteins	Matrisome-associated	matrisome	Secreted factors	Matrisome-associated	matrisome
Tip	SDC4	Matrisome-Matrisome	CXCL12	M_III	3	95	61.5	1.34	1.78	ECM-affiliated proteins	Matrisome-associated	matrisome	Secreted factors	Matrisome-associated	matrisome
M_III	TNC	Matrisome-Matrisome	SMOC2	M_SpP	3	57.7	69.4	1.43	1.48	ECM glycoproteins	Core matrisome	matrisome	ECM glycoproteins	Core matrisome	matrisome
M_III	TNC	Matrisome-Matrisome	SMOC2	M_PII	3	57.7	90.2	1.43	1.63	ECM glycoproteins	Core matrisome	matrisome	ECM glycoproteins	Core matrisome	matrisome
M_VSM	PCOLCE	Matrisome-Matrisome	SDC1	M_II	3	93.2	72.6	1.26	1.07	ECM glycoproteins	Core matrisome	matrisome	ECM-affiliated proteins	Matrisome-associated	matrisome
M_VSM	PCOLCE	Matrisome-Matrisome	SDC1	M_I	3	93.2	52.6	1.26	1.16	ECM glycoproteins	Core matrisome	matrisome	ECM-affiliated proteins	Matrisome-associated	matrisome
Meso	LAMA5	Non.matrisome-Matrisome	DAG1	Meso	3	96.4	92.9	1	1.26	ECM glycoproteins	Core matrisome	matrisome	Non.matrisome	Non.matrisome	surfaceome
Meso	LAMB1	Non.matrisome-Matrisome	DAG1	Meso	3	92.9	92.9	1.27	1.26	ECM glycoproteins	Core matrisome	matrisome	Non.matrisome	Non.matrisome	surfaceome
Meso	LAMB2	Non.matrisome-Matrisome	DAG1	Meso	3	60.7	92.9	1.02	1.26	ECM glycoproteins	Core matrisome	matrisome	Non.matrisome	Non.matrisome	surfaceome
Trunk	SDC4	Non.matrisome-Matrisome	DBN1	M_SpP	3	100	89.8	1.36	1.28	ECM-affiliated proteins	Matrisome-associated	matrisome	Non.matrisome	Non.matrisome	extracellular (non-matrisome)
Tip	SDC4	Non.matrisome-Matrisome	DBN1	M_II	3	95	86.8	1.34	1.32	ECM-affiliated proteins	Matrisome-associated	matrisome	Non.matrisome	Non.matrisome	extracellular (non-matrisome)
Tip	SDC4	Non.matrisome-Matrisome	DBN1	M_VSM	3	95	100	1.34	1.37	ECM-affiliated proteins	Matrisome-associated	matrisome	Non.matrisome	Non.matrisome	extracellular (non-matrisome)
Trunk	SDC4	Non.matrisome-Matrisome	DBN1	M_PII	3	100	100	1.36	1.31	ECM-affiliated proteins	Matrisome-associated	matrisome	Non.matrisome	Non.matrisome	extracellular (non-matrisome)
Trunk	SDC4	Non.matrisome-Matrisome	DBN1	M_II	3	100	86.8	1.36	1.32	ECM-affiliated proteins	Matrisome-associated	matrisome	Non.matrisome	Non.matrisome	extracellular (non-matrisome)
Trunk	SDC4	Non.matrisome-Matrisome	DBN1	M_PI	3	100	93.4	1.36	1.16	ECM-affiliated proteins	Matrisome-associated	matrisome	Non.matrisome	Non.matrisome	extracellular (non-matrisome)
Trunk	SDC4	Non.matrisome-Matrisome	DBN1	M_III	3	100	92.3	1.36	1.47	ECM-affiliated proteins	Matrisome-associated	matrisome	Non.matrisome	Non.matrisome	extracellular (non-matrisome)
Tip	SDC4	Non.matrisome-Matrisome	DBN1	M_SpP	3	95	89.8	1.34	1.28	ECM-affiliated proteins	Matrisome-associated	matrisome	Non.matrisome	Non.matrisome	extracellular (non-matrisome)
Tip	SDC4	Non.matrisome-Matrisome	DBN1	M_I	3	95	82.5	1.34	1.36	ECM-affiliated proteins	Matrisome-associated	matrisome	Non.matrisome	Non.matrisome	extracellular (non-matrisome)
Trunk	SDC4	Non.matrisome-Matrisome	DBN1	M_VSM	3	100	100	1.36	1.37	ECM-affiliated proteins	Matrisome-associated	matrisome	Non.matrisome	Non.matrisome	extracellular (non-matrisome)
Tip	SDC4	Non.matrisome-Matrisome	DBN1	M_III	3	95	92.3	1.34	1.47	ECM-affiliated proteins	Matrisome-associated	matrisome	Non.matrisome	Non.matrisome	extracellular (non-matrisome)
Tip	SDC4	Non.matrisome-Matrisome	DBN1	M_PII	3	95	100	1.34	1.31	ECM-affiliated proteins	Matrisome-associated	matrisome	Non.matrisome	Non.matrisome	extracellular (non-matrisome)
Trunk	SDC4	Non.matrisome-Matrisome	DBN1	M_I	3	100	82.5	1.36	1.36	ECM-affiliated proteins	Matrisome-associated	matrisome	Non.matrisome	Non.matrisome	extracellular (non-matrisome)
Tip	SDC4	Non.matrisome-Matrisome	DBN1	M_PI	3	95	93.4	1.34	1.16	ECM-affiliated proteins	Matrisome-associated	matrisome	Non.matrisome	Non.matrisome	extracellular (non-matrisome)
M_III	MMP2	Matrisome-Matrisome	TIMP3	M_I	3	88.5	64.9	1.39	1.11	ECM regulators	Matrisome-associated	matrisome	ECM regulators	Matrisome-associated	matrisome
M_III	ANXA5	Matrisome-Matrisome	FBN1	M_VSM	3	76.9	84.1	1.34	1.03	ECM-affiliated proteins	Matrisome-associated	matrisome	ECM glycoproteins	Core matrisome	matrisome
M_I	SDC1	Non.matrisome-Matrisome	BSG	M_PII	3	52.6	100	1.16	1.61	ECM-affiliated proteins	Matrisome-associated	matrisome	Non.matrisome	Non.matrisome	surfaceome
M_PII	IGF2	Matrisome-Matrisome	DCN	M_VSM	3	97.6	59.1	2.1	1.09	Secreted factors	Matrisome-associated	matrisome	Proteoglycans	Core matrisome	matrisome
M_SpP	IGF2	Matrisome-Matrisome	DCN	M_I	3	98	47.4	2.18	1.26	Secreted factors	Matrisome-associated	matrisome	Proteoglycans	Core matrisome	matrisome
M_III	ANXA5	Matrisome-Matrisome	FBN1	M_SpP	3	76.9	95.9	1.34	1	ECM-affiliated proteins	Matrisome-associated	matrisome	ECM glycoproteins	Core matrisome	matrisome
M_II	COL6A1	Matrisome-Matrisome	SDC1	M_III	3	61.3	69.2	1.17	1.02	Collagens	Core matrisome	matrisome	ECM-affiliated proteins	Matrisome-associated	matrisome
M_VSM	PCOLCE	Matrisome-Matrisome	SDC4	Tip	3	93.2	95	1.26	1.34	ECM glycoproteins	Core matrisome	matrisome	ECM-affiliated proteins	Matrisome-associated	matrisome
Trunk	IGF2	Matrisome-Matrisome	DCN	M_I	3	100	47.4	1.56	1.26	Secreted factors	Matrisome-associated	matrisome	Proteoglycans	Core matrisome	matrisome
M_I	SDC1	Non.matrisome-Matrisome	BSG	M_SpP	3	52.6	100	1.16	1.6	ECM-affiliated proteins	Matrisome-associated	matrisome	Non.matrisome	Non.matrisome	surfaceome
Tip	IGF2	Matrisome-Matrisome	DCN	Meso	3	100	96.4	1.39	1.39	Secreted factors	Matrisome-associated	matrisome	Proteoglycans	Core matrisome	matrisome
M_III	PDGFC	Non.matrisome-Matrisome	ERBB2	M_I	3	76.9	40.4	1.33	1.07	Secreted factors	Matrisome-associated	matrisome	Non.matrisome	Non.matrisome	surfaceome
Tip	IGF2	Matrisome-Matrisome	DCN	M_VSM	3	100	59.1	1.39	1.09	Secreted factors	Matrisome-associated	matrisome	Proteoglycans	Core matrisome	matrisome
M_PII	IGF2	Matrisome-Matrisome	DCN	M_I	3	97.6	47.4	2.1	1.26	Secreted factors	Matrisome-associated	matrisome	Proteoglycans	Core matrisome	matrisome
M_SpP	IGF2	Matrisome-Matrisome	DCN	M_VSM	3	98	59.1	2.18	1.09	Secreted factors	Matrisome-associated	matrisome	Proteoglycans	Core matrisome	matrisome
Trunk	FN1	Matrisome-Matrisome	DCN	Meso	3	92.9	96.4	1.2	1.39	ECM glycoproteins	Core matrisome	matrisome	Proteoglycans	Core matrisome	matrisome
M_VSM	PCOLCE	Matrisome-Matrisome	SDC4	Trunk	3	93.2	100	1.26	1.36	ECM glycoproteins	Core matrisome	matrisome	ECM-affiliated proteins	Matrisome-associated	matrisome
Tip	IGF2	Matrisome-Matrisome	DCN	M_I	3	100	47.4	1.39	1.26	Secreted factors	Matrisome-associated	matrisome	Proteoglycans	Core matrisome	matrisome
M_PI	IGF2	Matrisome-Matrisome	DCN	M_VSM	3	100	59.1	2.24	1.09	Secreted factors	Matrisome-associated	matrisome	Proteoglycans	Core matrisome	matrisome
M_III	PDGFC	Non.matrisome-Matrisome	ERBB2	M_VSM	3	76.9	75	1.33	1.06	Secreted factors	Matrisome-associated	matrisome	Non.matrisome	Non.matrisome	surfaceome
M_III	PDGFC	Non.matrisome-Matrisome	ERBB2	M_III	3	76.9	42.3	1.33	1.12	Secreted factors	Matrisome-associated	matrisome	Non.matrisome	Non.matrisome	surfaceome
Trunk	IGF2	Matrisome-Matrisome	DCN	Meso	3	100	96.4	1.56	1.39	Secreted factors	Matrisome-associated	matrisome	Proteoglycans	Core matrisome	matrisome
M_SpP	IGF2	Matrisome-Matrisome	DCN	Meso	3	98	96.4	2.18	1.39	Secreted factors	Matrisome-associated	matrisome	Proteoglycans	Core matrisome	matrisome
M_PII	IGF2	Matrisome-Matrisome	DCN	Meso	3	97.6	96.4	2.1	1.39	Secreted factors	Matrisome-associated	matrisome	Proteoglycans	Core matrisome	matrisome
M_PI	IGF2	Matrisome-Matrisome	DCN	M_I	3	100	47.4	2.24	1.26	Secreted factors	Matrisome-associated	matrisome	Proteoglycans	Core matrisome	matrisome
M_II	COL6A1	Matrisome-Matrisome	SDC1	M_VSM	3	61.3	88.6	1.17	1.02	Collagens	Core matrisome	matrisome	ECM-affiliated proteins	Matrisome-associated	matrisome
Meso	IGF2	Matrisome-Matrisome	DCN	Meso	3	100	96.4	2.21	1.39	Secreted factors	Matrisome-associated	matrisome	Proteoglycans	Core matrisome	matrisome
M_VSM	PCOLCE	Matrisome-Matrisome	TGM2	Meso	3	93.2	78.6	1.26	1.64	ECM glycoproteins	Core matrisome	matrisome	ECM regulators	Matrisome-associated	matrisome
M_II	COL6A1	Matrisome-Matrisome	SDC1	M_II	3	61.3	72.6	1.17	1.07	Collagens	Core matrisome	matrisome	ECM-affiliated proteins	Matrisome-associated	matrisome
M_I	SDC1	Non.matrisome-Matrisome	BSG	M_III	3	52.6	100	1.16	1.63	ECM-affiliated proteins	Matrisome-associated	matrisome	Non.matrisome	Non.matrisome	surfaceome
Trunk	FN1	Matrisome-Matrisome	DCN	M_I	3	92.9	47.4	1.2	1.26	ECM glycoproteins	Core matrisome	matrisome	Proteoglycans	Core matrisome	matrisome
Meso	IGF2	Matrisome-Matrisome	DCN	M_I	3	100	47.4	2.21	1.26	Secreted factors	Matrisome-associated	matrisome	Proteoglycans	Core matrisome	matrisome
Meso	IGF2	Matrisome-Matrisome	DCN	M_VSM	3	100	59.1	2.21	1.09	Secreted factors	Matrisome-associated	matrisome	Proteoglycans	Core matrisome	matrisome
M_PI	IGF2	Matrisome-Matrisome	DCN	Meso	3	100	96.4	2.24	1.39	Secreted factors	Matrisome-associated	matrisome	Proteoglycans	Core matrisome	matrisome
Trunk	IGF2	Matrisome-Matrisome	DCN	M_VSM	3	100	59.1	1.56	1.09	Secreted factors	Matrisome-associated	matrisome	Proteoglycans	Core matrisome	matrisome
Trunk	FN1	Matrisome-Matrisome	DCN	M_VSM	3	92.9	59.1	1.2	1.09	ECM glycoproteins	Core matrisome	matrisome	Proteoglycans	Core matrisome	matrisome
M_VSM	PCOLCE	Matrisome-Matrisome	THBS1	M_I	3	93.2	43.9	1.26	1.01	ECM glycoproteins	Core matrisome	matrisome	ECM glycoproteins	Core matrisome	matrisome
M_VSM	PCOLCE	Matrisome-Matrisome	THBS1	M_III	3	93.2	38.5	1.26	1.28	ECM glycoproteins	Core matrisome	matrisome	ECM glycoproteins	Core matrisome	matrisome
Tip	SDC4	Non.matrisome-Matrisome	ENPP2	Trunk	3	95	46.4	1.34	1.13	ECM-affiliated proteins	Matrisome-associated	matrisome	Non.matrisome	Non.matrisome	extracellular (non-matrisome)
Trunk	SDC4	Non.matrisome-Matrisome	ENPP2	Trunk	3	100	46.4	1.36	1.13	ECM-affiliated proteins	Matrisome-associated	matrisome	Non.matrisome	Non.matrisome	extracellular (non-matrisome)
M_III	PDGFC	Non.matrisome-Matrisome	IGF1R	Trunk	3	76.9	92.9	1.33	1.03	Secreted factors	Matrisome-associated	matrisome	Non.matrisome	Non.matrisome	surfaceome
M_I	SDC1	Non.matrisome-Matrisome	BSG	M_VSM	3	52.6	100	1.16	1.59	ECM-affiliated proteins	Matrisome-associated	matrisome	Non.matrisome	Non.matrisome	surfaceome
M_VSM	AGRN	Non.matrisome-Matrisome	DAG1	M_III	3	81.8	65.4	1.17	1.06	ECM glycoproteins	Core matrisome	matrisome	Non.matrisome	Non.matrisome	surfaceome
M_III	PDGFC	Non.matrisome-Matrisome	PDGFRA	M_PII	3	76.9	70.7	1.33	1.05	Secreted factors	Matrisome-associated	matrisome	Non.matrisome	Non.matrisome	surfaceome
M_III	PDGFC	Non.matrisome-Matrisome	PDGFRA	M_II	3	76.9	79.2	1.33	1.13	Secreted factors	Matrisome-associated	matrisome	Non.matrisome	Non.matrisome	surfaceome
M_III	PDGFC	Non.matrisome-Matrisome	PDGFRA	M_PI	3	76.9	83.5	1.33	1.08	Secreted factors	Matrisome-associated	matrisome	Non.matrisome	Non.matrisome	surfaceome
M_III	PDGFC	Non.matrisome-Matrisome	PDGFRA	M_I	3	76.9	63.2	1.33	1.11	Secreted factors	Matrisome-associated	matrisome	Non.matrisome	Non.matrisome	surfaceome
M_I	SDC1	Non.matrisome-Matrisome	BSG	Trunk	3	52.6	100	1.16	2.25	ECM-affiliated proteins	Matrisome-associated	matrisome	Non.matrisome	Non.matrisome	surfaceome
M_VSM	AGRN	Non.matrisome-Matrisome	DAG1	Meso	3	81.8	92.9	1.17	1.26	ECM glycoproteins	Core matrisome	matrisome	Non.matrisome	Non.matrisome	surfaceome
M_III	PDGFC	Non.matrisome-Matrisome	PDGFRB	M_III	3	76.9	42.3	1.33	1.03	Secreted factors	Matrisome-associated	matrisome	Non.matrisome	Non.matrisome	surfaceome
M_VSM	COL6A2	Non.matrisome-Matrisome	ITGA3	Meso	3	65.9	85.7	1.17	1.08	Collagens	Core matrisome	matrisome	Non.matrisome	Non.matrisome	surfaceome
M_III	PDGFC	Non.matrisome-Matrisome	PDGFRB	M_I	3	76.9	71.9	1.33	1.18	Secreted factors	Matrisome-associated	matrisome	Non.matrisome	Non.matrisome	surfaceome
M_I	SDC1	Non.matrisome-Matrisome	BSG	Meso	3	52.6	100	1.16	1.66	ECM-affiliated proteins	Matrisome-associated	matrisome	Non.matrisome	Non.matrisome	surfaceome
Meso	PDGFC	Non.matrisome-Matrisome	ERBB2	M_I	3	96.4	40.4	1.21	1.07	Secreted factors	Matrisome-associated	matrisome	Non.matrisome	Non.matrisome	surfaceome
Meso	PDGFC	Non.matrisome-Matrisome	ERBB2	M_VSM	3	96.4	75	1.21	1.06	Secreted factors	Matrisome-associated	matrisome	Non.matrisome	Non.matrisome	surfaceome
M_II	COL6A1	Matrisome-Matrisome	SDC1	M_I	3	61.3	52.6	1.17	1.16	Collagens	Core matrisome	matrisome	ECM-affiliated proteins	Matrisome-associated	matrisome
M_II	COL6A1	Matrisome-Matrisome	SDC4	Trunk	3	61.3	100	1.17	1.36	Collagens	Core matrisome	matrisome	ECM-affiliated proteins	Matrisome-associated	matrisome
M_II	COL6A1	Matrisome-Matrisome	SDC4	Tip	3	61.3	95	1.17	1.34	Collagens	Core matrisome	matrisome	ECM-affiliated proteins	Matrisome-associated	matrisome
M_II	PGK1	Non.matrisome-Matrisome	TNC	M_III	3	77.4	57.7	1.13	1.43	Non.matrisome	Non.matrisome	extracellular (non-matrisome)	ECM glycoproteins	Core matrisome	matrisome
M_I	SDC1	Non.matrisome-Matrisome	BSG	M_PI	3	52.6	100	1.16	1.56	ECM-affiliated proteins	Matrisome-associated	matrisome	Non.matrisome	Non.matrisome	surfaceome
M_PI	IGF1	Non.matrisome-Matrisome	ERBB2	M_VSM	3	37.4	75	1.35	1.06	Secreted factors	Matrisome-associated	matrisome	Non.matrisome	Non.matrisome	surfaceome
Meso	PDGFC	Non.matrisome-Matrisome	ERBB2	M_III	3	96.4	42.3	1.21	1.12	Secreted factors	Matrisome-associated	matrisome	Non.matrisome	Non.matrisome	surfaceome
M_II	PGK1	Non.matrisome-Matrisome	TNC	M_VSM	3	77.4	36.4	1.13	1.42	Non.matrisome	Non.matrisome	extracellular (non-matrisome)	ECM glycoproteins	Core matrisome	matrisome
M_PI	IGF1	Non.matrisome-Matrisome	ERBB2	M_I	3	37.4	40.4	1.35	1.07	Secreted factors	Matrisome-associated	matrisome	Non.matrisome	Non.matrisome	surfaceome
M_II	IGF1	Non.matrisome-Matrisome	ERBB2	M_III	3	32.1	42.3	1.08	1.12	Secreted factors	Matrisome-associated	matrisome	Non.matrisome	Non.matrisome	surfaceome
M_III	PDGFC	Non.matrisome-Matrisome	PDGFRB	M_SpP	3	76.9	81.6	1.33	1.09	Secreted factors	Matrisome-associated	matrisome	Non.matrisome	Non.matrisome	surfaceome
M_I	SDC1	Non.matrisome-Matrisome	BSG	M_I	3	52.6	98.2	1.16	1.5	ECM-affiliated proteins	Matrisome-associated	matrisome	Non.matrisome	Non.matrisome	surfaceome
M_PI	IGF1	Non.matrisome-Matrisome	ERBB2	M_III	3	37.4	42.3	1.35	1.12	Secreted factors	Matrisome-associated	matrisome	Non.matrisome	Non.matrisome	surfaceome
M_I	SDC1	Non.matrisome-Matrisome	BSG	Endo	3	52.6	100	1.16	2.75	ECM-affiliated proteins	Matrisome-associated	matrisome	Non.matrisome	Non.matrisome	surfaceome
M_III	PDGFC	Non.matrisome-Matrisome	PDGFRB	M_PII	3	76.9	73.2	1.33	1.17	Secreted factors	Matrisome-associated	matrisome	Non.matrisome	Non.matrisome	surfaceome
Trunk	SDC4	Non.matrisome-Matrisome	EZR	Meso	3	100	92.9	1.36	1.61	ECM-affiliated proteins	Matrisome-associated	matrisome	Non.matrisome	Non.matrisome	extracellular (non-matrisome)
M_I	SDC1	Non.matrisome-Matrisome	CD81	Tip	3	52.6	96.7	1.16	1.5	ECM-affiliated proteins	Matrisome-associated	matrisome	Non.matrisome	Non.matrisome	extracellular (non-matrisome)
Tip	SDC4	Non.matrisome-Matrisome	EZR	Meso	3	95	92.9	1.34	1.61	ECM-affiliated proteins	Matrisome-associated	matrisome	Non.matrisome	Non.matrisome	extracellular (non-matrisome)
M_III	PDGFC	Non.matrisome-Matrisome	PDGFRB	M_VSM	3	76.9	88.6	1.33	1.33	Secreted factors	Matrisome-associated	matrisome	Non.matrisome	Non.matrisome	surfaceome
M_II	IGF1	Non.matrisome-Matrisome	ERBB2	M_I	3	32.1	40.4	1.08	1.07	Secreted factors	Matrisome-associated	matrisome	Non.matrisome	Non.matrisome	surfaceome
M_PI	COL1A2	Non.matrisome-Matrisome	ITGB1	M_PI	3	100	98.9	2.07	1.4	Collagens	Core matrisome	matrisome	Non.matrisome	Non.matrisome	surfaceome
Trunk	ANXA5	Matrisome-Matrisome	FBN1	M_SpP	3	78.6	95.9	1.02	1	ECM-affiliated proteins	Matrisome-associated	matrisome	ECM glycoproteins	Core matrisome	matrisome
M_I	SDC1	Non.matrisome-Matrisome	CD81	M_II	3	52.6	100	1.16	2.17	ECM-affiliated proteins	Matrisome-associated	matrisome	Non.matrisome	Non.matrisome	extracellular (non-matrisome)
M_III	PDGFC	Non.matrisome-Matrisome	PDGFRB	M_PI	3	76.9	78	1.33	1	Secreted factors	Matrisome-associated	matrisome	Non.matrisome	Non.matrisome	surfaceome
M_I	SDC1	Non.matrisome-Matrisome	CD81	M_SpP	3	52.6	98	1.16	1.68	ECM-affiliated proteins	Matrisome-associated	matrisome	Non.matrisome	Non.matrisome	extracellular (non-matrisome)
M_PII	ANXA5	Matrisome-Matrisome	FBN1	M_VSM	3	97.6	84.1	1.26	1.03	ECM-affiliated proteins	Matrisome-associated	matrisome	ECM glycoproteins	Core matrisome	matrisome
M_VSM	COL6A2	Non.matrisome-Matrisome	ITGA5	M_I	3	65.9	31.6	1.17	1.02	Collagens	Core matrisome	matrisome	Non.matrisome	Non.matrisome	surfaceome
M_III	PDGFC	Non.matrisome-Matrisome	PDGFRB	M_II	3	76.9	73.6	1.33	1.14	Secreted factors	Matrisome-associated	matrisome	Non.matrisome	Non.matrisome	surfaceome
M_SpP	ANXA5	Matrisome-Matrisome	FBN1	M_VSM	3	93.9	84.1	1.41	1.03	ECM-affiliated proteins	Matrisome-associated	matrisome	ECM glycoproteins	Core matrisome	matrisome
M_VSM	COL6A2	Non.matrisome-Matrisome	ITGA8	M_SpP	3	65.9	89.8	1.17	1.3	Collagens	Core matrisome	matrisome	Non.matrisome	Non.matrisome	surfaceome
M_PI	COL1A2	Matrisome-Matrisome	MMP2	M_PI	3	100	84.6	2.07	1.37	Collagens	Core matrisome	matrisome	ECM regulators	Matrisome-associated	matrisome
M_II	IGF1	Non.matrisome-Matrisome	ERBB2	M_VSM	3	32.1	75	1.08	1.06	Secreted factors	Matrisome-associated	matrisome	Non.matrisome	Non.matrisome	surfaceome
M_II	IGF1	Non.matrisome-Matrisome	IGF1R	Trunk	3	32.1	92.9	1.08	1.03	Secreted factors	Matrisome-associated	matrisome	Non.matrisome	Non.matrisome	surfaceome
Meso	MFAP2	Matrisome-Matrisome	FBN1	M_VSM	3	100	84.1	1.67	1.03	ECM glycoproteins	Core matrisome	matrisome	ECM glycoproteins	Core matrisome	matrisome
M_VSM	COL6A2	Non.matrisome-Matrisome	ITGB1	M_PI	3	65.9	98.9	1.17	1.4	Collagens	Core matrisome	matrisome	Non.matrisome	Non.matrisome	surfaceome
M_VSM	COL6A2	Non.matrisome-Matrisome	ITGB1	Trunk	3	65.9	100	1.17	1.43	Collagens	Core matrisome	matrisome	Non.matrisome	Non.matrisome	surfaceome
Trunk	FN1	Matrisome-Matrisome	FBN1	M_VSM	3	92.9	84.1	1.2	1.03	ECM glycoproteins	Core matrisome	matrisome	ECM glycoproteins	Core matrisome	matrisome
M_PI	SPARC	Non.matrisome-Matrisome	TGFBR2	M_III	3	97.8	38.5	2	1.01	ECM glycoproteins	Core matrisome	matrisome	Non.matrisome	Non.matrisome	surfaceome
M_I	SDC1	Non.matrisome-Matrisome	CD81	M_PII	3	52.6	97.6	1.16	1.81	ECM-affiliated proteins	Matrisome-associated	matrisome	Non.matrisome	Non.matrisome	extracellular (non-matrisome)
M_III	NPNT	Matrisome-Matrisome	AGRN	M_III	3	65.4	69.2	1.3	1.1	ECM glycoproteins	Core matrisome	matrisome	ECM glycoproteins	Core matrisome	matrisome
M_II	IGF1	Non.matrisome-Matrisome	PDGFRA	M_I	3	32.1	63.2	1.08	1.11	Secreted factors	Matrisome-associated	matrisome	Non.matrisome	Non.matrisome	surfaceome
M_PII	MFAP2	Matrisome-Matrisome	FBN1	M_VSM	3	100	84.1	2.25	1.03	ECM glycoproteins	Core matrisome	matrisome	ECM glycoproteins	Core matrisome	matrisome
M_III	NPNT	Matrisome-Matrisome	AGRN	M_VSM	3	65.4	81.8	1.3	1.17	ECM glycoproteins	Core matrisome	matrisome	ECM glycoproteins	Core matrisome	matrisome
M_I	SDC1	Non.matrisome-Matrisome	CD81	M_VSM	3	52.6	100	1.16	2.16	ECM-affiliated proteins	Matrisome-associated	matrisome	Non.matrisome	Non.matrisome	extracellular (non-matrisome)
M_PI	SPARC	Matrisome-Matrisome	VTN	Tip	3	97.8	93.3	2	1.71	ECM glycoproteins	Core matrisome	matrisome	ECM glycoproteins	Core matrisome	matrisome
M_SpP	IGFBP3	Matrisome-Matrisome	FBN1	M_SpP	3	79.6	95.9	1.27	1	ECM glycoproteins	Core matrisome	matrisome	ECM glycoproteins	Core matrisome	matrisome
M_PII	IGFBP3	Matrisome-Matrisome	FBN1	M_VSM	3	63.4	84.1	1.12	1.03	ECM glycoproteins	Core matrisome	matrisome	ECM glycoproteins	Core matrisome	matrisome
M_II	IGF1	Non.matrisome-Matrisome	PDGFRA	M_PII	3	32.1	70.7	1.08	1.05	Secreted factors	Matrisome-associated	matrisome	Non.matrisome	Non.matrisome	surfaceome
M_PI	MMP2	Matrisome-Matrisome	TIMP3	M_I	3	84.6	64.9	1.37	1.11	ECM regulators	Matrisome-associated	matrisome	ECM regulators	Matrisome-associated	matrisome
M_SpP	IGFBP3	Matrisome-Matrisome	FBN1	M_VSM	3	79.6	84.1	1.27	1.03	ECM glycoproteins	Core matrisome	matrisome	ECM glycoproteins	Core matrisome	matrisome
M_III	NPNT	Non.matrisome-Matrisome	ITGA8	M_SpP	3	65.4	89.8	1.3	1.3	ECM glycoproteins	Core matrisome	matrisome	Non.matrisome	Non.matrisome	surfaceome
M_III	NPNT	Non.matrisome-Matrisome	ITGB1	M_I	3	65.4	86	1.3	1.6	ECM glycoproteins	Core matrisome	matrisome	Non.matrisome	Non.matrisome	surfaceome
M_PII	IGFBP3	Matrisome-Matrisome	FBN1	M_SpP	3	63.4	95.9	1.12	1	ECM glycoproteins	Core matrisome	matrisome	ECM glycoproteins	Core matrisome	matrisome
Trunk	FN1	Matrisome-Matrisome	FBN1	M_SpP	3	92.9	95.9	1.2	1	ECM glycoproteins	Core matrisome	matrisome	ECM glycoproteins	Core matrisome	matrisome
M_III	NPNT	Non.matrisome-Matrisome	ITGB1	M_II	3	65.4	91.5	1.3	1.38	ECM glycoproteins	Core matrisome	matrisome	Non.matrisome	Non.matrisome	surfaceome
M_VSM	COL6A2	Non.matrisome-Matrisome	ITGB1	Meso	3	65.9	100	1.17	1.34	Collagens	Core matrisome	matrisome	Non.matrisome	Non.matrisome	surfaceome
M_II	IGF1	Non.matrisome-Matrisome	PDGFRA	M_II	3	32.1	79.2	1.08	1.13	Secreted factors	Matrisome-associated	matrisome	Non.matrisome	Non.matrisome	surfaceome
M_III	NPNT	Non.matrisome-Matrisome	ITGB1	Trunk	3	65.4	100	1.3	1.43	ECM glycoproteins	Core matrisome	matrisome	Non.matrisome	Non.matrisome	surfaceome
M_SpP	MFAP2	Matrisome-Matrisome	FBN1	M_VSM	3	98	84.1	2.15	1.03	ECM glycoproteins	Core matrisome	matrisome	ECM glycoproteins	Core matrisome	matrisome
M_I	SDC1	Non.matrisome-Matrisome	CD81	Trunk	3	52.6	100	1.16	1.55	ECM-affiliated proteins	Matrisome-associated	matrisome	Non.matrisome	Non.matrisome	extracellular (non-matrisome)
M_VSM	COL6A2	Non.matrisome-Matrisome	ITGB1	M_PII	3	65.9	90.2	1.17	1.58	Collagens	Core matrisome	matrisome	Non.matrisome	Non.matrisome	surfaceome
M_I	SDC1	Non.matrisome-Matrisome	CD81	M_I	3	52.6	100	1.16	2.15	ECM-affiliated proteins	Matrisome-associated	matrisome	Non.matrisome	Non.matrisome	extracellular (non-matrisome)
Trunk	IGFBP5	Matrisome-Matrisome	FBN1	M_VSM	3	82.1	84.1	1.02	1.03	ECM glycoproteins	Core matrisome	matrisome	ECM glycoproteins	Core matrisome	matrisome
M_III	NPNT	Non.matrisome-Matrisome	ITGB1	Tip	3	65.4	98.3	1.3	1.39	ECM glycoproteins	Core matrisome	matrisome	Non.matrisome	Non.matrisome	surfaceome
M_VSM	COL6A2	Non.matrisome-Matrisome	ITGB1	M_I	3	65.9	86	1.17	1.6	Collagens	Core matrisome	matrisome	Non.matrisome	Non.matrisome	surfaceome
M_II	IGF1	Non.matrisome-Matrisome	PDGFRA	M_PI	3	32.1	83.5	1.08	1.08	Secreted factors	Matrisome-associated	matrisome	Non.matrisome	Non.matrisome	surfaceome
M_III	NPNT	Non.matrisome-Matrisome	ITGB1	Meso	3	65.4	100	1.3	1.34	ECM glycoproteins	Core matrisome	matrisome	Non.matrisome	Non.matrisome	surfaceome
M_SpP	EFEMP2	Matrisome-Matrisome	FBN1	M_VSM	3	85.7	84.1	1.01	1.03	ECM glycoproteins	Core matrisome	matrisome	ECM glycoproteins	Core matrisome	matrisome
M_PII	MFAP2	Matrisome-Matrisome	FBN1	M_SpP	3	100	95.9	2.25	1	ECM glycoproteins	Core matrisome	matrisome	ECM glycoproteins	Core matrisome	matrisome
M_SpP	MFAP2	Matrisome-Matrisome	FBN1	M_SpP	3	98	95.9	2.15	1	ECM glycoproteins	Core matrisome	matrisome	ECM glycoproteins	Core matrisome	matrisome
M_I	SDC1	Non.matrisome-Matrisome	CD81	Meso	3	52.6	100	1.16	2.18	ECM-affiliated proteins	Matrisome-associated	matrisome	Non.matrisome	Non.matrisome	extracellular (non-matrisome)
M_PII	ANXA5	Matrisome-Matrisome	FBN1	M_SpP	3	97.6	95.9	1.26	1	ECM-affiliated proteins	Matrisome-associated	matrisome	ECM glycoproteins	Core matrisome	matrisome
M_SpP	EFEMP2	Matrisome-Matrisome	FBN1	M_SpP	3	85.7	95.9	1.01	1	ECM glycoproteins	Core matrisome	matrisome	ECM glycoproteins	Core matrisome	matrisome
M_VSM	COL6A2	Non.matrisome-Matrisome	ITGB1	M_II	3	65.9	91.5	1.17	1.38	Collagens	Core matrisome	matrisome	Non.matrisome	Non.matrisome	surfaceome
M_III	NPNT	Non.matrisome-Matrisome	ITGB1	M_SpP	3	65.4	89.8	1.3	1.34	ECM glycoproteins	Core matrisome	matrisome	Non.matrisome	Non.matrisome	surfaceome
M_SpP	IGFBP5	Matrisome-Matrisome	FBN1	M_VSM	3	51	84.1	1.03	1.03	ECM glycoproteins	Core matrisome	matrisome	ECM glycoproteins	Core matrisome	matrisome
Meso	MFAP2	Matrisome-Matrisome	FBN1	M_SpP	3	100	95.9	1.67	1	ECM glycoproteins	Core matrisome	matrisome	ECM glycoproteins	Core matrisome	matrisome
M_III	NPNT	Non.matrisome-Matrisome	ITGB1	M_III	3	65.4	88.5	1.3	1.8	ECM glycoproteins	Core matrisome	matrisome	Non.matrisome	Non.matrisome	surfaceome
Trunk	IGFBP5	Matrisome-Matrisome	FBN1	M_SpP	3	82.1	95.9	1.02	1	ECM glycoproteins	Core matrisome	matrisome	ECM glycoproteins	Core matrisome	matrisome
M_PI	IGFBP3	Matrisome-Matrisome	FBN1	M_VSM	3	81.3	84.1	1.25	1.03	ECM glycoproteins	Core matrisome	matrisome	ECM glycoproteins	Core matrisome	matrisome
M_I	SDC1	Non.matrisome-Matrisome	CD81	M_PI	3	52.6	98.9	1.16	2.09	ECM-affiliated proteins	Matrisome-associated	matrisome	Non.matrisome	Non.matrisome	extracellular (non-matrisome)
M_I	SDC1	Non.matrisome-Matrisome	CD81	Endo	3	52.6	100	1.16	1.99	ECM-affiliated proteins	Matrisome-associated	matrisome	Non.matrisome	Non.matrisome	extracellular (non-matrisome)
Trunk	ANXA5	Matrisome-Matrisome	FBN1	M_VSM	3	78.6	84.1	1.02	1.03	ECM-affiliated proteins	Matrisome-associated	matrisome	ECM glycoproteins	Core matrisome	matrisome
M_VSM	COL6A2	Non.matrisome-Matrisome	ITGB1	Endo	3	65.9	94.7	1.17	1.21	Collagens	Core matrisome	matrisome	Non.matrisome	Non.matrisome	surfaceome
M_VSM	COL6A2	Non.matrisome-Matrisome	ITGB1	M_SpP	3	65.9	89.8	1.17	1.34	Collagens	Core matrisome	matrisome	Non.matrisome	Non.matrisome	surfaceome
M_II	IGF1	Non.matrisome-Matrisome	PDGFRB	M_PII	3	32.1	73.2	1.08	1.17	Secreted factors	Matrisome-associated	matrisome	Non.matrisome	Non.matrisome	surfaceome
M_I	SDC1	Non.matrisome-Matrisome	CD81	M_III	3	52.6	100	1.16	1.98	ECM-affiliated proteins	Matrisome-associated	matrisome	Non.matrisome	Non.matrisome	extracellular (non-matrisome)
M_III	NPNT	Non.matrisome-Matrisome	ITGB1	M_PII	3	65.4	90.2	1.3	1.58	ECM glycoproteins	Core matrisome	matrisome	Non.matrisome	Non.matrisome	surfaceome
M_VSM	COL6A2	Non.matrisome-Matrisome	ITGB1	M_III	3	65.9	88.5	1.17	1.8	Collagens	Core matrisome	matrisome	Non.matrisome	Non.matrisome	surfaceome
M_III	NPNT	Non.matrisome-Matrisome	ITGB1	M_VSM	3	65.4	97.7	1.3	1.6	ECM glycoproteins	Core matrisome	matrisome	Non.matrisome	Non.matrisome	surfaceome
M_SpP	ANXA5	Matrisome-Matrisome	FBN1	M_SpP	3	93.9	95.9	1.41	1	ECM-affiliated proteins	Matrisome-associated	matrisome	ECM glycoproteins	Core matrisome	matrisome
Meso	IGFBP5	Matrisome-Matrisome	FBN1	M_SpP	3	100	95.9	2.42	1	ECM glycoproteins	Core matrisome	matrisome	ECM glycoproteins	Core matrisome	matrisome
M_SpP	IGFBP5	Matrisome-Matrisome	FBN1	M_SpP	3	51	95.9	1.03	1	ECM glycoproteins	Core matrisome	matrisome	ECM glycoproteins	Core matrisome	matrisome
Meso	IGFBP5	Matrisome-Matrisome	FBN1	M_VSM	3	100	84.1	2.42	1.03	ECM glycoproteins	Core matrisome	matrisome	ECM glycoproteins	Core matrisome	matrisome
M_VSM	COL6A2	Non.matrisome-Matrisome	ITGB1	Tip	3	65.9	98.3	1.17	1.39	Collagens	Core matrisome	matrisome	Non.matrisome	Non.matrisome	surfaceome
M_SpP	FBN1	Matrisome-Matrisome	FBN2	M_PII	3	95.9	87.8	1	1.01	ECM glycoproteins	Core matrisome	matrisome	ECM glycoproteins	Core matrisome	matrisome
M_SpP	FBN1	Matrisome-Matrisome	FBN2	M_I	3	95.9	84.2	1	1.15	ECM glycoproteins	Core matrisome	matrisome	ECM glycoproteins	Core matrisome	matrisome
M_VSM	COL6A2	Non.matrisome-Matrisome	ITGB1	M_VSM	3	65.9	97.7	1.17	1.6	Collagens	Core matrisome	matrisome	Non.matrisome	Non.matrisome	surfaceome
M_SpP	FBN1	Matrisome-Matrisome	FBN2	M_II	3	95.9	85.8	1	1.11	ECM glycoproteins	Core matrisome	matrisome	ECM glycoproteins	Core matrisome	matrisome
M_SpP	FBN1	Matrisome-Matrisome	FBN2	M_PI	3	95.9	94.5	1	1.06	ECM glycoproteins	Core matrisome	matrisome	ECM glycoproteins	Core matrisome	matrisome
M_VSM	COL6A2	Matrisome-Matrisome	SDC1	M_I	3	65.9	52.6	1.17	1.16	Collagens	Core matrisome	matrisome	ECM-affiliated proteins	Matrisome-associated	matrisome
M_SpP	FBN1	Matrisome-Matrisome	FBN2	M_VSM	3	95.9	100	1	1.07	ECM glycoproteins	Core matrisome	matrisome	ECM glycoproteins	Core matrisome	matrisome
M_VSM	COL6A2	Matrisome-Matrisome	SDC1	M_III	3	65.9	69.2	1.17	1.02	Collagens	Core matrisome	matrisome	ECM-affiliated proteins	Matrisome-associated	matrisome
M_SpP	FBN1	Matrisome-Matrisome	FBN2	M_III	3	95.9	88.5	1	1.06	ECM glycoproteins	Core matrisome	matrisome	ECM glycoproteins	Core matrisome	matrisome
M_VSM	COL6A2	Matrisome-Matrisome	SDC1	M_VSM	3	65.9	88.6	1.17	1.02	Collagens	Core matrisome	matrisome	ECM-affiliated proteins	Matrisome-associated	matrisome
M_VSM	COL6A2	Matrisome-Matrisome	SDC1	M_II	3	65.9	72.6	1.17	1.07	Collagens	Core matrisome	matrisome	ECM-affiliated proteins	Matrisome-associated	matrisome
M_SpP	FBN1	Matrisome-Matrisome	FBN2	M_SpP	3	95.9	98	1	1.06	ECM glycoproteins	Core matrisome	matrisome	ECM glycoproteins	Core matrisome	matrisome
M_VSM	COL6A2	Matrisome-Matrisome	SDC4	Trunk	3	65.9	100	1.17	1.36	Collagens	Core matrisome	matrisome	ECM-affiliated proteins	Matrisome-associated	matrisome
M_II	IGF1	Non.matrisome-Matrisome	PDGFRB	M_II	3	32.1	73.6	1.08	1.14	Secreted factors	Matrisome-associated	matrisome	Non.matrisome	Non.matrisome	surfaceome
M_III	NPNT	Non.matrisome-Matrisome	ITGB1	M_PI	3	65.4	98.9	1.3	1.4	ECM glycoproteins	Core matrisome	matrisome	Non.matrisome	Non.matrisome	surfaceome
M_I	SDC1	Matrisome-Matrisome	COL1A1	M_I	3	52.6	100	1.16	2.63	ECM-affiliated proteins	Matrisome-associated	matrisome	Collagens	Core matrisome	matrisome
M_VSM	COL6A2	Matrisome-Matrisome	SDC4	Tip	3	65.9	95	1.17	1.34	Collagens	Core matrisome	matrisome	ECM-affiliated proteins	Matrisome-associated	matrisome
M_I	SDC1	Matrisome-Matrisome	COL1A2	M_I	3	52.6	100	1.16	2.51	ECM-affiliated proteins	Matrisome-associated	matrisome	Collagens	Core matrisome	matrisome
M_II	IGF1	Non.matrisome-Matrisome	PDGFRB	M_SpP	3	32.1	81.6	1.08	1.09	Secreted factors	Matrisome-associated	matrisome	Non.matrisome	Non.matrisome	surfaceome
M_VSM	EFEMP2	Matrisome-Matrisome	FBN1	M_SpP	3	95.5	95.9	1.12	1	ECM glycoproteins	Core matrisome	matrisome	ECM glycoproteins	Core matrisome	matrisome
M_III	NPNT	Non.matrisome-Matrisome	ITGB1	Endo	3	65.4	94.7	1.3	1.21	ECM glycoproteins	Core matrisome	matrisome	Non.matrisome	Non.matrisome	surfaceome
M_III	PGK1	Non.matrisome-Matrisome	TNC	M_III	3	65.4	57.7	1.3	1.43	Non.matrisome	Non.matrisome	extracellular (non-matrisome)	ECM glycoproteins	Core matrisome	matrisome
M_I	SDC1	Matrisome-Matrisome	COL3A1	M_I	3	52.6	100	1.16	2.82	ECM-affiliated proteins	Matrisome-associated	matrisome	Collagens	Core matrisome	matrisome
M_I	SDC1	Matrisome-Matrisome	COL3A1	M_PII	3	52.6	100	1.16	2.35	ECM-affiliated proteins	Matrisome-associated	matrisome	Collagens	Core matrisome	matrisome
M_II	IGF1	Non.matrisome-Matrisome	PDGFRB	M_I	3	32.1	71.9	1.08	1.18	Secreted factors	Matrisome-associated	matrisome	Non.matrisome	Non.matrisome	surfaceome
M_VSM	EFEMP2	Matrisome-Matrisome	FBN1	M_VSM	3	95.5	84.1	1.12	1.03	ECM glycoproteins	Core matrisome	matrisome	ECM glycoproteins	Core matrisome	matrisome
M_III	PGK1	Non.matrisome-Matrisome	TNC	M_VSM	3	65.4	36.4	1.3	1.42	Non.matrisome	Non.matrisome	extracellular (non-matrisome)	ECM glycoproteins	Core matrisome	matrisome
M_II	IGF1	Non.matrisome-Matrisome	PDGFRB	M_PI	3	32.1	78	1.08	1	Secreted factors	Matrisome-associated	matrisome	Non.matrisome	Non.matrisome	surfaceome
M_VSM	EFEMP2	Matrisome-Matrisome	LOX	M_VSM	3	95.5	31.8	1.12	1.02	ECM glycoproteins	Core matrisome	matrisome	ECM regulators	Matrisome-associated	matrisome
M_I	SDC1	Matrisome-Matrisome	COL3A1	M_SpP	3	52.6	98	1.16	2.22	ECM-affiliated proteins	Matrisome-associated	matrisome	Collagens	Core matrisome	matrisome
M_III	THBS1	Matrisome-Matrisome	FBN1	M_VSM	3	38.5	84.1	1.28	1.03	ECM glycoproteins	Core matrisome	matrisome	ECM glycoproteins	Core matrisome	matrisome
M_I	SDC1	Matrisome-Matrisome	COL3A1	M_PI	3	52.6	100	1.16	2.47	ECM-affiliated proteins	Matrisome-associated	matrisome	Collagens	Core matrisome	matrisome
M_III	THBS1	Matrisome-Matrisome	FBN1	M_SpP	3	38.5	95.9	1.28	1	ECM glycoproteins	Core matrisome	matrisome	ECM glycoproteins	Core matrisome	matrisome
M_VSM	PGK1	Non.matrisome-Matrisome	TNC	M_III	3	93.2	57.7	1.12	1.43	Non.matrisome	Non.matrisome	extracellular (non-matrisome)	ECM glycoproteins	Core matrisome	matrisome
M_III	THBS1	Matrisome-Matrisome	FN1	Trunk	3	38.5	92.9	1.28	1.2	ECM glycoproteins	Core matrisome	matrisome	ECM glycoproteins	Core matrisome	matrisome
M_VSM	PGK1	Non.matrisome-Matrisome	TNC	M_VSM	3	93.2	36.4	1.12	1.42	Non.matrisome	Non.matrisome	extracellular (non-matrisome)	ECM glycoproteins	Core matrisome	matrisome
Tip	SDC4	Matrisome-Matrisome	FN1	M_III	3	95	53.8	1.34	1.04	ECM-affiliated proteins	Matrisome-associated	matrisome	ECM glycoproteins	Core matrisome	matrisome
M_I	SDC1	Matrisome-Matrisome	COL3A1	Meso	3	52.6	92.9	1.16	1.94	ECM-affiliated proteins	Matrisome-associated	matrisome	Collagens	Core matrisome	matrisome
Meso	DCN	Matrisome-Matrisome	FN1	Trunk	3	96.4	92.9	1.39	1.2	Proteoglycans	Core matrisome	matrisome	ECM glycoproteins	Core matrisome	matrisome
M_I	SDC1	Matrisome-Matrisome	COL3A1	M_II	3	52.6	98.1	1.16	2.57	ECM-affiliated proteins	Matrisome-associated	matrisome	Collagens	Core matrisome	matrisome
Meso	TGM2	Matrisome-Matrisome	FN1	Trunk	3	78.6	92.9	1.64	1.2	ECM regulators	Matrisome-associated	matrisome	ECM glycoproteins	Core matrisome	matrisome
M_VSM	LAMB1	Non.matrisome-Matrisome	ITGB1	M_VSM	3	95.5	97.7	1.11	1.6	ECM glycoproteins	Core matrisome	matrisome	Non.matrisome	Non.matrisome	surfaceome
M_I	SDC1	Matrisome-Matrisome	COL3A1	M_VSM	3	52.6	100	1.16	2.89	ECM-affiliated proteins	Matrisome-associated	matrisome	Collagens	Core matrisome	matrisome
Tip	SDC4	Matrisome-Matrisome	FN1	Trunk	3	95	92.9	1.34	1.2	ECM-affiliated proteins	Matrisome-associated	matrisome	ECM glycoproteins	Core matrisome	matrisome
Trunk	SDC4	Matrisome-Matrisome	FN1	Trunk	3	100	92.9	1.36	1.2	ECM-affiliated proteins	Matrisome-associated	matrisome	ECM glycoproteins	Core matrisome	matrisome
M_VSM	DCN	Matrisome-Matrisome	FN1	M_III	3	59.1	53.8	1.09	1.04	Proteoglycans	Core matrisome	matrisome	ECM glycoproteins	Core matrisome	matrisome
Meso	TGM2	Matrisome-Matrisome	FN1	M_III	3	78.6	53.8	1.64	1.04	ECM regulators	Matrisome-associated	matrisome	ECM glycoproteins	Core matrisome	matrisome
M_I	SDC1	Matrisome-Matrisome	COL3A1	M_III	3	52.6	100	1.16	2.52	ECM-affiliated proteins	Matrisome-associated	matrisome	Collagens	Core matrisome	matrisome
M_VSM	DCN	Matrisome-Matrisome	FN1	Trunk	3	59.1	92.9	1.09	1.2	Proteoglycans	Core matrisome	matrisome	ECM glycoproteins	Core matrisome	matrisome
Trunk	SDC4	Matrisome-Matrisome	FN1	M_III	3	100	53.8	1.36	1.04	ECM-affiliated proteins	Matrisome-associated	matrisome	ECM glycoproteins	Core matrisome	matrisome
Meso	DCN	Matrisome-Matrisome	FN1	M_III	3	96.4	53.8	1.39	1.04	Proteoglycans	Core matrisome	matrisome	ECM glycoproteins	Core matrisome	matrisome
M_I	SDC1	Matrisome-Matrisome	COL5A2	M_I	3	52.6	80.7	1.16	1.4	ECM-affiliated proteins	Matrisome-associated	matrisome	Collagens	Core matrisome	matrisome
M_I	SDC1	Non.matrisome-Matrisome	CTNNB1	Tip	3	52.6	100	1.16	1.98	ECM-affiliated proteins	Matrisome-associated	matrisome	Non.matrisome	Non.matrisome	extracellular (non-matrisome)
M_II	IGF1	Non.matrisome-Matrisome	PDGFRB	M_III	3	32.1	42.3	1.08	1.03	Secreted factors	Matrisome-associated	matrisome	Non.matrisome	Non.matrisome	surfaceome
M_III	THBS1	Non.matrisome-Matrisome	ITGA3	Meso	3	38.5	85.7	1.28	1.08	ECM glycoproteins	Core matrisome	matrisome	Non.matrisome	Non.matrisome	surfaceome
M_VSM	PA2G4	Non.matrisome-Matrisome	LOX	M_VSM	3	84.1	31.8	1.05	1.02	Non.matrisome	Non.matrisome	extracellular (non-matrisome)	ECM regulators	Matrisome-associated	matrisome
M_II	IGF1	Non.matrisome-Matrisome	PDGFRB	M_VSM	3	32.1	88.6	1.08	1.33	Secreted factors	Matrisome-associated	matrisome	Non.matrisome	Non.matrisome	surfaceome
M_I	SDC1	Non.matrisome-Matrisome	CTNNB1	Trunk	3	52.6	100	1.16	2.25	ECM-affiliated proteins	Matrisome-associated	matrisome	Non.matrisome	Non.matrisome	extracellular (non-matrisome)
M_VSM	FBN1	Matrisome-Matrisome	FBN2	M_SpP	3	84.1	98	1.03	1.06	ECM glycoproteins	Core matrisome	matrisome	ECM glycoproteins	Core matrisome	matrisome
M_VSM	FBN1	Matrisome-Matrisome	FBN2	M_PI	3	84.1	94.5	1.03	1.06	ECM glycoproteins	Core matrisome	matrisome	ECM glycoproteins	Core matrisome	matrisome
M_III	THBS1	Non.matrisome-Matrisome	ITGA5	M_I	3	38.5	31.6	1.28	1.02	ECM glycoproteins	Core matrisome	matrisome	Non.matrisome	Non.matrisome	surfaceome
M_III	THBS1	Non.matrisome-Matrisome	ITGA8	M_SpP	3	38.5	89.8	1.28	1.3	ECM glycoproteins	Core matrisome	matrisome	Non.matrisome	Non.matrisome	surfaceome
M_II	SDC1	Non.matrisome-Matrisome	AHNAK	M_II	3	72.6	97.2	1.07	1.1	ECM-affiliated proteins	Matrisome-associated	matrisome	Non.matrisome	Non.matrisome	extracellular (non-matrisome)
M_II	SDC1	Non.matrisome-Matrisome	AHNAK	M_III	3	72.6	88.5	1.07	1.05	ECM-affiliated proteins	Matrisome-associated	matrisome	Non.matrisome	Non.matrisome	extracellular (non-matrisome)
M_I	SDC1	Non.matrisome-Matrisome	CTNNB1	M_III	3	52.6	100	1.16	1.87	ECM-affiliated proteins	Matrisome-associated	matrisome	Non.matrisome	Non.matrisome	extracellular (non-matrisome)
M_II	SDC1	Non.matrisome-Matrisome	AHNAK	M_I	3	72.6	91.2	1.07	1.14	ECM-affiliated proteins	Matrisome-associated	matrisome	Non.matrisome	Non.matrisome	extracellular (non-matrisome)
M_II	SDC1	Non.matrisome-Matrisome	APOE	Tip	3	72.6	93.3	1.07	1.24	ECM-affiliated proteins	Matrisome-associated	matrisome	Non.matrisome	Non.matrisome	extracellular (non-matrisome)
M_III	THBS1	Non.matrisome-Matrisome	ITGB1	M_PII	3	38.5	90.2	1.28	1.58	ECM glycoproteins	Core matrisome	matrisome	Non.matrisome	Non.matrisome	surfaceome
M_III	THBS1	Non.matrisome-Matrisome	ITGB1	Trunk	3	38.5	100	1.28	1.43	ECM glycoproteins	Core matrisome	matrisome	Non.matrisome	Non.matrisome	surfaceome
M_VSM	FBN1	Matrisome-Matrisome	FBN2	M_PII	3	84.1	87.8	1.03	1.01	ECM glycoproteins	Core matrisome	matrisome	ECM glycoproteins	Core matrisome	matrisome
M_I	SDC1	Non.matrisome-Matrisome	CTNNB1	M_PI	3	52.6	95.6	1.16	1.93	ECM-affiliated proteins	Matrisome-associated	matrisome	Non.matrisome	Non.matrisome	extracellular (non-matrisome)
M_VSM	FBN1	Matrisome-Matrisome	FBN2	M_VSM	3	84.1	100	1.03	1.07	ECM glycoproteins	Core matrisome	matrisome	ECM glycoproteins	Core matrisome	matrisome
M_VSM	FBN1	Matrisome-Matrisome	FBN2	M_I	3	84.1	84.2	1.03	1.15	ECM glycoproteins	Core matrisome	matrisome	ECM glycoproteins	Core matrisome	matrisome
M_III	THBS1	Non.matrisome-Matrisome	ITGB1	M_III	3	38.5	88.5	1.28	1.8	ECM glycoproteins	Core matrisome	matrisome	Non.matrisome	Non.matrisome	surfaceome
M_I	SDC1	Non.matrisome-Matrisome	CTNNB1	M_II	3	52.6	95.3	1.16	2.03	ECM-affiliated proteins	Matrisome-associated	matrisome	Non.matrisome	Non.matrisome	extracellular (non-matrisome)
M_III	THBS1	Non.matrisome-Matrisome	ITGB1	M_PI	3	38.5	98.9	1.28	1.4	ECM glycoproteins	Core matrisome	matrisome	Non.matrisome	Non.matrisome	surfaceome
M_I	SDC1	Non.matrisome-Matrisome	CTNNB1	M_VSM	3	52.6	100	1.16	1.75	ECM-affiliated proteins	Matrisome-associated	matrisome	Non.matrisome	Non.matrisome	extracellular (non-matrisome)
Tip	SDC4	Non.matrisome-Matrisome	GIPC1	M_PII	3	95	78	1.34	1.08	ECM-affiliated proteins	Matrisome-associated	matrisome	Non.matrisome	Non.matrisome	extracellular (non-matrisome)
M_I	SDC1	Non.matrisome-Matrisome	CTNNB1	Endo	3	52.6	100	1.16	1.63	ECM-affiliated proteins	Matrisome-associated	matrisome	Non.matrisome	Non.matrisome	extracellular (non-matrisome)
Trunk	SDC4	Non.matrisome-Matrisome	GIPC1	M_PII	3	100	78	1.36	1.08	ECM-affiliated proteins	Matrisome-associated	matrisome	Non.matrisome	Non.matrisome	extracellular (non-matrisome)
M_VSM	FBN1	Matrisome-Matrisome	FBN2	M_II	3	84.1	85.8	1.03	1.11	ECM glycoproteins	Core matrisome	matrisome	ECM glycoproteins	Core matrisome	matrisome
M_II	SDC1	Non.matrisome-Matrisome	APOE	Trunk	3	72.6	89.3	1.07	1.17	ECM-affiliated proteins	Matrisome-associated	matrisome	Non.matrisome	Non.matrisome	extracellular (non-matrisome)
M_I	SDC1	Non.matrisome-Matrisome	CTNNB1	M_I	3	52.6	96.5	1.16	1.98	ECM-affiliated proteins	Matrisome-associated	matrisome	Non.matrisome	Non.matrisome	extracellular (non-matrisome)
Tip	SDC4	Non.matrisome-Matrisome	GIPC1	M_III	3	95	80.8	1.34	1.06	ECM-affiliated proteins	Matrisome-associated	matrisome	Non.matrisome	Non.matrisome	extracellular (non-matrisome)
M_III	THBS1	Non.matrisome-Matrisome	ITGB1	M_II	3	38.5	91.5	1.28	1.38	ECM glycoproteins	Core matrisome	matrisome	Non.matrisome	Non.matrisome	surfaceome
M_III	THBS1	Non.matrisome-Matrisome	ITGB1	M_I	3	38.5	86	1.28	1.6	ECM glycoproteins	Core matrisome	matrisome	Non.matrisome	Non.matrisome	surfaceome
M_III	THBS1	Non.matrisome-Matrisome	ITGB1	M_VSM	3	38.5	97.7	1.28	1.6	ECM glycoproteins	Core matrisome	matrisome	Non.matrisome	Non.matrisome	surfaceome
M_VSM	FBN1	Matrisome-Matrisome	FBN2	M_III	3	84.1	88.5	1.03	1.06	ECM glycoproteins	Core matrisome	matrisome	ECM glycoproteins	Core matrisome	matrisome
Trunk	SDC4	Non.matrisome-Matrisome	GIPC1	M_III	3	100	80.8	1.36	1.06	ECM-affiliated proteins	Matrisome-associated	matrisome	Non.matrisome	Non.matrisome	extracellular (non-matrisome)
M_I	SDC1	Non.matrisome-Matrisome	CTNNB1	Meso	3	52.6	100	1.16	1.73	ECM-affiliated proteins	Matrisome-associated	matrisome	Non.matrisome	Non.matrisome	extracellular (non-matrisome)
M_II	SDC1	Non.matrisome-Matrisome	BSG	M_III	3	72.6	100	1.07	1.63	ECM-affiliated proteins	Matrisome-associated	matrisome	Non.matrisome	Non.matrisome	surfaceome
M_III	THBS1	Non.matrisome-Matrisome	ITGB1	Tip	3	38.5	98.3	1.28	1.39	ECM glycoproteins	Core matrisome	matrisome	Non.matrisome	Non.matrisome	surfaceome
M_VSM	FBN1	Matrisome-Matrisome	LOX	M_VSM	3	84.1	31.8	1.03	1.02	ECM glycoproteins	Core matrisome	matrisome	ECM regulators	Matrisome-associated	matrisome
M_II	SDC1	Non.matrisome-Matrisome	BSG	M_VSM	3	72.6	100	1.07	1.59	ECM-affiliated proteins	Matrisome-associated	matrisome	Non.matrisome	Non.matrisome	surfaceome
M_I	SDC1	Non.matrisome-Matrisome	CTNNB1	M_PII	3	52.6	97.6	1.16	2.12	ECM-affiliated proteins	Matrisome-associated	matrisome	Non.matrisome	Non.matrisome	extracellular (non-matrisome)
M_VSM	FBN1	Matrisome-Matrisome	LOXL1	M_I	3	84.1	73.7	1.03	1.19	ECM glycoproteins	Core matrisome	matrisome	ECM regulators	Matrisome-associated	matrisome
M_VSM	FBN1	Matrisome-Matrisome	LOXL1	M_III	3	84.1	88.5	1.03	1.38	ECM glycoproteins	Core matrisome	matrisome	ECM regulators	Matrisome-associated	matrisome
M_VSM	FBN1	Matrisome-Matrisome	LOXL1	M_VSM	3	84.1	95.5	1.03	1.47	ECM glycoproteins	Core matrisome	matrisome	ECM regulators	Matrisome-associated	matrisome
M_VSM	FBN1	Matrisome-Matrisome	LOXL1	M_II	3	84.1	77.4	1.03	1.07	ECM glycoproteins	Core matrisome	matrisome	ECM regulators	Matrisome-associated	matrisome
M_VSM	FBN1	Matrisome-Matrisome	LOXL1	M_SpP	3	84.1	91.8	1.03	1.06	ECM glycoproteins	Core matrisome	matrisome	ECM regulators	Matrisome-associated	matrisome
M_VSM	FBN1	Matrisome-Matrisome	LOXL1	M_PII	3	84.1	82.9	1.03	1.04	ECM glycoproteins	Core matrisome	matrisome	ECM regulators	Matrisome-associated	matrisome
M_VSM	FBN1	Matrisome-Matrisome	LOXL1	M_PI	3	84.1	83.5	1.03	1.01	ECM glycoproteins	Core matrisome	matrisome	ECM regulators	Matrisome-associated	matrisome
M_VSM	FBN1	Matrisome-Matrisome	MFAP2	Meso	3	84.1	100	1.03	1.67	ECM glycoproteins	Core matrisome	matrisome	ECM glycoproteins	Core matrisome	matrisome
M_VSM	FBN1	Matrisome-Matrisome	MFAP2	M_III	3	84.1	100	1.03	2.5	ECM glycoproteins	Core matrisome	matrisome	ECM glycoproteins	Core matrisome	matrisome
M_VSM	FBN1	Matrisome-Matrisome	MFAP2	M_II	3	84.1	100	1.03	2.42	ECM glycoproteins	Core matrisome	matrisome	ECM glycoproteins	Core matrisome	matrisome
M_VSM	FBN1	Matrisome-Matrisome	MFAP2	M_SpP	3	84.1	98	1.03	2.15	ECM glycoproteins	Core matrisome	matrisome	ECM glycoproteins	Core matrisome	matrisome
Meso	PDGFC	Non.matrisome-Matrisome	IGF1R	Trunk	3	96.4	92.9	1.21	1.03	Secreted factors	Matrisome-associated	matrisome	Non.matrisome	Non.matrisome	surfaceome
M_PI	IGF1	Non.matrisome-Matrisome	IGF1R	Trunk	3	37.4	92.9	1.35	1.03	Secreted factors	Matrisome-associated	matrisome	Non.matrisome	Non.matrisome	surfaceome
M_III	THBS1	Non.matrisome-Matrisome	ITGB1	Meso	3	38.5	100	1.28	1.34	ECM glycoproteins	Core matrisome	matrisome	Non.matrisome	Non.matrisome	surfaceome
M_II	SDC1	Non.matrisome-Matrisome	BSG	Tip	3	72.6	100	1.07	2.11	ECM-affiliated proteins	Matrisome-associated	matrisome	Non.matrisome	Non.matrisome	surfaceome
M_II	SDC1	Non.matrisome-Matrisome	BSG	Endo	3	72.6	100	1.07	2.75	ECM-affiliated proteins	Matrisome-associated	matrisome	Non.matrisome	Non.matrisome	surfaceome
M_III	THBS1	Non.matrisome-Matrisome	ITGB1	Endo	3	38.5	94.7	1.28	1.21	ECM glycoproteins	Core matrisome	matrisome	Non.matrisome	Non.matrisome	surfaceome
M_I	SDC1	Non.matrisome-Matrisome	CTNNB1	M_SpP	3	52.6	98	1.16	1.95	ECM-affiliated proteins	Matrisome-associated	matrisome	Non.matrisome	Non.matrisome	extracellular (non-matrisome)
M_VSM	FBN1	Matrisome-Matrisome	MFAP2	M_I	3	84.1	100	1.03	2.53	ECM glycoproteins	Core matrisome	matrisome	ECM glycoproteins	Core matrisome	matrisome
M_III	THBS1	Non.matrisome-Matrisome	ITGB1	M_SpP	3	38.5	89.8	1.28	1.34	ECM glycoproteins	Core matrisome	matrisome	Non.matrisome	Non.matrisome	surfaceome
M_I	SDC1	Non.matrisome-Matrisome	ERBB2	M_III	3	52.6	42.3	1.16	1.12	ECM-affiliated proteins	Matrisome-associated	matrisome	Non.matrisome	Non.matrisome	surfaceome
M_III	THBS1	Matrisome-Matrisome	PCOLCE	M_I	3	38.5	80.7	1.28	1.1	ECM glycoproteins	Core matrisome	matrisome	ECM glycoproteins	Core matrisome	matrisome
M_II	SDC1	Non.matrisome-Matrisome	BSG	Trunk	3	72.6	100	1.07	2.25	ECM-affiliated proteins	Matrisome-associated	matrisome	Non.matrisome	Non.matrisome	surfaceome
Tip	SPP1	Non.matrisome-Matrisome	ITGA3	Meso	3	90	85.7	2.67	1.08	ECM glycoproteins	Core matrisome	matrisome	Non.matrisome	Non.matrisome	surfaceome
M_III	THBS1	Matrisome-Matrisome	PCOLCE	M_PI	3	38.5	92.3	1.28	1.07	ECM glycoproteins	Core matrisome	matrisome	ECM glycoproteins	Core matrisome	matrisome
Trunk	SPP1	Non.matrisome-Matrisome	ITGA3	Meso	3	100	85.7	4.41	1.08	ECM glycoproteins	Core matrisome	matrisome	Non.matrisome	Non.matrisome	surfaceome
Trunk	FN1	Non.matrisome-Matrisome	ITGA3	Meso	3	92.9	85.7	1.2	1.08	ECM glycoproteins	Core matrisome	matrisome	Non.matrisome	Non.matrisome	surfaceome
Tip	SDC4	Non.matrisome-Matrisome	ITGA3	Meso	3	95	85.7	1.34	1.08	ECM-affiliated proteins	Matrisome-associated	matrisome	Non.matrisome	Non.matrisome	surfaceome
M_III	THBS1	Matrisome-Matrisome	PCOLCE	M_PII	3	38.5	82.9	1.28	1.1	ECM glycoproteins	Core matrisome	matrisome	ECM glycoproteins	Core matrisome	matrisome
M_I	SDC1	Non.matrisome-Matrisome	ERBB2	M_VSM	3	52.6	75	1.16	1.06	ECM-affiliated proteins	Matrisome-associated	matrisome	Non.matrisome	Non.matrisome	surfaceome
Tip	VTN	Non.matrisome-Matrisome	ITGA3	Meso	3	93.3	85.7	1.71	1.08	ECM glycoproteins	Core matrisome	matrisome	Non.matrisome	Non.matrisome	surfaceome
M_VSM	FBN1	Matrisome-Matrisome	MFAP2	M_PII	3	84.1	100	1.03	2.25	ECM glycoproteins	Core matrisome	matrisome	ECM glycoproteins	Core matrisome	matrisome
M_II	SDC1	Non.matrisome-Matrisome	BSG	M_I	3	72.6	98.2	1.07	1.5	ECM-affiliated proteins	Matrisome-associated	matrisome	Non.matrisome	Non.matrisome	surfaceome
M_VSM	FBN1	Matrisome-Matrisome	MFAP2	M_PI	3	84.1	100	1.03	2.25	ECM glycoproteins	Core matrisome	matrisome	ECM glycoproteins	Core matrisome	matrisome
M_I	SDC1	Non.matrisome-Matrisome	ERBB2	M_I	3	52.6	40.4	1.16	1.07	ECM-affiliated proteins	Matrisome-associated	matrisome	Non.matrisome	Non.matrisome	surfaceome
M_I	SDC1	Matrisome-Matrisome	FGB	Endo	3	52.6	63.2	1.16	1.24	ECM-affiliated proteins	Matrisome-associated	matrisome	ECM glycoproteins	Core matrisome	matrisome
Meso	COL1A1	Non.matrisome-Matrisome	ITGA3	Meso	3	100	85.7	1.55	1.08	Collagens	Core matrisome	matrisome	Non.matrisome	Non.matrisome	surfaceome
Meso	COL1A2	Non.matrisome-Matrisome	ITGA3	Meso	3	100	85.7	2.31	1.08	Collagens	Core matrisome	matrisome	Non.matrisome	Non.matrisome	surfaceome
M_III	THBS1	Matrisome-Matrisome	PCOLCE	M_SpP	3	38.5	93.9	1.28	1.11	ECM glycoproteins	Core matrisome	matrisome	ECM glycoproteins	Core matrisome	matrisome
M_SpP	THBS2	Non.matrisome-Matrisome	ITGA3	Meso	3	51	85.7	1.03	1.08	ECM glycoproteins	Core matrisome	matrisome	Non.matrisome	Non.matrisome	surfaceome
M_I	SDC1	Non.matrisome-Matrisome	FGFR1	M_SpP	3	52.6	98	1.16	1.02	ECM-affiliated proteins	Matrisome-associated	matrisome	Non.matrisome	Non.matrisome	surfaceome
Meso	LAMA5	Non.matrisome-Matrisome	ITGA3	Meso	3	96.4	85.7	1	1.08	ECM glycoproteins	Core matrisome	matrisome	Non.matrisome	Non.matrisome	surfaceome
M_III	THBS1	Matrisome-Matrisome	PCOLCE	M_VSM	3	38.5	93.2	1.28	1.26	ECM glycoproteins	Core matrisome	matrisome	ECM glycoproteins	Core matrisome	matrisome
M_PI	IGFBP3	Matrisome-Matrisome	FBN1	M_SpP	3	81.3	95.9	1.25	1	ECM glycoproteins	Core matrisome	matrisome	ECM glycoproteins	Core matrisome	matrisome
M_VSM	FBN1	Matrisome-Matrisome	TGFBI	M_VSM	3	84.1	88.6	1.03	1.93	ECM glycoproteins	Core matrisome	matrisome	ECM glycoproteins	Core matrisome	matrisome
Meso	LAMB2	Non.matrisome-Matrisome	ITGA3	Meso	3	60.7	85.7	1.02	1.08	ECM glycoproteins	Core matrisome	matrisome	Non.matrisome	Non.matrisome	surfaceome
M_I	SDC1	Non.matrisome-Matrisome	FGFR2	M_I	3	52.6	57.9	1.16	1.14	ECM-affiliated proteins	Matrisome-associated	matrisome	Non.matrisome	Non.matrisome	surfaceome
M_III	THBS1	Matrisome-Matrisome	PCOLCE	M_II	3	38.5	92.5	1.28	1.21	ECM glycoproteins	Core matrisome	matrisome	ECM glycoproteins	Core matrisome	matrisome
Meso	LAMB1	Non.matrisome-Matrisome	ITGA3	Meso	3	92.9	85.7	1.27	1.08	ECM glycoproteins	Core matrisome	matrisome	Non.matrisome	Non.matrisome	surfaceome
Trunk	SDC4	Non.matrisome-Matrisome	ITGA3	Meso	3	100	85.7	1.36	1.08	ECM-affiliated proteins	Matrisome-associated	matrisome	Non.matrisome	Non.matrisome	surfaceome
M_II	SDC1	Non.matrisome-Matrisome	BSG	M_PI	3	72.6	100	1.07	1.56	ECM-affiliated proteins	Matrisome-associated	matrisome	Non.matrisome	Non.matrisome	surfaceome
Meso	COL2A1	Non.matrisome-Matrisome	ITGA3	Meso	3	89.3	85.7	1.02	1.08	Collagens	Core matrisome	matrisome	Non.matrisome	Non.matrisome	surfaceome
Trunk	SPP1	Non.matrisome-Matrisome	ITGA5	M_I	3	100	31.6	4.41	1.02	ECM glycoproteins	Core matrisome	matrisome	Non.matrisome	Non.matrisome	surfaceome
Trunk	FN1	Non.matrisome-Matrisome	ITGA5	M_I	3	92.9	31.6	1.2	1.02	ECM glycoproteins	Core matrisome	matrisome	Non.matrisome	Non.matrisome	surfaceome
M_II	SDC1	Non.matrisome-Matrisome	BSG	M_PII	3	72.6	100	1.07	1.61	ECM-affiliated proteins	Matrisome-associated	matrisome	Non.matrisome	Non.matrisome	surfaceome
M_III	THBS1	Matrisome-Matrisome	SDC1	M_I	3	38.5	52.6	1.28	1.16	ECM glycoproteins	Core matrisome	matrisome	ECM-affiliated proteins	Matrisome-associated	matrisome
M_III	THBS1	Matrisome-Matrisome	SDC1	M_II	3	38.5	72.6	1.28	1.07	ECM glycoproteins	Core matrisome	matrisome	ECM-affiliated proteins	Matrisome-associated	matrisome
M_I	SDC1	Non.matrisome-Matrisome	FGFR2	Trunk	3	52.6	85.7	1.16	1.14	ECM-affiliated proteins	Matrisome-associated	matrisome	Non.matrisome	Non.matrisome	surfaceome
M_III	THBS1	Matrisome-Matrisome	SDC1	M_III	3	38.5	69.2	1.28	1.02	ECM glycoproteins	Core matrisome	matrisome	ECM-affiliated proteins	Matrisome-associated	matrisome
M_I	SDC1	Non.matrisome-Matrisome	FSCN1	M_SpP	3	52.6	98	1.16	1.39	ECM-affiliated proteins	Matrisome-associated	matrisome	Non.matrisome	Non.matrisome	extracellular (non-matrisome)
M_I	SDC1	Non.matrisome-Matrisome	FSCN1	M_II	3	52.6	90.6	1.16	1.19	ECM-affiliated proteins	Matrisome-associated	matrisome	Non.matrisome	Non.matrisome	extracellular (non-matrisome)
M_I	SDC1	Non.matrisome-Matrisome	FSCN1	M_PII	3	52.6	90.2	1.16	1.32	ECM-affiliated proteins	Matrisome-associated	matrisome	Non.matrisome	Non.matrisome	extracellular (non-matrisome)
M_I	SDC1	Non.matrisome-Matrisome	FSCN1	M_PI	3	52.6	95.6	1.16	1.13	ECM-affiliated proteins	Matrisome-associated	matrisome	Non.matrisome	Non.matrisome	extracellular (non-matrisome)
M_SpP	THBS2	Non.matrisome-Matrisome	ITGA5	M_I	3	51	31.6	1.03	1.02	ECM glycoproteins	Core matrisome	matrisome	Non.matrisome	Non.matrisome	surfaceome
Tip	VTN	Non.matrisome-Matrisome	ITGA5	M_I	3	93.3	31.6	1.71	1.02	ECM glycoproteins	Core matrisome	matrisome	Non.matrisome	Non.matrisome	surfaceome
M_I	SDC1	Non.matrisome-Matrisome	FSCN1	M_III	3	52.6	92.3	1.16	1.03	ECM-affiliated proteins	Matrisome-associated	matrisome	Non.matrisome	Non.matrisome	extracellular (non-matrisome)
M_I	SDC1	Non.matrisome-Matrisome	FSCN1	M_VSM	3	52.6	100	1.16	1.17	ECM-affiliated proteins	Matrisome-associated	matrisome	Non.matrisome	Non.matrisome	extracellular (non-matrisome)
M_PI	ANXA5	Matrisome-Matrisome	FBN1	M_SpP	3	94.5	95.9	1.2	1	ECM-affiliated proteins	Matrisome-associated	matrisome	ECM glycoproteins	Core matrisome	matrisome
M_VSM	FBN1	Matrisome-Matrisome	TGFBI	M_PII	3	84.1	97.6	1.03	1.96	ECM glycoproteins	Core matrisome	matrisome	ECM glycoproteins	Core matrisome	matrisome
M_II	SDC1	Non.matrisome-Matrisome	BSG	M_SpP	3	72.6	100	1.07	1.6	ECM-affiliated proteins	Matrisome-associated	matrisome	Non.matrisome	Non.matrisome	surfaceome
M_III	THBS1	Matrisome-Matrisome	SDC1	M_VSM	3	38.5	88.6	1.28	1.02	ECM glycoproteins	Core matrisome	matrisome	ECM-affiliated proteins	Matrisome-associated	matrisome
M_III	THBS1	Matrisome-Matrisome	SDC4	Tip	3	38.5	95	1.28	1.34	ECM glycoproteins	Core matrisome	matrisome	ECM-affiliated proteins	Matrisome-associated	matrisome
M_VSM	FBN1	Matrisome-Matrisome	TGFBI	M_II	3	84.1	96.2	1.03	1.96	ECM glycoproteins	Core matrisome	matrisome	ECM glycoproteins	Core matrisome	matrisome
Tip	SPP1	Non.matrisome-Matrisome	ITGA5	M_I	3	90	31.6	2.67	1.02	ECM glycoproteins	Core matrisome	matrisome	Non.matrisome	Non.matrisome	surfaceome
M_I	SDC1	Non.matrisome-Matrisome	GIPC1	M_PII	3	52.6	78	1.16	1.08	ECM-affiliated proteins	Matrisome-associated	matrisome	Non.matrisome	Non.matrisome	extracellular (non-matrisome)
M_SpP	THBS2	Non.matrisome-Matrisome	ITGA8	M_SpP	3	51	89.8	1.03	1.3	ECM glycoproteins	Core matrisome	matrisome	Non.matrisome	Non.matrisome	surfaceome
Meso	FREM2	Non.matrisome-Matrisome	ITGA8	M_SpP	3	89.3	89.8	1.37	1.3	ECM-affiliated proteins	Matrisome-associated	matrisome	Non.matrisome	Non.matrisome	surfaceome
Tip	VTN	Non.matrisome-Matrisome	ITGA8	M_SpP	3	93.3	89.8	1.71	1.3	ECM glycoproteins	Core matrisome	matrisome	Non.matrisome	Non.matrisome	surfaceome
M_III	THBS1	Matrisome-Matrisome	SDC4	Trunk	3	38.5	100	1.28	1.36	ECM glycoproteins	Core matrisome	matrisome	ECM-affiliated proteins	Matrisome-associated	matrisome
M_III	THBS1	Matrisome-Matrisome	TGM2	Meso	3	38.5	78.6	1.28	1.64	ECM glycoproteins	Core matrisome	matrisome	ECM regulators	Matrisome-associated	matrisome
M_III	COL6A1	Non.matrisome-Matrisome	ITGA3	Meso	3	38.5	85.7	1.21	1.08	Collagens	Core matrisome	matrisome	Non.matrisome	Non.matrisome	surfaceome
M_SpP	COL1A1	Non.matrisome-Matrisome	ITGA8	M_SpP	3	100	89.8	2.59	1.3	Collagens	Core matrisome	matrisome	Non.matrisome	Non.matrisome	surfaceome
M_III	COL6A2	Non.matrisome-Matrisome	ITGA3	Meso	3	42.3	85.7	1.21	1.08	Collagens	Core matrisome	matrisome	Non.matrisome	Non.matrisome	surfaceome
M_I	SDC1	Non.matrisome-Matrisome	GIPC1	M_III	3	52.6	80.8	1.16	1.06	ECM-affiliated proteins	Matrisome-associated	matrisome	Non.matrisome	Non.matrisome	extracellular (non-matrisome)
M_III	COL6A2	Non.matrisome-Matrisome	ITGA5	M_I	3	42.3	31.6	1.21	1.02	Collagens	Core matrisome	matrisome	Non.matrisome	Non.matrisome	surfaceome
Tip	FREM2	Non.matrisome-Matrisome	ITGA8	M_SpP	3	91.7	89.8	1.21	1.3	ECM-affiliated proteins	Matrisome-associated	matrisome	Non.matrisome	Non.matrisome	surfaceome
M_SpP	FREM1	Non.matrisome-Matrisome	ITGA8	M_SpP	3	93.9	89.8	1.04	1.3	ECM-affiliated proteins	Matrisome-associated	matrisome	Non.matrisome	Non.matrisome	surfaceome
M_I	SDC1	Non.matrisome-Matrisome	GNB4	M_III	3	52.6	69.2	1.16	1.06	ECM-affiliated proteins	Matrisome-associated	matrisome	Non.matrisome	Non.matrisome	extracellular (non-matrisome)
Meso	NPNT	Non.matrisome-Matrisome	ITGA8	M_SpP	3	96.4	89.8	1.32	1.3	ECM glycoproteins	Core matrisome	matrisome	Non.matrisome	Non.matrisome	surfaceome
Tip	SPP1	Non.matrisome-Matrisome	ITGA8	M_SpP	3	90	89.8	2.67	1.3	ECM glycoproteins	Core matrisome	matrisome	Non.matrisome	Non.matrisome	surfaceome
M_PII	FREM1	Non.matrisome-Matrisome	ITGA8	M_SpP	3	68.3	89.8	1.09	1.3	ECM-affiliated proteins	Matrisome-associated	matrisome	Non.matrisome	Non.matrisome	surfaceome
M_III	COL6A1	Non.matrisome-Matrisome	ITGA5	M_I	3	38.5	31.6	1.21	1.02	Collagens	Core matrisome	matrisome	Non.matrisome	Non.matrisome	surfaceome
Trunk	FREM2	Non.matrisome-Matrisome	ITGA8	M_SpP	3	89.3	89.8	1.06	1.3	ECM-affiliated proteins	Matrisome-associated	matrisome	Non.matrisome	Non.matrisome	surfaceome
Meso	FRAS1	Non.matrisome-Matrisome	ITGA8	M_SpP	3	96.4	89.8	1.13	1.3	ECM glycoproteins	Core matrisome	matrisome	Non.matrisome	Non.matrisome	surfaceome
Trunk	SPP1	Non.matrisome-Matrisome	ITGA8	M_SpP	3	100	89.8	4.41	1.3	ECM glycoproteins	Core matrisome	matrisome	Non.matrisome	Non.matrisome	surfaceome
M_VSM	FBN1	Matrisome-Matrisome	TGFBI	M_SpP	3	84.1	95.9	1.03	1.8	ECM glycoproteins	Core matrisome	matrisome	ECM glycoproteins	Core matrisome	matrisome
M_III	COL6A1	Non.matrisome-Matrisome	ITGA8	M_SpP	3	38.5	89.8	1.21	1.3	Collagens	Core matrisome	matrisome	Non.matrisome	Non.matrisome	surfaceome
M_II	SDC1	Non.matrisome-Matrisome	BSG	M_II	3	72.6	99.1	1.07	1.64	ECM-affiliated proteins	Matrisome-associated	matrisome	Non.matrisome	Non.matrisome	surfaceome
M_SpP	COL1A2	Non.matrisome-Matrisome	ITGA8	M_SpP	3	98	89.8	2.11	1.3	Collagens	Core matrisome	matrisome	Non.matrisome	Non.matrisome	surfaceome
M_I	SDC1	Non.matrisome-Matrisome	IGF1R	Trunk	3	52.6	92.9	1.16	1.03	ECM-affiliated proteins	Matrisome-associated	matrisome	Non.matrisome	Non.matrisome	surfaceome
M_VSM	FBN1	Matrisome-Matrisome	TGFBI	M_PI	3	84.1	96.7	1.03	1.84	ECM glycoproteins	Core matrisome	matrisome	ECM glycoproteins	Core matrisome	matrisome
Trunk	FN1	Non.matrisome-Matrisome	ITGA8	M_SpP	3	92.9	89.8	1.2	1.3	ECM glycoproteins	Core matrisome	matrisome	Non.matrisome	Non.matrisome	surfaceome
M_PI	ANXA5	Matrisome-Matrisome	FBN1	M_VSM	3	94.5	84.1	1.2	1.03	ECM-affiliated proteins	Matrisome-associated	matrisome	ECM glycoproteins	Core matrisome	matrisome
M_II	SDC1	Non.matrisome-Matrisome	BSG	Meso	3	72.6	100	1.07	1.66	ECM-affiliated proteins	Matrisome-associated	matrisome	Non.matrisome	Non.matrisome	surfaceome
M_SpP	LAMB1	Non.matrisome-Matrisome	ITGA8	M_SpP	3	81.6	89.8	1.11	1.3	ECM glycoproteins	Core matrisome	matrisome	Non.matrisome	Non.matrisome	surfaceome
M_II	SDC1	Non.matrisome-Matrisome	CD81	M_VSM	3	72.6	100	1.07	2.16	ECM-affiliated proteins	Matrisome-associated	matrisome	Non.matrisome	Non.matrisome	extracellular (non-matrisome)
M_II	SDC1	Non.matrisome-Matrisome	CD81	M_I	3	72.6	100	1.07	2.15	ECM-affiliated proteins	Matrisome-associated	matrisome	Non.matrisome	Non.matrisome	extracellular (non-matrisome)
M_I	SDC1	Non.matrisome-Matrisome	ITGA3	Meso	3	52.6	85.7	1.16	1.08	ECM-affiliated proteins	Matrisome-associated	matrisome	Non.matrisome	Non.matrisome	surfaceome
M_III	COL6A2	Non.matrisome-Matrisome	ITGA8	M_SpP	3	42.3	89.8	1.21	1.3	Collagens	Core matrisome	matrisome	Non.matrisome	Non.matrisome	surfaceome
Meso	FRAS1	Non.matrisome-Matrisome	ITGB1	M_PI	3	96.4	98.9	1.13	1.4	ECM glycoproteins	Core matrisome	matrisome	Non.matrisome	Non.matrisome	surfaceome
M_II	SDC1	Non.matrisome-Matrisome	CD81	M_SpP	3	72.6	98	1.07	1.68	ECM-affiliated proteins	Matrisome-associated	matrisome	Non.matrisome	Non.matrisome	extracellular (non-matrisome)
M_SpP	FREM1	Non.matrisome-Matrisome	ITGB1	M_PI	3	93.9	98.9	1.04	1.4	ECM-affiliated proteins	Matrisome-associated	matrisome	Non.matrisome	Non.matrisome	surfaceome
M_II	SDC1	Non.matrisome-Matrisome	CD81	M_III	3	72.6	100	1.07	1.98	ECM-affiliated proteins	Matrisome-associated	matrisome	Non.matrisome	Non.matrisome	extracellular (non-matrisome)
M_III	COL6A1	Non.matrisome-Matrisome	ITGB1	Trunk	3	38.5	100	1.21	1.43	Collagens	Core matrisome	matrisome	Non.matrisome	Non.matrisome	surfaceome
Trunk	FN1	Non.matrisome-Matrisome	ITGB1	M_PI	3	92.9	98.9	1.2	1.4	ECM glycoproteins	Core matrisome	matrisome	Non.matrisome	Non.matrisome	surfaceome
M_I	SDC1	Non.matrisome-Matrisome	ITGB1	M_PII	3	52.6	90.2	1.16	1.58	ECM-affiliated proteins	Matrisome-associated	matrisome	Non.matrisome	Non.matrisome	surfaceome
M_PII	FREM1	Non.matrisome-Matrisome	ITGB1	M_VSM	3	68.3	97.7	1.09	1.6	ECM-affiliated proteins	Matrisome-associated	matrisome	Non.matrisome	Non.matrisome	surfaceome
M_III	COL6A2	Non.matrisome-Matrisome	ITGB1	M_VSM	3	42.3	97.7	1.21	1.6	Collagens	Core matrisome	matrisome	Non.matrisome	Non.matrisome	surfaceome
M_I	SDC1	Non.matrisome-Matrisome	ITGB1	Meso	3	52.6	100	1.16	1.34	ECM-affiliated proteins	Matrisome-associated	matrisome	Non.matrisome	Non.matrisome	surfaceome
M_VSM	FBN1	Matrisome-Matrisome	TGFBI	M_I	3	84.1	91.2	1.03	2.14	ECM glycoproteins	Core matrisome	matrisome	ECM glycoproteins	Core matrisome	matrisome
Meso	FREM2	Non.matrisome-Matrisome	ITGB1	M_I	3	89.3	86	1.37	1.6	ECM-affiliated proteins	Matrisome-associated	matrisome	Non.matrisome	Non.matrisome	surfaceome
M_II	SDC1	Non.matrisome-Matrisome	CD81	M_II	3	72.6	100	1.07	2.17	ECM-affiliated proteins	Matrisome-associated	matrisome	Non.matrisome	Non.matrisome	extracellular (non-matrisome)
M_SpP	FREM1	Non.matrisome-Matrisome	ITGB1	Tip	3	93.9	98.3	1.04	1.39	ECM-affiliated proteins	Matrisome-associated	matrisome	Non.matrisome	Non.matrisome	surfaceome
M_II	SDC1	Non.matrisome-Matrisome	CD81	Trunk	3	72.6	100	1.07	1.55	ECM-affiliated proteins	Matrisome-associated	matrisome	Non.matrisome	Non.matrisome	extracellular (non-matrisome)
M_I	SDC1	Non.matrisome-Matrisome	ITGB1	M_SpP	3	52.6	89.8	1.16	1.34	ECM-affiliated proteins	Matrisome-associated	matrisome	Non.matrisome	Non.matrisome	surfaceome
M_III	COL6A1	Non.matrisome-Matrisome	ITGB1	M_PII	3	38.5	90.2	1.21	1.58	Collagens	Core matrisome	matrisome	Non.matrisome	Non.matrisome	surfaceome
M_I	SDC1	Non.matrisome-Matrisome	ITGB1	M_II	3	52.6	91.5	1.16	1.38	ECM-affiliated proteins	Matrisome-associated	matrisome	Non.matrisome	Non.matrisome	surfaceome
M_I	SDC1	Non.matrisome-Matrisome	ITGB1	Endo	3	52.6	94.7	1.16	1.21	ECM-affiliated proteins	Matrisome-associated	matrisome	Non.matrisome	Non.matrisome	surfaceome
M_II	SDC1	Non.matrisome-Matrisome	CD81	M_PI	3	72.6	98.9	1.07	2.09	ECM-affiliated proteins	Matrisome-associated	matrisome	Non.matrisome	Non.matrisome	extracellular (non-matrisome)
Meso	NPNT	Non.matrisome-Matrisome	ITGB1	Endo	3	96.4	94.7	1.32	1.21	ECM glycoproteins	Core matrisome	matrisome	Non.matrisome	Non.matrisome	surfaceome
Trunk	FN1	Non.matrisome-Matrisome	ITGB1	M_SpP	3	92.9	89.8	1.2	1.34	ECM glycoproteins	Core matrisome	matrisome	Non.matrisome	Non.matrisome	surfaceome
Meso	FRAS1	Non.matrisome-Matrisome	ITGB1	Tip	3	96.4	98.3	1.13	1.39	ECM glycoproteins	Core matrisome	matrisome	Non.matrisome	Non.matrisome	surfaceome
M_I	SDC1	Non.matrisome-Matrisome	ITGB1	M_III	3	52.6	88.5	1.16	1.8	ECM-affiliated proteins	Matrisome-associated	matrisome	Non.matrisome	Non.matrisome	surfaceome
M_PI	PCOLCE	Matrisome-Matrisome	BGN	M_II	3	92.3	56.6	1.07	1.12	ECM glycoproteins	Core matrisome	matrisome	Proteoglycans	Core matrisome	matrisome
M_PII	FREM1	Non.matrisome-Matrisome	ITGB1	M_I	3	68.3	86	1.09	1.6	ECM-affiliated proteins	Matrisome-associated	matrisome	Non.matrisome	Non.matrisome	surfaceome
M_II	SDC1	Non.matrisome-Matrisome	CD81	M_PII	3	72.6	97.6	1.07	1.81	ECM-affiliated proteins	Matrisome-associated	matrisome	Non.matrisome	Non.matrisome	extracellular (non-matrisome)
M_III	COL6A1	Non.matrisome-Matrisome	ITGB1	M_II	3	38.5	91.5	1.21	1.38	Collagens	Core matrisome	matrisome	Non.matrisome	Non.matrisome	surfaceome
Meso	FRAS1	Non.matrisome-Matrisome	ITGB1	Meso	3	96.4	100	1.13	1.34	ECM glycoproteins	Core matrisome	matrisome	Non.matrisome	Non.matrisome	surfaceome
M_I	SDC1	Non.matrisome-Matrisome	ITGB1	Tip	3	52.6	98.3	1.16	1.39	ECM-affiliated proteins	Matrisome-associated	matrisome	Non.matrisome	Non.matrisome	surfaceome
Trunk	FN1	Non.matrisome-Matrisome	ITGB1	Tip	3	92.9	98.3	1.2	1.39	ECM glycoproteins	Core matrisome	matrisome	Non.matrisome	Non.matrisome	surfaceome
M_III	COL6A1	Non.matrisome-Matrisome	ITGB1	M_SpP	3	38.5	89.8	1.21	1.34	Collagens	Core matrisome	matrisome	Non.matrisome	Non.matrisome	surfaceome
M_I	SDC1	Non.matrisome-Matrisome	ITGB1	M_VSM	3	52.6	97.7	1.16	1.6	ECM-affiliated proteins	Matrisome-associated	matrisome	Non.matrisome	Non.matrisome	surfaceome
M_PI	PCOLCE	Matrisome-Matrisome	BGN	M_PII	3	92.3	58.5	1.07	1.05	ECM glycoproteins	Core matrisome	matrisome	Proteoglycans	Core matrisome	matrisome
M_II	SDC1	Non.matrisome-Matrisome	CD81	Meso	3	72.6	100	1.07	2.18	ECM-affiliated proteins	Matrisome-associated	matrisome	Non.matrisome	Non.matrisome	extracellular (non-matrisome)
M_PI	PCOLCE	Matrisome-Matrisome	BGN	M_VSM	3	92.3	79.5	1.07	1.27	ECM glycoproteins	Core matrisome	matrisome	Proteoglycans	Core matrisome	matrisome
M_III	COL6A1	Non.matrisome-Matrisome	ITGB1	M_III	3	38.5	88.5	1.21	1.8	Collagens	Core matrisome	matrisome	Non.matrisome	Non.matrisome	surfaceome
M_II	SDC1	Non.matrisome-Matrisome	CD81	Tip	3	72.6	96.7	1.07	1.5	ECM-affiliated proteins	Matrisome-associated	matrisome	Non.matrisome	Non.matrisome	extracellular (non-matrisome)
M_PI	PCOLCE	Matrisome-Matrisome	SDC1	M_VSM	3	92.3	88.6	1.07	1.02	ECM glycoproteins	Core matrisome	matrisome	ECM-affiliated proteins	Matrisome-associated	matrisome
M_III	COL6A2	Non.matrisome-Matrisome	ITGB1	M_PII	3	42.3	90.2	1.21	1.58	Collagens	Core matrisome	matrisome	Non.matrisome	Non.matrisome	surfaceome
Trunk	COL2A1	Non.matrisome-Matrisome	ITGB1	Trunk	3	89.3	100	1.2	1.43	Collagens	Core matrisome	matrisome	Non.matrisome	Non.matrisome	surfaceome
M_II	SDC1	Non.matrisome-Matrisome	CD81	Endo	3	72.6	100	1.07	1.99	ECM-affiliated proteins	Matrisome-associated	matrisome	Non.matrisome	Non.matrisome	extracellular (non-matrisome)
M_III	COL6A2	Non.matrisome-Matrisome	ITGB1	M_II	3	42.3	91.5	1.21	1.38	Collagens	Core matrisome	matrisome	Non.matrisome	Non.matrisome	surfaceome
M_PI	PCOLCE	Matrisome-Matrisome	SDC1	M_III	3	92.3	69.2	1.07	1.02	ECM glycoproteins	Core matrisome	matrisome	ECM-affiliated proteins	Matrisome-associated	matrisome
M_VSM	FBN1	Matrisome-Matrisome	TGFBI	M_III	3	84.1	96.2	1.03	1.97	ECM glycoproteins	Core matrisome	matrisome	ECM glycoproteins	Core matrisome	matrisome
M_PI	PCOLCE	Matrisome-Matrisome	SDC1	M_II	3	92.3	72.6	1.07	1.07	ECM glycoproteins	Core matrisome	matrisome	ECM-affiliated proteins	Matrisome-associated	matrisome
M_III	COL6A2	Non.matrisome-Matrisome	ITGB1	Trunk	3	42.3	100	1.21	1.43	Collagens	Core matrisome	matrisome	Non.matrisome	Non.matrisome	surfaceome
M_I	SDC1	Non.matrisome-Matrisome	ITGB1	M_I	3	52.6	86	1.16	1.6	ECM-affiliated proteins	Matrisome-associated	matrisome	Non.matrisome	Non.matrisome	surfaceome
M_PII	COL1A2	Non.matrisome-Matrisome	ITGB1	M_PII	3	100	90.2	1.91	1.58	Collagens	Core matrisome	matrisome	Non.matrisome	Non.matrisome	surfaceome
M_II	SDC1	Matrisome-Matrisome	COL1A1	M_II	3	72.6	100	1.07	2.7	ECM-affiliated proteins	Matrisome-associated	matrisome	Collagens	Core matrisome	matrisome
Trunk	FREM2	Non.matrisome-Matrisome	ITGB1	M_PI	3	89.3	98.9	1.06	1.4	ECM-affiliated proteins	Matrisome-associated	matrisome	Non.matrisome	Non.matrisome	surfaceome
M_I	SDC1	Non.matrisome-Matrisome	ITGB1	Trunk	3	52.6	100	1.16	1.43	ECM-affiliated proteins	Matrisome-associated	matrisome	Non.matrisome	Non.matrisome	surfaceome
M_II	SDC1	Matrisome-Matrisome	COL1A2	M_II	3	72.6	99.1	1.07	2.06	ECM-affiliated proteins	Matrisome-associated	matrisome	Collagens	Core matrisome	matrisome
Meso	COL1A2	Non.matrisome-Matrisome	ITGB1	Meso	3	100	100	2.31	1.34	Collagens	Core matrisome	matrisome	Non.matrisome	Non.matrisome	surfaceome
M_III	COL6A2	Non.matrisome-Matrisome	ITGB1	M_SpP	3	42.3	89.8	1.21	1.34	Collagens	Core matrisome	matrisome	Non.matrisome	Non.matrisome	surfaceome
M_III	COL6A1	Non.matrisome-Matrisome	ITGB1	M_VSM	3	38.5	97.7	1.21	1.6	Collagens	Core matrisome	matrisome	Non.matrisome	Non.matrisome	surfaceome
M_SpP	FREM1	Non.matrisome-Matrisome	ITGB1	Meso	3	93.9	100	1.04	1.34	ECM-affiliated proteins	Matrisome-associated	matrisome	Non.matrisome	Non.matrisome	surfaceome
M_III	COL6A2	Non.matrisome-Matrisome	ITGB1	M_I	3	42.3	86	1.21	1.6	Collagens	Core matrisome	matrisome	Non.matrisome	Non.matrisome	surfaceome
M_I	SDC1	Non.matrisome-Matrisome	ITGB1	M_PI	3	52.6	98.9	1.16	1.4	ECM-affiliated proteins	Matrisome-associated	matrisome	Non.matrisome	Non.matrisome	surfaceome
M_II	SDC1	Matrisome-Matrisome	COL3A1	M_II	3	72.6	98.1	1.07	2.57	ECM-affiliated proteins	Matrisome-associated	matrisome	Collagens	Core matrisome	matrisome
M_VSM	SDC1	Non.matrisome-Matrisome	AHNAK	M_II	3	88.6	97.2	1.02	1.1	ECM-affiliated proteins	Matrisome-associated	matrisome	Non.matrisome	Non.matrisome	extracellular (non-matrisome)
M_III	COL6A1	Non.matrisome-Matrisome	ITGB1	Tip	3	38.5	98.3	1.21	1.39	Collagens	Core matrisome	matrisome	Non.matrisome	Non.matrisome	surfaceome
M_II	SDC1	Matrisome-Matrisome	COL3A1	Meso	3	72.6	92.9	1.07	1.94	ECM-affiliated proteins	Matrisome-associated	matrisome	Collagens	Core matrisome	matrisome
M_I	SDC1	Matrisome-Matrisome	MDK	M_VSM	3	52.6	100	1.16	2.07	ECM-affiliated proteins	Matrisome-associated	matrisome	Secreted factors	Matrisome-associated	matrisome
Meso	NPNT	Non.matrisome-Matrisome	ITGB1	M_I	3	96.4	86	1.32	1.6	ECM glycoproteins	Core matrisome	matrisome	Non.matrisome	Non.matrisome	surfaceome
M_SpP	THBS2	Non.matrisome-Matrisome	ITGB1	M_SpP	3	51	89.8	1.03	1.34	ECM glycoproteins	Core matrisome	matrisome	Non.matrisome	Non.matrisome	surfaceome
M_VSM	SDC1	Non.matrisome-Matrisome	AHNAK	M_III	3	88.6	88.5	1.02	1.05	ECM-affiliated proteins	Matrisome-associated	matrisome	Non.matrisome	Non.matrisome	extracellular (non-matrisome)
Meso	LAMB1	Non.matrisome-Matrisome	ITGB1	Meso	3	92.9	100	1.27	1.34	ECM glycoproteins	Core matrisome	matrisome	Non.matrisome	Non.matrisome	surfaceome
Tip	SPP1	Non.matrisome-Matrisome	ITGB1	M_II	3	90	91.5	2.67	1.38	ECM glycoproteins	Core matrisome	matrisome	Non.matrisome	Non.matrisome	surfaceome
M_III	COL6A2	Non.matrisome-Matrisome	ITGB1	Tip	3	42.3	98.3	1.21	1.39	Collagens	Core matrisome	matrisome	Non.matrisome	Non.matrisome	surfaceome
M_II	SDC1	Matrisome-Matrisome	COL3A1	M_SpP	3	72.6	98	1.07	2.22	ECM-affiliated proteins	Matrisome-associated	matrisome	Collagens	Core matrisome	matrisome
M_III	COL6A2	Non.matrisome-Matrisome	ITGB1	Endo	3	42.3	94.7	1.21	1.21	Collagens	Core matrisome	matrisome	Non.matrisome	Non.matrisome	surfaceome
Meso	FRAS1	Non.matrisome-Matrisome	ITGB1	M_I	3	96.4	86	1.13	1.6	ECM glycoproteins	Core matrisome	matrisome	Non.matrisome	Non.matrisome	surfaceome
Meso	FRAS1	Non.matrisome-Matrisome	ITGB1	M_VSM	3	96.4	97.7	1.13	1.6	ECM glycoproteins	Core matrisome	matrisome	Non.matrisome	Non.matrisome	surfaceome
M_I	SDC1	Matrisome-Matrisome	MDK	M_II	3	52.6	100	1.16	2.36	ECM-affiliated proteins	Matrisome-associated	matrisome	Secreted factors	Matrisome-associated	matrisome
M_II	SDC1	Matrisome-Matrisome	COL3A1	M_VSM	3	72.6	100	1.07	2.89	ECM-affiliated proteins	Matrisome-associated	matrisome	Collagens	Core matrisome	matrisome
M_PI	PCOLCE	Matrisome-Matrisome	SDC1	M_I	3	92.3	52.6	1.07	1.16	ECM glycoproteins	Core matrisome	matrisome	ECM-affiliated proteins	Matrisome-associated	matrisome
M_PII	FREM1	Non.matrisome-Matrisome	ITGB1	Meso	3	68.3	100	1.09	1.34	ECM-affiliated proteins	Matrisome-associated	matrisome	Non.matrisome	Non.matrisome	surfaceome
M_I	SDC1	Matrisome-Matrisome	MDK	Meso	3	52.6	100	1.16	1.95	ECM-affiliated proteins	Matrisome-associated	matrisome	Secreted factors	Matrisome-associated	matrisome
M_PII	FREM1	Non.matrisome-Matrisome	ITGB1	M_PII	3	68.3	90.2	1.09	1.58	ECM-affiliated proteins	Matrisome-associated	matrisome	Non.matrisome	Non.matrisome	surfaceome
M_II	SDC1	Matrisome-Matrisome	COL3A1	M_PII	3	72.6	100	1.07	2.35	ECM-affiliated proteins	Matrisome-associated	matrisome	Collagens	Core matrisome	matrisome
M_SpP	FREM1	Non.matrisome-Matrisome	ITGB1	M_III	3	93.9	88.5	1.04	1.8	ECM-affiliated proteins	Matrisome-associated	matrisome	Non.matrisome	Non.matrisome	surfaceome
Meso	COL2A1	Non.matrisome-Matrisome	ITGB1	Meso	3	89.3	100	1.02	1.34	Collagens	Core matrisome	matrisome	Non.matrisome	Non.matrisome	surfaceome
M_I	SDC1	Matrisome-Matrisome	MDK	Trunk	3	52.6	100	1.16	2.15	ECM-affiliated proteins	Matrisome-associated	matrisome	Secreted factors	Matrisome-associated	matrisome
M_I	SDC1	Matrisome-Matrisome	MDK	M_PII	3	52.6	100	1.16	2.19	ECM-affiliated proteins	Matrisome-associated	matrisome	Secreted factors	Matrisome-associated	matrisome
M_II	SDC1	Matrisome-Matrisome	COL3A1	M_PI	3	72.6	100	1.07	2.47	ECM-affiliated proteins	Matrisome-associated	matrisome	Collagens	Core matrisome	matrisome
M_I	SDC1	Matrisome-Matrisome	MDK	Endo	3	52.6	100	1.16	2.03	ECM-affiliated proteins	Matrisome-associated	matrisome	Secreted factors	Matrisome-associated	matrisome
M_III	COL6A2	Non.matrisome-Matrisome	ITGB1	M_III	3	42.3	88.5	1.21	1.8	Collagens	Core matrisome	matrisome	Non.matrisome	Non.matrisome	surfaceome
M_PI	PCOLCE	Matrisome-Matrisome	SDC4	Tip	3	92.3	95	1.07	1.34	ECM glycoproteins	Core matrisome	matrisome	ECM-affiliated proteins	Matrisome-associated	matrisome
M_I	SDC1	Matrisome-Matrisome	MDK	Tip	3	52.6	100	1.16	2.21	ECM-affiliated proteins	Matrisome-associated	matrisome	Secreted factors	Matrisome-associated	matrisome
M_VSM	SDC1	Non.matrisome-Matrisome	AHNAK	M_I	3	88.6	91.2	1.02	1.14	ECM-affiliated proteins	Matrisome-associated	matrisome	Non.matrisome	Non.matrisome	extracellular (non-matrisome)
M_PII	FREM1	Non.matrisome-Matrisome	ITGB1	M_III	3	68.3	88.5	1.09	1.8	ECM-affiliated proteins	Matrisome-associated	matrisome	Non.matrisome	Non.matrisome	surfaceome
Tip	FREM2	Non.matrisome-Matrisome	ITGB1	Tip	3	91.7	98.3	1.21	1.39	ECM-affiliated proteins	Matrisome-associated	matrisome	Non.matrisome	Non.matrisome	surfaceome
M_I	SDC1	Matrisome-Matrisome	MDK	M_PI	3	52.6	100	1.16	2.11	ECM-affiliated proteins	Matrisome-associated	matrisome	Secreted factors	Matrisome-associated	matrisome
M_III	COL6A2	Non.matrisome-Matrisome	ITGB1	Meso	3	42.3	100	1.21	1.34	Collagens	Core matrisome	matrisome	Non.matrisome	Non.matrisome	surfaceome
Trunk	FREM2	Non.matrisome-Matrisome	ITGB1	Meso	3	89.3	100	1.06	1.34	ECM-affiliated proteins	Matrisome-associated	matrisome	Non.matrisome	Non.matrisome	surfaceome
M_III	COL6A1	Non.matrisome-Matrisome	ITGB1	M_I	3	38.5	86	1.21	1.6	Collagens	Core matrisome	matrisome	Non.matrisome	Non.matrisome	surfaceome
M_III	COL6A1	Non.matrisome-Matrisome	ITGB1	Endo	3	38.5	94.7	1.21	1.21	Collagens	Core matrisome	matrisome	Non.matrisome	Non.matrisome	surfaceome
M_I	SDC1	Matrisome-Matrisome	MDK	M_I	3	52.6	100	1.16	2.33	ECM-affiliated proteins	Matrisome-associated	matrisome	Secreted factors	Matrisome-associated	matrisome
M_III	COL6A1	Non.matrisome-Matrisome	ITGB1	Meso	3	38.5	100	1.21	1.34	Collagens	Core matrisome	matrisome	Non.matrisome	Non.matrisome	surfaceome
M_III	COL6A1	Non.matrisome-Matrisome	ITGB1	M_PI	3	38.5	98.9	1.21	1.4	Collagens	Core matrisome	matrisome	Non.matrisome	Non.matrisome	surfaceome
M_SpP	COL1A2	Non.matrisome-Matrisome	ITGB1	M_SpP	3	98	89.8	2.11	1.34	Collagens	Core matrisome	matrisome	Non.matrisome	Non.matrisome	surfaceome
M_I	SDC1	Matrisome-Matrisome	MDK	M_III	3	52.6	100	1.16	2.13	ECM-affiliated proteins	Matrisome-associated	matrisome	Secreted factors	Matrisome-associated	matrisome
M_II	SDC1	Matrisome-Matrisome	COL3A1	M_I	3	72.6	100	1.07	2.82	ECM-affiliated proteins	Matrisome-associated	matrisome	Collagens	Core matrisome	matrisome
Trunk	LAMB1	Non.matrisome-Matrisome	ITGB1	Trunk	3	100	100	1.38	1.43	ECM glycoproteins	Core matrisome	matrisome	Non.matrisome	Non.matrisome	surfaceome
M_II	SDC1	Matrisome-Matrisome	COL3A1	M_III	3	72.6	100	1.07	2.52	ECM-affiliated proteins	Matrisome-associated	matrisome	Collagens	Core matrisome	matrisome
M_III	COL6A2	Non.matrisome-Matrisome	ITGB1	M_PI	3	42.3	98.9	1.21	1.4	Collagens	Core matrisome	matrisome	Non.matrisome	Non.matrisome	surfaceome
M_III	COL6A2	Matrisome-Matrisome	SDC1	M_II	3	42.3	72.6	1.21	1.07	Collagens	Core matrisome	matrisome	ECM-affiliated proteins	Matrisome-associated	matrisome
M_II	SDC1	Matrisome-Matrisome	COL5A2	M_II	3	72.6	87.7	1.07	1.21	ECM-affiliated proteins	Matrisome-associated	matrisome	Collagens	Core matrisome	matrisome
M_II	SDC1	Non.matrisome-Matrisome	CTNNB1	Endo	3	72.6	100	1.07	1.63	ECM-affiliated proteins	Matrisome-associated	matrisome	Non.matrisome	Non.matrisome	extracellular (non-matrisome)
Meso	FRAS1	Non.matrisome-Matrisome	ITGB1	M_PII	3	96.4	90.2	1.13	1.58	ECM glycoproteins	Core matrisome	matrisome	Non.matrisome	Non.matrisome	surfaceome
M_III	COL6A1	Matrisome-Matrisome	SDC1	M_I	3	38.5	52.6	1.21	1.16	Collagens	Core matrisome	matrisome	ECM-affiliated proteins	Matrisome-associated	matrisome
M_PII	FREM1	Non.matrisome-Matrisome	ITGB1	M_PI	3	68.3	98.9	1.09	1.4	ECM-affiliated proteins	Matrisome-associated	matrisome	Non.matrisome	Non.matrisome	surfaceome
M_I	SDC1	Matrisome-Matrisome	MDK	M_SpP	3	52.6	98	1.16	2.11	ECM-affiliated proteins	Matrisome-associated	matrisome	Secreted factors	Matrisome-associated	matrisome
M_VSM	SDC1	Non.matrisome-Matrisome	APOE	Tip	3	88.6	93.3	1.02	1.24	ECM-affiliated proteins	Matrisome-associated	matrisome	Non.matrisome	Non.matrisome	extracellular (non-matrisome)
Meso	LAMB2	Non.matrisome-Matrisome	ITGB1	Meso	3	60.7	100	1.02	1.34	ECM glycoproteins	Core matrisome	matrisome	Non.matrisome	Non.matrisome	surfaceome
Tip	SPP1	Non.matrisome-Matrisome	ITGB1	Endo	3	90	94.7	2.67	1.21	ECM glycoproteins	Core matrisome	matrisome	Non.matrisome	Non.matrisome	surfaceome
Meso	FRAS1	Non.matrisome-Matrisome	ITGB1	M_III	3	96.4	88.5	1.13	1.8	ECM glycoproteins	Core matrisome	matrisome	Non.matrisome	Non.matrisome	surfaceome
Meso	FREM2	Non.matrisome-Matrisome	ITGB1	Meso	3	89.3	100	1.37	1.34	ECM-affiliated proteins	Matrisome-associated	matrisome	Non.matrisome	Non.matrisome	surfaceome
Tip	SPP1	Non.matrisome-Matrisome	ITGB1	M_PI	3	90	98.9	2.67	1.4	ECM glycoproteins	Core matrisome	matrisome	Non.matrisome	Non.matrisome	surfaceome
M_SpP	THBS2	Non.matrisome-Matrisome	ITGB1	M_PI	3	51	98.9	1.03	1.4	ECM glycoproteins	Core matrisome	matrisome	Non.matrisome	Non.matrisome	surfaceome
M_III	COL6A1	Matrisome-Matrisome	SDC1	M_VSM	3	38.5	88.6	1.21	1.02	Collagens	Core matrisome	matrisome	ECM-affiliated proteins	Matrisome-associated	matrisome
M_III	COL6A2	Matrisome-Matrisome	SDC1	M_III	3	42.3	69.2	1.21	1.02	Collagens	Core matrisome	matrisome	ECM-affiliated proteins	Matrisome-associated	matrisome
Tip	SPP1	Non.matrisome-Matrisome	ITGB1	M_VSM	3	90	97.7	2.67	1.6	ECM glycoproteins	Core matrisome	matrisome	Non.matrisome	Non.matrisome	surfaceome
M_I	SDC1	Non.matrisome-Matrisome	MIF	M_I	3	52.6	98.2	1.16	1.4	ECM-affiliated proteins	Matrisome-associated	matrisome	Non.matrisome	Non.matrisome	extracellular (non-matrisome)
M_SpP	FREM1	Non.matrisome-Matrisome	ITGB1	M_II	3	93.9	91.5	1.04	1.38	ECM-affiliated proteins	Matrisome-associated	matrisome	Non.matrisome	Non.matrisome	surfaceome
Trunk	FN1	Non.matrisome-Matrisome	ITGB1	Trunk	3	92.9	100	1.2	1.43	ECM glycoproteins	Core matrisome	matrisome	Non.matrisome	Non.matrisome	surfaceome
M_III	COL6A1	Matrisome-Matrisome	SDC1	M_III	3	38.5	69.2	1.21	1.02	Collagens	Core matrisome	matrisome	ECM-affiliated proteins	Matrisome-associated	matrisome
M_PI	PCOLCE	Matrisome-Matrisome	SDC4	Trunk	3	92.3	100	1.07	1.36	ECM glycoproteins	Core matrisome	matrisome	ECM-affiliated proteins	Matrisome-associated	matrisome
M_II	SDC1	Non.matrisome-Matrisome	CTNNB1	M_PII	3	72.6	97.6	1.07	2.12	ECM-affiliated proteins	Matrisome-associated	matrisome	Non.matrisome	Non.matrisome	extracellular (non-matrisome)
Trunk	FN1	Non.matrisome-Matrisome	ITGB1	M_VSM	3	92.9	97.7	1.2	1.6	ECM glycoproteins	Core matrisome	matrisome	Non.matrisome	Non.matrisome	surfaceome
M_I	SDC1	Non.matrisome-Matrisome	MIF	M_II	3	52.6	98.1	1.16	1.66	ECM-affiliated proteins	Matrisome-associated	matrisome	Non.matrisome	Non.matrisome	extracellular (non-matrisome)
M_III	COL6A2	Matrisome-Matrisome	SDC1	M_I	3	42.3	52.6	1.21	1.16	Collagens	Core matrisome	matrisome	ECM-affiliated proteins	Matrisome-associated	matrisome
M_III	COL6A1	Matrisome-Matrisome	SDC1	M_II	3	38.5	72.6	1.21	1.07	Collagens	Core matrisome	matrisome	ECM-affiliated proteins	Matrisome-associated	matrisome
Tip	FREM2	Non.matrisome-Matrisome	ITGB1	Endo	3	91.7	94.7	1.21	1.21	ECM-affiliated proteins	Matrisome-associated	matrisome	Non.matrisome	Non.matrisome	surfaceome
M_I	SDC1	Non.matrisome-Matrisome	MIF	M_III	3	52.6	96.2	1.16	1.25	ECM-affiliated proteins	Matrisome-associated	matrisome	Non.matrisome	Non.matrisome	extracellular (non-matrisome)
M_II	SDC1	Non.matrisome-Matrisome	CTNNB1	M_VSM	3	72.6	100	1.07	1.75	ECM-affiliated proteins	Matrisome-associated	matrisome	Non.matrisome	Non.matrisome	extracellular (non-matrisome)
M_III	COL6A2	Matrisome-Matrisome	SDC1	M_VSM	3	42.3	88.6	1.21	1.02	Collagens	Core matrisome	matrisome	ECM-affiliated proteins	Matrisome-associated	matrisome
M_III	COL6A2	Matrisome-Matrisome	SDC4	Trunk	3	42.3	100	1.21	1.36	Collagens	Core matrisome	matrisome	ECM-affiliated proteins	Matrisome-associated	matrisome
M_PII	FREM1	Non.matrisome-Matrisome	ITGB1	Trunk	3	68.3	100	1.09	1.43	ECM-affiliated proteins	Matrisome-associated	matrisome	Non.matrisome	Non.matrisome	surfaceome
M_II	SDC1	Non.matrisome-Matrisome	CTNNB1	M_II	3	72.6	95.3	1.07	2.03	ECM-affiliated proteins	Matrisome-associated	matrisome	Non.matrisome	Non.matrisome	extracellular (non-matrisome)
M_I	SDC1	Non.matrisome-Matrisome	MIF	M_PII	3	52.6	100	1.16	1.67	ECM-affiliated proteins	Matrisome-associated	matrisome	Non.matrisome	Non.matrisome	extracellular (non-matrisome)
Trunk	FN1	Non.matrisome-Matrisome	ITGB1	M_III	3	92.9	88.5	1.2	1.8	ECM glycoproteins	Core matrisome	matrisome	Non.matrisome	Non.matrisome	surfaceome
M_III	COL6A2	Matrisome-Matrisome	SDC4	Tip	3	42.3	95	1.21	1.34	Collagens	Core matrisome	matrisome	ECM-affiliated proteins	Matrisome-associated	matrisome
M_III	COL6A1	Matrisome-Matrisome	SDC4	Tip	3	38.5	95	1.21	1.34	Collagens	Core matrisome	matrisome	ECM-affiliated proteins	Matrisome-associated	matrisome
M_III	COL6A1	Matrisome-Matrisome	SDC4	Trunk	3	38.5	100	1.21	1.36	Collagens	Core matrisome	matrisome	ECM-affiliated proteins	Matrisome-associated	matrisome
M_I	SDC1	Non.matrisome-Matrisome	MIF	Tip	3	52.6	100	1.16	2.17	ECM-affiliated proteins	Matrisome-associated	matrisome	Non.matrisome	Non.matrisome	extracellular (non-matrisome)
M_III	SDC2	Non.matrisome-Matrisome	APP	Endo	3	38.5	100	1.16	1.23	ECM-affiliated proteins	Matrisome-associated	matrisome	Non.matrisome	Non.matrisome	surfaceome
M_VSM	SDC1	Non.matrisome-Matrisome	APOE	Trunk	3	88.6	89.3	1.02	1.17	ECM-affiliated proteins	Matrisome-associated	matrisome	Non.matrisome	Non.matrisome	extracellular (non-matrisome)
M_III	SDC2	Non.matrisome-Matrisome	APP	Trunk	3	38.5	89.3	1.16	1.13	ECM-affiliated proteins	Matrisome-associated	matrisome	Non.matrisome	Non.matrisome	surfaceome
Tip	SPP1	Non.matrisome-Matrisome	ITGB1	M_SpP	3	90	89.8	2.67	1.34	ECM glycoproteins	Core matrisome	matrisome	Non.matrisome	Non.matrisome	surfaceome
Tip	VTN	Non.matrisome-Matrisome	ITGB1	Trunk	3	93.3	100	1.71	1.43	ECM glycoproteins	Core matrisome	matrisome	Non.matrisome	Non.matrisome	surfaceome
M_II	SDC1	Non.matrisome-Matrisome	CTNNB1	Trunk	3	72.6	100	1.07	2.25	ECM-affiliated proteins	Matrisome-associated	matrisome	Non.matrisome	Non.matrisome	extracellular (non-matrisome)
Tip	FREM2	Non.matrisome-Matrisome	ITGB1	M_PI	3	91.7	98.9	1.21	1.4	ECM-affiliated proteins	Matrisome-associated	matrisome	Non.matrisome	Non.matrisome	surfaceome
M_III	SDC2	Non.matrisome-Matrisome	APP	M_I	3	38.5	93	1.16	1.08	ECM-affiliated proteins	Matrisome-associated	matrisome	Non.matrisome	Non.matrisome	surfaceome
Tip	FREM2	Non.matrisome-Matrisome	ITGB1	M_PII	3	91.7	90.2	1.21	1.58	ECM-affiliated proteins	Matrisome-associated	matrisome	Non.matrisome	Non.matrisome	surfaceome
Tip	FREM2	Non.matrisome-Matrisome	ITGB1	Trunk	3	91.7	100	1.21	1.43	ECM-affiliated proteins	Matrisome-associated	matrisome	Non.matrisome	Non.matrisome	surfaceome
M_II	SDC1	Non.matrisome-Matrisome	CTNNB1	M_PI	3	72.6	95.6	1.07	1.93	ECM-affiliated proteins	Matrisome-associated	matrisome	Non.matrisome	Non.matrisome	extracellular (non-matrisome)
M_III	SDC2	Non.matrisome-Matrisome	APP	Meso	3	38.5	96.4	1.16	1.4	ECM-affiliated proteins	Matrisome-associated	matrisome	Non.matrisome	Non.matrisome	surfaceome
Tip	VTN	Non.matrisome-Matrisome	ITGB1	Endo	3	93.3	94.7	1.71	1.21	ECM glycoproteins	Core matrisome	matrisome	Non.matrisome	Non.matrisome	surfaceome
M_III	SDC2	Non.matrisome-Matrisome	APP	M_SpP	3	38.5	100	1.16	1.23	ECM-affiliated proteins	Matrisome-associated	matrisome	Non.matrisome	Non.matrisome	surfaceome
M_III	SDC2	Non.matrisome-Matrisome	APP	M_PI	3	38.5	91.2	1.16	1.26	ECM-affiliated proteins	Matrisome-associated	matrisome	Non.matrisome	Non.matrisome	surfaceome
Trunk	FREM2	Non.matrisome-Matrisome	ITGB1	Endo	3	89.3	94.7	1.06	1.21	ECM-affiliated proteins	Matrisome-associated	matrisome	Non.matrisome	Non.matrisome	surfaceome
M_I	SDC1	Non.matrisome-Matrisome	MIF	M_SpP	3	52.6	98	1.16	1.9	ECM-affiliated proteins	Matrisome-associated	matrisome	Non.matrisome	Non.matrisome	extracellular (non-matrisome)
M_PI	PCOLCE	Matrisome-Matrisome	TGM2	Meso	3	92.3	78.6	1.07	1.64	ECM glycoproteins	Core matrisome	matrisome	ECM regulators	Matrisome-associated	matrisome
M_VSM	SDC1	Non.matrisome-Matrisome	BSG	Trunk	3	88.6	100	1.02	2.25	ECM-affiliated proteins	Matrisome-associated	matrisome	Non.matrisome	Non.matrisome	surfaceome
M_III	SDC2	Non.matrisome-Matrisome	APP	M_II	3	38.5	89.6	1.16	1.22	ECM-affiliated proteins	Matrisome-associated	matrisome	Non.matrisome	Non.matrisome	surfaceome
M_I	SDC1	Non.matrisome-Matrisome	MIF	M_PI	3	52.6	100	1.16	1.7	ECM-affiliated proteins	Matrisome-associated	matrisome	Non.matrisome	Non.matrisome	extracellular (non-matrisome)
M_III	SDC2	Non.matrisome-Matrisome	APP	M_VSM	3	38.5	93.2	1.16	1.09	ECM-affiliated proteins	Matrisome-associated	matrisome	Non.matrisome	Non.matrisome	surfaceome
Trunk	FN1	Non.matrisome-Matrisome	ITGB1	M_I	3	92.9	86	1.2	1.6	ECM glycoproteins	Core matrisome	matrisome	Non.matrisome	Non.matrisome	surfaceome
M_I	SDC1	Non.matrisome-Matrisome	MIF	Meso	3	52.6	100	1.16	1.82	ECM-affiliated proteins	Matrisome-associated	matrisome	Non.matrisome	Non.matrisome	extracellular (non-matrisome)
M_I	SDC1	Non.matrisome-Matrisome	MIF	Endo	3	52.6	94.7	1.16	1.2	ECM-affiliated proteins	Matrisome-associated	matrisome	Non.matrisome	Non.matrisome	extracellular (non-matrisome)
M_I	SDC1	Non.matrisome-Matrisome	MIF	M_VSM	3	52.6	100	1.16	1.59	ECM-affiliated proteins	Matrisome-associated	matrisome	Non.matrisome	Non.matrisome	extracellular (non-matrisome)
M_I	SDC1	Non.matrisome-Matrisome	MIF	Trunk	3	52.6	100	1.16	1.71	ECM-affiliated proteins	Matrisome-associated	matrisome	Non.matrisome	Non.matrisome	extracellular (non-matrisome)
M_II	SDC1	Non.matrisome-Matrisome	CTNNB1	Tip	3	72.6	100	1.07	1.98	ECM-affiliated proteins	Matrisome-associated	matrisome	Non.matrisome	Non.matrisome	extracellular (non-matrisome)
M_VSM	SDC1	Non.matrisome-Matrisome	BSG	M_II	3	88.6	99.1	1.02	1.64	ECM-affiliated proteins	Matrisome-associated	matrisome	Non.matrisome	Non.matrisome	surfaceome
M_VSM	SDC1	Non.matrisome-Matrisome	BSG	M_VSM	3	88.6	100	1.02	1.59	ECM-affiliated proteins	Matrisome-associated	matrisome	Non.matrisome	Non.matrisome	surfaceome
Meso	FREM2	Non.matrisome-Matrisome	ITGB1	Endo	3	89.3	94.7	1.37	1.21	ECM-affiliated proteins	Matrisome-associated	matrisome	Non.matrisome	Non.matrisome	surfaceome
Trunk	SPP1	Non.matrisome-Matrisome	ITGB1	M_II	3	100	91.5	4.41	1.38	ECM glycoproteins	Core matrisome	matrisome	Non.matrisome	Non.matrisome	surfaceome
Tip	SPP1	Non.matrisome-Matrisome	ITGB1	M_III	3	90	88.5	2.67	1.8	ECM glycoproteins	Core matrisome	matrisome	Non.matrisome	Non.matrisome	surfaceome
M_III	SDC2	Non.matrisome-Matrisome	APP	M_III	3	38.5	88.5	1.16	1.45	ECM-affiliated proteins	Matrisome-associated	matrisome	Non.matrisome	Non.matrisome	surfaceome
M_III	SDC2	Non.matrisome-Matrisome	CKAP5	M_PI	3	38.5	76.9	1.16	1	ECM-affiliated proteins	Matrisome-associated	matrisome	Non.matrisome	Non.matrisome	extracellular (non-matrisome)
M_I	SDC1	Matrisome-Matrisome	MMP14	M_III	3	52.6	80.8	1.16	1.18	ECM-affiliated proteins	Matrisome-associated	matrisome	ECM regulators	Matrisome-associated	matrisome
Meso	NPNT	Non.matrisome-Matrisome	ITGB1	Tip	3	96.4	98.3	1.32	1.39	ECM glycoproteins	Core matrisome	matrisome	Non.matrisome	Non.matrisome	surfaceome
Tip	SPP1	Non.matrisome-Matrisome	ITGB1	M_PII	3	90	90.2	2.67	1.58	ECM glycoproteins	Core matrisome	matrisome	Non.matrisome	Non.matrisome	surfaceome
M_VSM	SDC1	Non.matrisome-Matrisome	BSG	M_PI	3	88.6	100	1.02	1.56	ECM-affiliated proteins	Matrisome-associated	matrisome	Non.matrisome	Non.matrisome	surfaceome
Meso	NPNT	Non.matrisome-Matrisome	ITGB1	M_SpP	3	96.4	89.8	1.32	1.34	ECM glycoproteins	Core matrisome	matrisome	Non.matrisome	Non.matrisome	surfaceome
M_SpP	FREM1	Non.matrisome-Matrisome	ITGB1	M_PII	3	93.9	90.2	1.04	1.58	ECM-affiliated proteins	Matrisome-associated	matrisome	Non.matrisome	Non.matrisome	surfaceome
M_III	SDC2	Non.matrisome-Matrisome	CKAP5	M_PII	3	38.5	85.4	1.16	1.12	ECM-affiliated proteins	Matrisome-associated	matrisome	Non.matrisome	Non.matrisome	extracellular (non-matrisome)
M_III	SDC2	Non.matrisome-Matrisome	CKAP5	M_III	3	38.5	61.5	1.16	1.09	ECM-affiliated proteins	Matrisome-associated	matrisome	Non.matrisome	Non.matrisome	extracellular (non-matrisome)
Meso	FRAS1	Non.matrisome-Matrisome	ITGB1	Endo	3	96.4	94.7	1.13	1.21	ECM glycoproteins	Core matrisome	matrisome	Non.matrisome	Non.matrisome	surfaceome
M_III	SDC2	Non.matrisome-Matrisome	EZR	Meso	3	38.5	92.9	1.16	1.61	ECM-affiliated proteins	Matrisome-associated	matrisome	Non.matrisome	Non.matrisome	extracellular (non-matrisome)
M_III	SDC2	Non.matrisome-Matrisome	FGFR2	Trunk	3	38.5	85.7	1.16	1.14	ECM-affiliated proteins	Matrisome-associated	matrisome	Non.matrisome	Non.matrisome	surfaceome
M_VSM	SDC1	Non.matrisome-Matrisome	BSG	M_I	3	88.6	98.2	1.02	1.5	ECM-affiliated proteins	Matrisome-associated	matrisome	Non.matrisome	Non.matrisome	surfaceome
M_VSM	SDC1	Non.matrisome-Matrisome	BSG	Tip	3	88.6	100	1.02	2.11	ECM-affiliated proteins	Matrisome-associated	matrisome	Non.matrisome	Non.matrisome	surfaceome
Meso	FRAS1	Non.matrisome-Matrisome	ITGB1	M_SpP	3	96.4	89.8	1.13	1.34	ECM glycoproteins	Core matrisome	matrisome	Non.matrisome	Non.matrisome	surfaceome
Meso	NPNT	Non.matrisome-Matrisome	ITGB1	M_II	3	96.4	91.5	1.32	1.38	ECM glycoproteins	Core matrisome	matrisome	Non.matrisome	Non.matrisome	surfaceome
Meso	FRAS1	Non.matrisome-Matrisome	ITGB1	M_II	3	96.4	91.5	1.13	1.38	ECM glycoproteins	Core matrisome	matrisome	Non.matrisome	Non.matrisome	surfaceome
M_SpP	THBS2	Non.matrisome-Matrisome	ITGB1	Trunk	3	51	100	1.03	1.43	ECM glycoproteins	Core matrisome	matrisome	Non.matrisome	Non.matrisome	surfaceome
M_SpP	FREM1	Non.matrisome-Matrisome	ITGB1	M_I	3	93.9	86	1.04	1.6	ECM-affiliated proteins	Matrisome-associated	matrisome	Non.matrisome	Non.matrisome	surfaceome
Meso	NPNT	Non.matrisome-Matrisome	ITGB1	Trunk	3	96.4	100	1.32	1.43	ECM glycoproteins	Core matrisome	matrisome	Non.matrisome	Non.matrisome	surfaceome
M_III	SDC2	Non.matrisome-Matrisome	FGFR2	M_I	3	38.5	57.9	1.16	1.14	ECM-affiliated proteins	Matrisome-associated	matrisome	Non.matrisome	Non.matrisome	surfaceome
M_III	SDC2	Non.matrisome-Matrisome	GIPC1	M_PII	3	38.5	78	1.16	1.08	ECM-affiliated proteins	Matrisome-associated	matrisome	Non.matrisome	Non.matrisome	extracellular (non-matrisome)
M_SpP	FREM1	Non.matrisome-Matrisome	ITGB1	Trunk	3	93.9	100	1.04	1.43	ECM-affiliated proteins	Matrisome-associated	matrisome	Non.matrisome	Non.matrisome	surfaceome
M_II	SDC1	Non.matrisome-Matrisome	CTNNB1	M_III	3	72.6	100	1.07	1.87	ECM-affiliated proteins	Matrisome-associated	matrisome	Non.matrisome	Non.matrisome	extracellular (non-matrisome)
M_III	SDC2	Non.matrisome-Matrisome	GIPC1	M_III	3	38.5	80.8	1.16	1.06	ECM-affiliated proteins	Matrisome-associated	matrisome	Non.matrisome	Non.matrisome	extracellular (non-matrisome)
M_SpP	FREM1	Non.matrisome-Matrisome	ITGB1	M_VSM	3	93.9	97.7	1.04	1.6	ECM-affiliated proteins	Matrisome-associated	matrisome	Non.matrisome	Non.matrisome	surfaceome
Meso	COL1A1	Non.matrisome-Matrisome	ITGB1	Meso	3	100	100	1.55	1.34	Collagens	Core matrisome	matrisome	Non.matrisome	Non.matrisome	surfaceome
M_PII	FREM1	Non.matrisome-Matrisome	ITGB1	M_II	3	68.3	91.5	1.09	1.38	ECM-affiliated proteins	Matrisome-associated	matrisome	Non.matrisome	Non.matrisome	surfaceome
M_VSM	SDC1	Non.matrisome-Matrisome	BSG	Meso	3	88.6	100	1.02	1.66	ECM-affiliated proteins	Matrisome-associated	matrisome	Non.matrisome	Non.matrisome	surfaceome
M_PI	PCOLCE	Matrisome-Matrisome	THBS1	M_III	3	92.3	38.5	1.07	1.28	ECM glycoproteins	Core matrisome	matrisome	ECM glycoproteins	Core matrisome	matrisome
M_PII	FREM1	Non.matrisome-Matrisome	ITGB1	M_SpP	3	68.3	89.8	1.09	1.34	ECM-affiliated proteins	Matrisome-associated	matrisome	Non.matrisome	Non.matrisome	surfaceome
M_VSM	SDC1	Non.matrisome-Matrisome	BSG	Endo	3	88.6	100	1.02	2.75	ECM-affiliated proteins	Matrisome-associated	matrisome	Non.matrisome	Non.matrisome	surfaceome
M_SpP	COL1A1	Non.matrisome-Matrisome	ITGB1	M_SpP	3	100	89.8	2.59	1.34	Collagens	Core matrisome	matrisome	Non.matrisome	Non.matrisome	surfaceome
M_III	SDC2	Matrisome-Matrisome	MMP14	M_VSM	3	38.5	93.2	1.16	1.11	ECM-affiliated proteins	Matrisome-associated	matrisome	ECM regulators	Matrisome-associated	matrisome
Tip	FREM2	Non.matrisome-Matrisome	ITGB1	M_SpP	3	91.7	89.8	1.21	1.34	ECM-affiliated proteins	Matrisome-associated	matrisome	Non.matrisome	Non.matrisome	surfaceome
M_II	SDC1	Non.matrisome-Matrisome	CTNNB1	M_I	3	72.6	96.5	1.07	1.98	ECM-affiliated proteins	Matrisome-associated	matrisome	Non.matrisome	Non.matrisome	extracellular (non-matrisome)
M_II	SDC1	Non.matrisome-Matrisome	CTNNB1	Meso	3	72.6	100	1.07	1.73	ECM-affiliated proteins	Matrisome-associated	matrisome	Non.matrisome	Non.matrisome	extracellular (non-matrisome)
M_I	SDC1	Matrisome-Matrisome	MMP14	M_VSM	3	52.6	93.2	1.16	1.11	ECM-affiliated proteins	Matrisome-associated	matrisome	ECM regulators	Matrisome-associated	matrisome
M_II	SDC1	Non.matrisome-Matrisome	CTNNB1	M_SpP	3	72.6	98	1.07	1.95	ECM-affiliated proteins	Matrisome-associated	matrisome	Non.matrisome	Non.matrisome	extracellular (non-matrisome)
M_I	SDC1	Matrisome-Matrisome	MMP16	M_III	3	52.6	92.3	1.16	1.3	ECM-affiliated proteins	Matrisome-associated	matrisome	ECM regulators	Matrisome-associated	matrisome
Trunk	SPP1	Non.matrisome-Matrisome	ITGB1	M_III	3	100	88.5	4.41	1.8	ECM glycoproteins	Core matrisome	matrisome	Non.matrisome	Non.matrisome	surfaceome
Meso	FREM2	Non.matrisome-Matrisome	ITGB1	M_SpP	3	89.3	89.8	1.37	1.34	ECM-affiliated proteins	Matrisome-associated	matrisome	Non.matrisome	Non.matrisome	surfaceome
M_II	SDC1	Non.matrisome-Matrisome	ERBB2	M_I	3	72.6	40.4	1.07	1.07	ECM-affiliated proteins	Matrisome-associated	matrisome	Non.matrisome	Non.matrisome	surfaceome
M_VSM	SDC1	Non.matrisome-Matrisome	BSG	M_PII	3	88.6	100	1.02	1.61	ECM-affiliated proteins	Matrisome-associated	matrisome	Non.matrisome	Non.matrisome	surfaceome
M_VSM	SDC1	Non.matrisome-Matrisome	BSG	M_III	3	88.6	100	1.02	1.63	ECM-affiliated proteins	Matrisome-associated	matrisome	Non.matrisome	Non.matrisome	surfaceome
M_II	SDC1	Non.matrisome-Matrisome	ERBB2	M_III	3	72.6	42.3	1.07	1.12	ECM-affiliated proteins	Matrisome-associated	matrisome	Non.matrisome	Non.matrisome	surfaceome
Tip	FREM2	Non.matrisome-Matrisome	ITGB1	Meso	3	91.7	100	1.21	1.34	ECM-affiliated proteins	Matrisome-associated	matrisome	Non.matrisome	Non.matrisome	surfaceome
Meso	FREM2	Non.matrisome-Matrisome	ITGB1	Tip	3	89.3	98.3	1.37	1.39	ECM-affiliated proteins	Matrisome-associated	matrisome	Non.matrisome	Non.matrisome	surfaceome
M_SpP	FREM1	Non.matrisome-Matrisome	ITGB1	Endo	3	93.9	94.7	1.04	1.21	ECM-affiliated proteins	Matrisome-associated	matrisome	Non.matrisome	Non.matrisome	surfaceome
M_III	SDC2	Matrisome-Matrisome	MMP14	M_III	3	38.5	80.8	1.16	1.18	ECM-affiliated proteins	Matrisome-associated	matrisome	ECM regulators	Matrisome-associated	matrisome
M_III	SDC2	Matrisome-Matrisome	MMP2	M_III	3	38.5	88.5	1.16	1.39	ECM-affiliated proteins	Matrisome-associated	matrisome	ECM regulators	Matrisome-associated	matrisome
Trunk	FN1	Non.matrisome-Matrisome	ITGB1	M_II	3	92.9	91.5	1.2	1.38	ECM glycoproteins	Core matrisome	matrisome	Non.matrisome	Non.matrisome	surfaceome
M_VSM	SDC1	Non.matrisome-Matrisome	BSG	M_SpP	3	88.6	100	1.02	1.6	ECM-affiliated proteins	Matrisome-associated	matrisome	Non.matrisome	Non.matrisome	surfaceome
M_II	SDC1	Non.matrisome-Matrisome	ERBB2	M_VSM	3	72.6	75	1.07	1.06	ECM-affiliated proteins	Matrisome-associated	matrisome	Non.matrisome	Non.matrisome	surfaceome
Trunk	SPP1	Non.matrisome-Matrisome	ITGB1	Meso	3	100	100	4.41	1.34	ECM glycoproteins	Core matrisome	matrisome	Non.matrisome	Non.matrisome	surfaceome
M_PII	FREM1	Non.matrisome-Matrisome	ITGB1	Endo	3	68.3	94.7	1.09	1.21	ECM-affiliated proteins	Matrisome-associated	matrisome	Non.matrisome	Non.matrisome	surfaceome
M_VSM	SDC1	Non.matrisome-Matrisome	CD81	M_PI	3	88.6	98.9	1.02	2.09	ECM-affiliated proteins	Matrisome-associated	matrisome	Non.matrisome	Non.matrisome	extracellular (non-matrisome)
Trunk	LAMC1	Non.matrisome-Matrisome	ITGB1	Trunk	3	92.9	100	1.16	1.43	ECM glycoproteins	Core matrisome	matrisome	Non.matrisome	Non.matrisome	surfaceome
Trunk	SPP1	Non.matrisome-Matrisome	ITGB1	Trunk	3	100	100	4.41	1.43	ECM glycoproteins	Core matrisome	matrisome	Non.matrisome	Non.matrisome	surfaceome
M_I	SDC1	Matrisome-Matrisome	MMP16	M_II	3	52.6	59.4	1.16	1.03	ECM-affiliated proteins	Matrisome-associated	matrisome	ECM regulators	Matrisome-associated	matrisome
M_SpP	THBS2	Non.matrisome-Matrisome	ITGB1	M_PII	3	51	90.2	1.03	1.58	ECM glycoproteins	Core matrisome	matrisome	Non.matrisome	Non.matrisome	surfaceome
M_III	SDC2	Matrisome-Matrisome	MMP2	M_II	3	38.5	88.7	1.16	1.37	ECM-affiliated proteins	Matrisome-associated	matrisome	ECM regulators	Matrisome-associated	matrisome
M_III	SDC2	Matrisome-Matrisome	MMP2	M_I	3	38.5	78.9	1.16	1.36	ECM-affiliated proteins	Matrisome-associated	matrisome	ECM regulators	Matrisome-associated	matrisome
Tip	SPP1	Non.matrisome-Matrisome	ITGB1	M_I	3	90	86	2.67	1.6	ECM glycoproteins	Core matrisome	matrisome	Non.matrisome	Non.matrisome	surfaceome
Trunk	SPP1	Non.matrisome-Matrisome	ITGB1	M_PI	3	100	98.9	4.41	1.4	ECM glycoproteins	Core matrisome	matrisome	Non.matrisome	Non.matrisome	surfaceome
M_I	SDC1	Matrisome-Matrisome	MMP16	M_VSM	3	52.6	79.5	1.16	1.31	ECM-affiliated proteins	Matrisome-associated	matrisome	ECM regulators	Matrisome-associated	matrisome
M_III	SDC2	Matrisome-Matrisome	MMP2	M_SpP	3	38.5	95.9	1.16	1.35	ECM-affiliated proteins	Matrisome-associated	matrisome	ECM regulators	Matrisome-associated	matrisome
M_III	SDC2	Matrisome-Matrisome	MMP2	M_PII	3	38.5	90.2	1.16	1.37	ECM-affiliated proteins	Matrisome-associated	matrisome	ECM regulators	Matrisome-associated	matrisome
M_I	SDC1	Matrisome-Matrisome	MMP16	M_I	3	52.6	61.4	1.16	1.28	ECM-affiliated proteins	Matrisome-associated	matrisome	ECM regulators	Matrisome-associated	matrisome
Meso	FREM2	Non.matrisome-Matrisome	ITGB1	M_PII	3	89.3	90.2	1.37	1.58	ECM-affiliated proteins	Matrisome-associated	matrisome	Non.matrisome	Non.matrisome	surfaceome
Trunk	FREM2	Non.matrisome-Matrisome	ITGB1	M_I	3	89.3	86	1.06	1.6	ECM-affiliated proteins	Matrisome-associated	matrisome	Non.matrisome	Non.matrisome	surfaceome
M_VSM	SDC1	Non.matrisome-Matrisome	CD81	M_VSM	3	88.6	100	1.02	2.16	ECM-affiliated proteins	Matrisome-associated	matrisome	Non.matrisome	Non.matrisome	extracellular (non-matrisome)
M_II	SDC1	Matrisome-Matrisome	FGB	Endo	3	72.6	63.2	1.07	1.24	ECM-affiliated proteins	Matrisome-associated	matrisome	ECM glycoproteins	Core matrisome	matrisome
M_VSM	SDC1	Non.matrisome-Matrisome	CD81	Tip	3	88.6	96.7	1.02	1.5	ECM-affiliated proteins	Matrisome-associated	matrisome	Non.matrisome	Non.matrisome	extracellular (non-matrisome)
M_VSM	SDC1	Non.matrisome-Matrisome	CD81	M_PII	3	88.6	97.6	1.02	1.81	ECM-affiliated proteins	Matrisome-associated	matrisome	Non.matrisome	Non.matrisome	extracellular (non-matrisome)
M_II	SDC1	Non.matrisome-Matrisome	FGFR1	M_SpP	3	72.6	98	1.07	1.02	ECM-affiliated proteins	Matrisome-associated	matrisome	Non.matrisome	Non.matrisome	surfaceome
M_III	SDC2	Matrisome-Matrisome	MMP2	M_PI	3	38.5	84.6	1.16	1.37	ECM-affiliated proteins	Matrisome-associated	matrisome	ECM regulators	Matrisome-associated	matrisome
M_I	SDC1	Matrisome-Matrisome	MMP2	M_PI	3	52.6	84.6	1.16	1.37	ECM-affiliated proteins	Matrisome-associated	matrisome	ECM regulators	Matrisome-associated	matrisome
M_VSM	SDC1	Non.matrisome-Matrisome	CD81	Trunk	3	88.6	100	1.02	1.55	ECM-affiliated proteins	Matrisome-associated	matrisome	Non.matrisome	Non.matrisome	extracellular (non-matrisome)
M_I	SDC1	Matrisome-Matrisome	MMP2	M_II	3	52.6	88.7	1.16	1.37	ECM-affiliated proteins	Matrisome-associated	matrisome	ECM regulators	Matrisome-associated	matrisome
M_III	SDC2	Matrisome-Matrisome	MMP2	M_VSM	3	38.5	84.1	1.16	1.39	ECM-affiliated proteins	Matrisome-associated	matrisome	ECM regulators	Matrisome-associated	matrisome
Trunk	SPP1	Non.matrisome-Matrisome	ITGB1	M_PII	3	100	90.2	4.41	1.58	ECM glycoproteins	Core matrisome	matrisome	Non.matrisome	Non.matrisome	surfaceome
Tip	FREM2	Non.matrisome-Matrisome	ITGB1	M_III	3	91.7	88.5	1.21	1.8	ECM-affiliated proteins	Matrisome-associated	matrisome	Non.matrisome	Non.matrisome	surfaceome
M_I	SDC1	Matrisome-Matrisome	MMP2	M_III	3	52.6	88.5	1.16	1.39	ECM-affiliated proteins	Matrisome-associated	matrisome	ECM regulators	Matrisome-associated	matrisome
M_I	SDC1	Matrisome-Matrisome	MMP2	M_SpP	3	52.6	95.9	1.16	1.35	ECM-affiliated proteins	Matrisome-associated	matrisome	ECM regulators	Matrisome-associated	matrisome
Trunk	FREM2	Non.matrisome-Matrisome	ITGB1	M_PII	3	89.3	90.2	1.06	1.58	ECM-affiliated proteins	Matrisome-associated	matrisome	Non.matrisome	Non.matrisome	surfaceome
M_III	SDC2	Non.matrisome-Matrisome	NCAPH2	M_SpP	3	38.5	87.8	1.16	1.11	ECM-affiliated proteins	Matrisome-associated	matrisome	Non.matrisome	Non.matrisome	extracellular (non-matrisome)
Meso	FREM2	Non.matrisome-Matrisome	ITGB1	Trunk	3	89.3	100	1.37	1.43	ECM-affiliated proteins	Matrisome-associated	matrisome	Non.matrisome	Non.matrisome	surfaceome
Tip	FREM2	Non.matrisome-Matrisome	ITGB1	M_II	3	91.7	91.5	1.21	1.38	ECM-affiliated proteins	Matrisome-associated	matrisome	Non.matrisome	Non.matrisome	surfaceome
M_III	SDC2	Non.matrisome-Matrisome	NCAPH2	M_PI	3	38.5	95.6	1.16	1.13	ECM-affiliated proteins	Matrisome-associated	matrisome	Non.matrisome	Non.matrisome	extracellular (non-matrisome)
Tip	FREM2	Non.matrisome-Matrisome	ITGB1	M_VSM	3	91.7	97.7	1.21	1.6	ECM-affiliated proteins	Matrisome-associated	matrisome	Non.matrisome	Non.matrisome	surfaceome
M_III	SDC2	Non.matrisome-Matrisome	NCAPH2	M_PII	3	38.5	78	1.16	1.05	ECM-affiliated proteins	Matrisome-associated	matrisome	Non.matrisome	Non.matrisome	extracellular (non-matrisome)
M_III	SDC2	Non.matrisome-Matrisome	NCAPH2	M_I	3	38.5	68.4	1.16	1.08	ECM-affiliated proteins	Matrisome-associated	matrisome	Non.matrisome	Non.matrisome	extracellular (non-matrisome)
Trunk	FREM2	Non.matrisome-Matrisome	ITGB1	M_II	3	89.3	91.5	1.06	1.38	ECM-affiliated proteins	Matrisome-associated	matrisome	Non.matrisome	Non.matrisome	surfaceome
M_III	SDC2	Non.matrisome-Matrisome	NCAPH2	Meso	3	38.5	85.7	1.16	1.1	ECM-affiliated proteins	Matrisome-associated	matrisome	Non.matrisome	Non.matrisome	extracellular (non-matrisome)
M_PI	PCOLCE	Matrisome-Matrisome	THBS1	M_I	3	92.3	43.9	1.07	1.01	ECM glycoproteins	Core matrisome	matrisome	ECM glycoproteins	Core matrisome	matrisome
M_III	SDC2	Non.matrisome-Matrisome	NCAPH2	Trunk	3	38.5	89.3	1.16	1.09	ECM-affiliated proteins	Matrisome-associated	matrisome	Non.matrisome	Non.matrisome	extracellular (non-matrisome)
M_III	SDC2	Non.matrisome-Matrisome	NCAPH2	M_III	3	38.5	84.6	1.16	1.09	ECM-affiliated proteins	Matrisome-associated	matrisome	Non.matrisome	Non.matrisome	extracellular (non-matrisome)
M_PI	COL6A1	Non.matrisome-Matrisome	ITGA3	Meso	3	59.3	85.7	1.05	1.08	Collagens	Core matrisome	matrisome	Non.matrisome	Non.matrisome	surfaceome
Meso	NPNT	Non.matrisome-Matrisome	ITGB1	M_III	3	96.4	88.5	1.32	1.8	ECM glycoproteins	Core matrisome	matrisome	Non.matrisome	Non.matrisome	surfaceome
M_I	SDC1	Matrisome-Matrisome	MMP2	M_PII	3	52.6	90.2	1.16	1.37	ECM-affiliated proteins	Matrisome-associated	matrisome	ECM regulators	Matrisome-associated	matrisome
Trunk	SPP1	Non.matrisome-Matrisome	ITGB1	Endo	3	100	94.7	4.41	1.21	ECM glycoproteins	Core matrisome	matrisome	Non.matrisome	Non.matrisome	surfaceome
Tip	VTN	Non.matrisome-Matrisome	ITGB1	Tip	3	93.3	98.3	1.71	1.39	ECM glycoproteins	Core matrisome	matrisome	Non.matrisome	Non.matrisome	surfaceome
Tip	VTN	Non.matrisome-Matrisome	ITGB1	M_SpP	3	93.3	89.8	1.71	1.34	ECM glycoproteins	Core matrisome	matrisome	Non.matrisome	Non.matrisome	surfaceome
M_PII	FREM1	Non.matrisome-Matrisome	ITGB1	Tip	3	68.3	98.3	1.09	1.39	ECM-affiliated proteins	Matrisome-associated	matrisome	Non.matrisome	Non.matrisome	surfaceome
M_III	SDC2	Non.matrisome-Matrisome	NCAPH2	M_II	3	38.5	71.7	1.16	1.04	ECM-affiliated proteins	Matrisome-associated	matrisome	Non.matrisome	Non.matrisome	extracellular (non-matrisome)
M_III	SDC2	Non.matrisome-Matrisome	NCAPH2	Tip	3	38.5	91.7	1.16	1.15	ECM-affiliated proteins	Matrisome-associated	matrisome	Non.matrisome	Non.matrisome	extracellular (non-matrisome)
Trunk	FN1	Non.matrisome-Matrisome	ITGB1	Endo	3	92.9	94.7	1.2	1.21	ECM glycoproteins	Core matrisome	matrisome	Non.matrisome	Non.matrisome	surfaceome
M_I	SDC1	Matrisome-Matrisome	MMP2	M_VSM	3	52.6	84.1	1.16	1.39	ECM-affiliated proteins	Matrisome-associated	matrisome	ECM regulators	Matrisome-associated	matrisome
M_III	SDC2	Matrisome-Matrisome	PCOLCE	M_SpP	3	38.5	93.9	1.16	1.11	ECM-affiliated proteins	Matrisome-associated	matrisome	ECM glycoproteins	Core matrisome	matrisome
M_I	SDC1	Matrisome-Matrisome	MMP2	M_I	3	52.6	78.9	1.16	1.36	ECM-affiliated proteins	Matrisome-associated	matrisome	ECM regulators	Matrisome-associated	matrisome
M_VSM	SDC1	Non.matrisome-Matrisome	CD81	M_SpP	3	88.6	98	1.02	1.68	ECM-affiliated proteins	Matrisome-associated	matrisome	Non.matrisome	Non.matrisome	extracellular (non-matrisome)
M_II	SDC1	Non.matrisome-Matrisome	FGFR2	Trunk	3	72.6	85.7	1.07	1.14	ECM-affiliated proteins	Matrisome-associated	matrisome	Non.matrisome	Non.matrisome	surfaceome
Trunk	SPP1	Non.matrisome-Matrisome	ITGB1	M_I	3	100	86	4.41	1.6	ECM glycoproteins	Core matrisome	matrisome	Non.matrisome	Non.matrisome	surfaceome
Meso	NPNT	Non.matrisome-Matrisome	ITGB1	M_PII	3	96.4	90.2	1.32	1.58	ECM glycoproteins	Core matrisome	matrisome	Non.matrisome	Non.matrisome	surfaceome
M_VSM	SDC1	Non.matrisome-Matrisome	CD81	Meso	3	88.6	100	1.02	2.18	ECM-affiliated proteins	Matrisome-associated	matrisome	Non.matrisome	Non.matrisome	extracellular (non-matrisome)
M_III	SDC2	Matrisome-Matrisome	PCOLCE	M_VSM	3	38.5	93.2	1.16	1.26	ECM-affiliated proteins	Matrisome-associated	matrisome	ECM glycoproteins	Core matrisome	matrisome
M_SpP	THBS2	Non.matrisome-Matrisome	ITGB1	M_I	3	51	86	1.03	1.6	ECM glycoproteins	Core matrisome	matrisome	Non.matrisome	Non.matrisome	surfaceome
M_II	SDC1	Non.matrisome-Matrisome	FGFR2	M_I	3	72.6	57.9	1.07	1.14	ECM-affiliated proteins	Matrisome-associated	matrisome	Non.matrisome	Non.matrisome	surfaceome
M_III	SDC2	Matrisome-Matrisome	PCOLCE	M_II	3	38.5	92.5	1.16	1.21	ECM-affiliated proteins	Matrisome-associated	matrisome	ECM glycoproteins	Core matrisome	matrisome
M_I	SDC1	Non.matrisome-Matrisome	NCAM1	M_PI	3	52.6	97.8	1.16	1.08	ECM-affiliated proteins	Matrisome-associated	matrisome	Non.matrisome	Non.matrisome	surfaceome
M_III	SDC2	Matrisome-Matrisome	PCOLCE	M_I	3	38.5	80.7	1.16	1.1	ECM-affiliated proteins	Matrisome-associated	matrisome	ECM glycoproteins	Core matrisome	matrisome
M_I	SDC1	Non.matrisome-Matrisome	NCAM1	M_I	3	52.6	93	1.16	1.2	ECM-affiliated proteins	Matrisome-associated	matrisome	Non.matrisome	Non.matrisome	surfaceome
M_I	SDC1	Non.matrisome-Matrisome	NCAM1	M_III	3	52.6	96.2	1.16	1.47	ECM-affiliated proteins	Matrisome-associated	matrisome	Non.matrisome	Non.matrisome	surfaceome
M_III	SDC2	Matrisome-Matrisome	PCOLCE	M_PI	3	38.5	92.3	1.16	1.07	ECM-affiliated proteins	Matrisome-associated	matrisome	ECM glycoproteins	Core matrisome	matrisome
Trunk	FREM2	Non.matrisome-Matrisome	ITGB1	Tip	3	89.3	98.3	1.06	1.39	ECM-affiliated proteins	Matrisome-associated	matrisome	Non.matrisome	Non.matrisome	surfaceome
Meso	LAMA5	Non.matrisome-Matrisome	ITGB1	Meso	3	96.4	100	1	1.34	ECM glycoproteins	Core matrisome	matrisome	Non.matrisome	Non.matrisome	surfaceome
Trunk	SPP1	Non.matrisome-Matrisome	ITGB1	Tip	3	100	98.3	4.41	1.39	ECM glycoproteins	Core matrisome	matrisome	Non.matrisome	Non.matrisome	surfaceome
M_I	SDC1	Non.matrisome-Matrisome	NCAM1	Endo	3	52.6	89.5	1.16	1.18	ECM-affiliated proteins	Matrisome-associated	matrisome	Non.matrisome	Non.matrisome	surfaceome
M_II	SDC1	Non.matrisome-Matrisome	FSCN1	M_PI	3	72.6	95.6	1.07	1.13	ECM-affiliated proteins	Matrisome-associated	matrisome	Non.matrisome	Non.matrisome	extracellular (non-matrisome)
M_I	SDC1	Non.matrisome-Matrisome	NCAM1	M_VSM	3	52.6	97.7	1.16	1.11	ECM-affiliated proteins	Matrisome-associated	matrisome	Non.matrisome	Non.matrisome	surfaceome
M_SpP	THBS2	Non.matrisome-Matrisome	ITGB1	M_III	3	51	88.5	1.03	1.8	ECM glycoproteins	Core matrisome	matrisome	Non.matrisome	Non.matrisome	surfaceome
M_II	SDC1	Non.matrisome-Matrisome	FSCN1	M_PII	3	72.6	90.2	1.07	1.32	ECM-affiliated proteins	Matrisome-associated	matrisome	Non.matrisome	Non.matrisome	extracellular (non-matrisome)
M_SpP	LAMB1	Non.matrisome-Matrisome	ITGB1	M_SpP	3	81.6	89.8	1.11	1.34	ECM glycoproteins	Core matrisome	matrisome	Non.matrisome	Non.matrisome	surfaceome
Meso	NPNT	Non.matrisome-Matrisome	ITGB1	M_PI	3	96.4	98.9	1.32	1.4	ECM glycoproteins	Core matrisome	matrisome	Non.matrisome	Non.matrisome	surfaceome
Meso	NPNT	Non.matrisome-Matrisome	ITGB1	Meso	3	96.4	100	1.32	1.34	ECM glycoproteins	Core matrisome	matrisome	Non.matrisome	Non.matrisome	surfaceome
M_SpP	THBS2	Non.matrisome-Matrisome	ITGB1	Tip	3	51	98.3	1.03	1.39	ECM glycoproteins	Core matrisome	matrisome	Non.matrisome	Non.matrisome	surfaceome
Tip	SPP1	Non.matrisome-Matrisome	ITGB1	Trunk	3	90	100	2.67	1.43	ECM glycoproteins	Core matrisome	matrisome	Non.matrisome	Non.matrisome	surfaceome
M_III	SDC2	Matrisome-Matrisome	PCOLCE	M_PII	3	38.5	82.9	1.16	1.1	ECM-affiliated proteins	Matrisome-associated	matrisome	ECM glycoproteins	Core matrisome	matrisome
Meso	FREM2	Non.matrisome-Matrisome	ITGB1	M_II	3	89.3	91.5	1.37	1.38	ECM-affiliated proteins	Matrisome-associated	matrisome	Non.matrisome	Non.matrisome	surfaceome
Trunk	FREM2	Non.matrisome-Matrisome	ITGB1	Trunk	3	89.3	100	1.06	1.43	ECM-affiliated proteins	Matrisome-associated	matrisome	Non.matrisome	Non.matrisome	surfaceome
M_VSM	SDC1	Non.matrisome-Matrisome	CD81	M_II	3	88.6	100	1.02	2.17	ECM-affiliated proteins	Matrisome-associated	matrisome	Non.matrisome	Non.matrisome	extracellular (non-matrisome)
M_III	SDC2	Matrisome-Matrisome	SDC1	M_I	3	38.5	52.6	1.16	1.16	ECM-affiliated proteins	Matrisome-associated	matrisome	ECM-affiliated proteins	Matrisome-associated	matrisome
M_II	SDC1	Non.matrisome-Matrisome	FSCN1	M_VSM	3	72.6	100	1.07	1.17	ECM-affiliated proteins	Matrisome-associated	matrisome	Non.matrisome	Non.matrisome	extracellular (non-matrisome)
M_I	SDC1	Matrisome-Matrisome	PCOLCE	M_I	3	52.6	80.7	1.16	1.1	ECM-affiliated proteins	Matrisome-associated	matrisome	ECM glycoproteins	Core matrisome	matrisome
Trunk	SPP1	Non.matrisome-Matrisome	ITGB1	M_SpP	3	100	89.8	4.41	1.34	ECM glycoproteins	Core matrisome	matrisome	Non.matrisome	Non.matrisome	surfaceome
M_SpP	THBS2	Non.matrisome-Matrisome	ITGB1	Endo	3	51	94.7	1.03	1.21	ECM glycoproteins	Core matrisome	matrisome	Non.matrisome	Non.matrisome	surfaceome
M_SpP	FREM1	Non.matrisome-Matrisome	ITGB1	M_SpP	3	93.9	89.8	1.04	1.34	ECM-affiliated proteins	Matrisome-associated	matrisome	Non.matrisome	Non.matrisome	surfaceome
M_II	SDC1	Non.matrisome-Matrisome	FSCN1	M_SpP	3	72.6	98	1.07	1.39	ECM-affiliated proteins	Matrisome-associated	matrisome	Non.matrisome	Non.matrisome	extracellular (non-matrisome)
M_II	SDC1	Non.matrisome-Matrisome	FSCN1	M_III	3	72.6	92.3	1.07	1.03	ECM-affiliated proteins	Matrisome-associated	matrisome	Non.matrisome	Non.matrisome	extracellular (non-matrisome)
M_II	SDC1	Non.matrisome-Matrisome	FSCN1	M_II	3	72.6	90.6	1.07	1.19	ECM-affiliated proteins	Matrisome-associated	matrisome	Non.matrisome	Non.matrisome	extracellular (non-matrisome)
M_III	SDC2	Matrisome-Matrisome	SDC1	M_II	3	38.5	72.6	1.16	1.07	ECM-affiliated proteins	Matrisome-associated	matrisome	ECM-affiliated proteins	Matrisome-associated	matrisome
M_III	SDC2	Matrisome-Matrisome	SDC1	M_VSM	3	38.5	88.6	1.16	1.02	ECM-affiliated proteins	Matrisome-associated	matrisome	ECM-affiliated proteins	Matrisome-associated	matrisome
M_III	SDC2	Matrisome-Matrisome	SDC4	Tip	3	38.5	95	1.16	1.34	ECM-affiliated proteins	Matrisome-associated	matrisome	ECM-affiliated proteins	Matrisome-associated	matrisome
M_III	SDC2	Matrisome-Matrisome	SDC4	Trunk	3	38.5	100	1.16	1.36	ECM-affiliated proteins	Matrisome-associated	matrisome	ECM-affiliated proteins	Matrisome-associated	matrisome
M_I	SDC1	Matrisome-Matrisome	PCOLCE	M_II	3	52.6	92.5	1.16	1.21	ECM-affiliated proteins	Matrisome-associated	matrisome	ECM glycoproteins	Core matrisome	matrisome
Tip	VTN	Non.matrisome-Matrisome	ITGB1	Meso	3	93.3	100	1.71	1.34	ECM glycoproteins	Core matrisome	matrisome	Non.matrisome	Non.matrisome	surfaceome
M_PII	COL1A1	Non.matrisome-Matrisome	ITGB1	M_PII	3	100	90.2	2.44	1.58	Collagens	Core matrisome	matrisome	Non.matrisome	Non.matrisome	surfaceome
Trunk	FREM2	Non.matrisome-Matrisome	ITGB1	M_III	3	89.3	88.5	1.06	1.8	ECM-affiliated proteins	Matrisome-associated	matrisome	Non.matrisome	Non.matrisome	surfaceome
Trunk	FN1	Non.matrisome-Matrisome	ITGB1	M_PII	3	92.9	90.2	1.2	1.58	ECM glycoproteins	Core matrisome	matrisome	Non.matrisome	Non.matrisome	surfaceome
M_III	SDC2	Non.matrisome-Matrisome	SDCBP	Meso	3	38.5	100	1.16	1.17	ECM-affiliated proteins	Matrisome-associated	matrisome	Non.matrisome	Non.matrisome	extracellular (non-matrisome)
Trunk	FREM2	Non.matrisome-Matrisome	ITGB1	M_VSM	3	89.3	97.7	1.06	1.6	ECM-affiliated proteins	Matrisome-associated	matrisome	Non.matrisome	Non.matrisome	surfaceome
Meso	FREM2	Non.matrisome-Matrisome	ITGB1	M_PI	3	89.3	98.9	1.37	1.4	ECM-affiliated proteins	Matrisome-associated	matrisome	Non.matrisome	Non.matrisome	surfaceome
Tip	FREM2	Non.matrisome-Matrisome	ITGB1	M_I	3	91.7	86	1.21	1.6	ECM-affiliated proteins	Matrisome-associated	matrisome	Non.matrisome	Non.matrisome	surfaceome
Tip	VTN	Non.matrisome-Matrisome	ITGB1	M_II	3	93.3	91.5	1.71	1.38	ECM glycoproteins	Core matrisome	matrisome	Non.matrisome	Non.matrisome	surfaceome
M_SpP	THBS2	Non.matrisome-Matrisome	ITGB1	M_VSM	3	51	97.7	1.03	1.6	ECM glycoproteins	Core matrisome	matrisome	Non.matrisome	Non.matrisome	surfaceome
M_I	SDC1	Matrisome-Matrisome	PCOLCE	M_SpP	3	52.6	93.9	1.16	1.11	ECM-affiliated proteins	Matrisome-associated	matrisome	ECM glycoproteins	Core matrisome	matrisome
M_VSM	SDC1	Non.matrisome-Matrisome	CD81	Endo	3	88.6	100	1.02	1.99	ECM-affiliated proteins	Matrisome-associated	matrisome	Non.matrisome	Non.matrisome	extracellular (non-matrisome)
M_VSM	SDC1	Non.matrisome-Matrisome	CD81	M_I	3	88.6	100	1.02	2.15	ECM-affiliated proteins	Matrisome-associated	matrisome	Non.matrisome	Non.matrisome	extracellular (non-matrisome)
M_I	SDC1	Matrisome-Matrisome	PCOLCE	M_PI	3	52.6	92.3	1.16	1.07	ECM-affiliated proteins	Matrisome-associated	matrisome	ECM glycoproteins	Core matrisome	matrisome
M_III	SDC2	Non.matrisome-Matrisome	SDCBP	M_I	3	38.5	89.5	1.16	1.56	ECM-affiliated proteins	Matrisome-associated	matrisome	Non.matrisome	Non.matrisome	extracellular (non-matrisome)
Tip	VTN	Non.matrisome-Matrisome	ITGB1	M_PII	3	93.3	90.2	1.71	1.58	ECM glycoproteins	Core matrisome	matrisome	Non.matrisome	Non.matrisome	surfaceome
M_VSM	SDC1	Non.matrisome-Matrisome	CD81	M_III	3	88.6	100	1.02	1.98	ECM-affiliated proteins	Matrisome-associated	matrisome	Non.matrisome	Non.matrisome	extracellular (non-matrisome)
M_III	SDC2	Non.matrisome-Matrisome	SDCBP	M_PII	3	38.5	92.7	1.16	1.46	ECM-affiliated proteins	Matrisome-associated	matrisome	Non.matrisome	Non.matrisome	extracellular (non-matrisome)
M_III	SDC2	Non.matrisome-Matrisome	SDCBP	M_III	3	38.5	88.5	1.16	1.81	ECM-affiliated proteins	Matrisome-associated	matrisome	Non.matrisome	Non.matrisome	extracellular (non-matrisome)
Tip	VTN	Non.matrisome-Matrisome	ITGB1	M_I	3	93.3	86	1.71	1.6	ECM glycoproteins	Core matrisome	matrisome	Non.matrisome	Non.matrisome	surfaceome
Trunk	FN1	Non.matrisome-Matrisome	ITGB1	Meso	3	92.9	100	1.2	1.34	ECM glycoproteins	Core matrisome	matrisome	Non.matrisome	Non.matrisome	surfaceome
M_VSM	SDC1	Matrisome-Matrisome	COL1A1	M_VSM	3	88.6	100	1.02	3.01	ECM-affiliated proteins	Matrisome-associated	matrisome	Collagens	Core matrisome	matrisome
M_III	SDC2	Non.matrisome-Matrisome	SDCBP	Endo	3	38.5	100	1.16	1.45	ECM-affiliated proteins	Matrisome-associated	matrisome	Non.matrisome	Non.matrisome	extracellular (non-matrisome)
M_II	SDC1	Non.matrisome-Matrisome	GIPC1	M_III	3	72.6	80.8	1.07	1.06	ECM-affiliated proteins	Matrisome-associated	matrisome	Non.matrisome	Non.matrisome	extracellular (non-matrisome)
Tip	SPP1	Non.matrisome-Matrisome	ITGB1	Tip	3	90	98.3	2.67	1.39	ECM glycoproteins	Core matrisome	matrisome	Non.matrisome	Non.matrisome	surfaceome
Tip	VTN	Non.matrisome-Matrisome	ITGB1	M_VSM	3	93.3	97.7	1.71	1.6	ECM glycoproteins	Core matrisome	matrisome	Non.matrisome	Non.matrisome	surfaceome
M_I	SDC1	Matrisome-Matrisome	PCOLCE	M_VSM	3	52.6	93.2	1.16	1.26	ECM-affiliated proteins	Matrisome-associated	matrisome	ECM glycoproteins	Core matrisome	matrisome
M_SpP	THBS2	Non.matrisome-Matrisome	ITGB1	M_II	3	51	91.5	1.03	1.38	ECM glycoproteins	Core matrisome	matrisome	Non.matrisome	Non.matrisome	surfaceome
M_VSM	LOX	Matrisome-Matrisome	COL1A1	M_VSM	3	31.8	100	1.02	3.01	ECM regulators	Matrisome-associated	matrisome	Collagens	Core matrisome	matrisome
Meso	FREM2	Non.matrisome-Matrisome	ITGB1	M_VSM	3	89.3	97.7	1.37	1.6	ECM-affiliated proteins	Matrisome-associated	matrisome	Non.matrisome	Non.matrisome	surfaceome
Trunk	FREM2	Non.matrisome-Matrisome	ITGB1	M_SpP	3	89.3	89.8	1.06	1.34	ECM-affiliated proteins	Matrisome-associated	matrisome	Non.matrisome	Non.matrisome	surfaceome
M_III	SDC2	Non.matrisome-Matrisome	SDCBP	M_PI	3	38.5	97.8	1.16	1.45	ECM-affiliated proteins	Matrisome-associated	matrisome	Non.matrisome	Non.matrisome	extracellular (non-matrisome)
Meso	FREM2	Non.matrisome-Matrisome	ITGB1	M_III	3	89.3	88.5	1.37	1.8	ECM-affiliated proteins	Matrisome-associated	matrisome	Non.matrisome	Non.matrisome	surfaceome
Tip	VTN	Non.matrisome-Matrisome	ITGB1	M_PI	3	93.3	98.9	1.71	1.4	ECM glycoproteins	Core matrisome	matrisome	Non.matrisome	Non.matrisome	surfaceome
M_VSM	LOX	Matrisome-Matrisome	COL1A2	M_VSM	3	31.8	100	1.02	2.69	ECM regulators	Matrisome-associated	matrisome	Collagens	Core matrisome	matrisome
Tip	VTN	Non.matrisome-Matrisome	ITGB1	M_III	3	93.3	88.5	1.71	1.8	ECM glycoproteins	Core matrisome	matrisome	Non.matrisome	Non.matrisome	surfaceome
M_III	SDC2	Non.matrisome-Matrisome	SDCBP	M_VSM	3	38.5	97.7	1.16	1.6	ECM-affiliated proteins	Matrisome-associated	matrisome	Non.matrisome	Non.matrisome	extracellular (non-matrisome)
M_I	SDC1	Matrisome-Matrisome	PCOLCE	M_PII	3	52.6	82.9	1.16	1.1	ECM-affiliated proteins	Matrisome-associated	matrisome	ECM glycoproteins	Core matrisome	matrisome
M_VSM	SDC1	Matrisome-Matrisome	COL1A2	M_VSM	3	88.6	100	1.02	2.69	ECM-affiliated proteins	Matrisome-associated	matrisome	Collagens	Core matrisome	matrisome
M_III	SDC2	Non.matrisome-Matrisome	SDCBP	Trunk	3	38.5	96.4	1.16	1.38	ECM-affiliated proteins	Matrisome-associated	matrisome	Non.matrisome	Non.matrisome	extracellular (non-matrisome)
Meso	NPNT	Non.matrisome-Matrisome	ITGB1	M_VSM	3	96.4	97.7	1.32	1.6	ECM glycoproteins	Core matrisome	matrisome	Non.matrisome	Non.matrisome	surfaceome
M_III	SDC2	Non.matrisome-Matrisome	SDCBP	Tip	3	38.5	100	1.16	1.34	ECM-affiliated proteins	Matrisome-associated	matrisome	Non.matrisome	Non.matrisome	extracellular (non-matrisome)
M_VSM	LOX	Matrisome-Matrisome	COL3A1	M_III	3	31.8	100	1.02	2.52	ECM regulators	Matrisome-associated	matrisome	Collagens	Core matrisome	matrisome
Trunk	SPP1	Non.matrisome-Matrisome	ITGB1	M_VSM	3	100	97.7	4.41	1.6	ECM glycoproteins	Core matrisome	matrisome	Non.matrisome	Non.matrisome	surfaceome
M_VSM	SDC1	Matrisome-Matrisome	COL3A1	M_SpP	3	88.6	98	1.02	2.22	ECM-affiliated proteins	Matrisome-associated	matrisome	Collagens	Core matrisome	matrisome
Tip	SPP1	Non.matrisome-Matrisome	ITGB1	Meso	3	90	100	2.67	1.34	ECM glycoproteins	Core matrisome	matrisome	Non.matrisome	Non.matrisome	surfaceome
Meso	FRAS1	Non.matrisome-Matrisome	ITGB1	Trunk	3	96.4	100	1.13	1.43	ECM glycoproteins	Core matrisome	matrisome	Non.matrisome	Non.matrisome	surfaceome
M_VSM	SDC1	Matrisome-Matrisome	COL3A1	M_PII	3	88.6	100	1.02	2.35	ECM-affiliated proteins	Matrisome-associated	matrisome	Collagens	Core matrisome	matrisome
M_SpP	THBS2	Non.matrisome-Matrisome	ITGB1	Meso	3	51	100	1.03	1.34	ECM glycoproteins	Core matrisome	matrisome	Non.matrisome	Non.matrisome	surfaceome
M_VSM	SDC1	Matrisome-Matrisome	COL3A1	M_I	3	88.6	100	1.02	2.82	ECM-affiliated proteins	Matrisome-associated	matrisome	Collagens	Core matrisome	matrisome
M_SpP	FBN1	Matrisome-Matrisome	LOX	M_VSM	3	95.9	31.8	1	1.02	ECM glycoproteins	Core matrisome	matrisome	ECM regulators	Matrisome-associated	matrisome
Trunk	PA2G4	Non.matrisome-Matrisome	LOX	M_VSM	3	96.4	31.8	1.14	1.02	Non.matrisome	Non.matrisome	extracellular (non-matrisome)	ECM regulators	Matrisome-associated	matrisome
M_VSM	LOX	Matrisome-Matrisome	COL3A1	M_PI	3	31.8	100	1.02	2.47	ECM regulators	Matrisome-associated	matrisome	Collagens	Core matrisome	matrisome
M_PII	PA2G4	Non.matrisome-Matrisome	LOX	M_VSM	3	92.7	31.8	1.14	1.02	Non.matrisome	Non.matrisome	extracellular (non-matrisome)	ECM regulators	Matrisome-associated	matrisome
Trunk	FN1	Matrisome-Matrisome	LOX	M_VSM	3	92.9	31.8	1.2	1.02	ECM glycoproteins	Core matrisome	matrisome	ECM regulators	Matrisome-associated	matrisome
M_VSM	LOX	Matrisome-Matrisome	COL3A1	Meso	3	31.8	92.9	1.02	1.94	ECM regulators	Matrisome-associated	matrisome	Collagens	Core matrisome	matrisome
M_PI	PA2G4	Non.matrisome-Matrisome	LOX	M_VSM	3	97.8	31.8	1.23	1.02	Non.matrisome	Non.matrisome	extracellular (non-matrisome)	ECM regulators	Matrisome-associated	matrisome
M_SpP	EFEMP2	Matrisome-Matrisome	LOX	M_VSM	3	85.7	31.8	1.01	1.02	ECM glycoproteins	Core matrisome	matrisome	ECM regulators	Matrisome-associated	matrisome
Tip	PA2G4	Non.matrisome-Matrisome	LOX	M_VSM	3	96.7	31.8	1.5	1.02	Non.matrisome	Non.matrisome	extracellular (non-matrisome)	ECM regulators	Matrisome-associated	matrisome
Meso	PA2G4	Non.matrisome-Matrisome	LOX	M_VSM	3	89.3	31.8	1.11	1.02	Non.matrisome	Non.matrisome	extracellular (non-matrisome)	ECM regulators	Matrisome-associated	matrisome
M_III	SDC2	Non.matrisome-Matrisome	SDCBP	M_II	3	38.5	92.5	1.16	1.55	ECM-affiliated proteins	Matrisome-associated	matrisome	Non.matrisome	Non.matrisome	extracellular (non-matrisome)
M_II	SDC1	Non.matrisome-Matrisome	GIPC1	M_PII	3	72.6	78	1.07	1.08	ECM-affiliated proteins	Matrisome-associated	matrisome	Non.matrisome	Non.matrisome	extracellular (non-matrisome)
M_SpP	PA2G4	Non.matrisome-Matrisome	LOX	M_VSM	3	93.9	31.8	1.24	1.02	Non.matrisome	Non.matrisome	extracellular (non-matrisome)	ECM regulators	Matrisome-associated	matrisome
M_SpP	FBN1	Matrisome-Matrisome	LOXL1	M_PI	3	95.9	83.5	1	1.01	ECM glycoproteins	Core matrisome	matrisome	ECM regulators	Matrisome-associated	matrisome
M_III	SDC2	Non.matrisome-Matrisome	SDCBP	M_SpP	3	38.5	95.9	1.16	1.48	ECM-affiliated proteins	Matrisome-associated	matrisome	Non.matrisome	Non.matrisome	extracellular (non-matrisome)
M_SpP	FBN1	Matrisome-Matrisome	LOXL1	M_PII	3	95.9	82.9	1	1.04	ECM glycoproteins	Core matrisome	matrisome	ECM regulators	Matrisome-associated	matrisome
M_SpP	FBN1	Matrisome-Matrisome	LOXL1	M_III	3	95.9	88.5	1	1.38	ECM glycoproteins	Core matrisome	matrisome	ECM regulators	Matrisome-associated	matrisome
M_SpP	FBN1	Matrisome-Matrisome	LOXL1	M_I	3	95.9	73.7	1	1.19	ECM glycoproteins	Core matrisome	matrisome	ECM regulators	Matrisome-associated	matrisome
M_III	SDC2	Non.matrisome-Matrisome	SMC2	M_PI	3	38.5	96.7	1.16	1.35	ECM-affiliated proteins	Matrisome-associated	matrisome	Non.matrisome	Non.matrisome	extracellular (non-matrisome)
M_VSM	LOX	Matrisome-Matrisome	COL3A1	M_II	3	31.8	98.1	1.02	2.57	ECM regulators	Matrisome-associated	matrisome	Collagens	Core matrisome	matrisome
M_VSM	SDC1	Matrisome-Matrisome	COL3A1	Meso	3	88.6	92.9	1.02	1.94	ECM-affiliated proteins	Matrisome-associated	matrisome	Collagens	Core matrisome	matrisome
M_III	SDC2	Non.matrisome-Matrisome	SMC2	M_III	3	38.5	34.6	1.16	1.04	ECM-affiliated proteins	Matrisome-associated	matrisome	Non.matrisome	Non.matrisome	extracellular (non-matrisome)
M_VSM	SDC1	Matrisome-Matrisome	COL3A1	M_II	3	88.6	98.1	1.02	2.57	ECM-affiliated proteins	Matrisome-associated	matrisome	Collagens	Core matrisome	matrisome
M_VSM	SDC1	Matrisome-Matrisome	COL3A1	M_VSM	3	88.6	100	1.02	2.89	ECM-affiliated proteins	Matrisome-associated	matrisome	Collagens	Core matrisome	matrisome
M_SpP	FBN1	Matrisome-Matrisome	LOXL1	M_II	3	95.9	77.4	1	1.07	ECM glycoproteins	Core matrisome	matrisome	ECM regulators	Matrisome-associated	matrisome
M_SpP	FBN1	Matrisome-Matrisome	LOXL1	M_SpP	3	95.9	91.8	1	1.06	ECM glycoproteins	Core matrisome	matrisome	ECM regulators	Matrisome-associated	matrisome
M_III	SDC2	Non.matrisome-Matrisome	SMC2	M_PII	3	38.5	78	1.16	1.03	ECM-affiliated proteins	Matrisome-associated	matrisome	Non.matrisome	Non.matrisome	extracellular (non-matrisome)
M_VSM	SDC1	Matrisome-Matrisome	COL3A1	M_III	3	88.6	100	1.02	2.52	ECM-affiliated proteins	Matrisome-associated	matrisome	Collagens	Core matrisome	matrisome
M_III	SDC2	Matrisome-Matrisome	SULF1	Meso	3	38.5	100	1.16	2.11	ECM-affiliated proteins	Matrisome-associated	matrisome	ECM regulators	Matrisome-associated	matrisome
M_VSM	LOX	Matrisome-Matrisome	COL3A1	M_PII	3	31.8	100	1.02	2.35	ECM regulators	Matrisome-associated	matrisome	Collagens	Core matrisome	matrisome
M_III	SDC2	Matrisome-Matrisome	SULF1	M_III	3	38.5	80.8	1.16	1.69	ECM-affiliated proteins	Matrisome-associated	matrisome	ECM regulators	Matrisome-associated	matrisome
M_SpP	FBN1	Matrisome-Matrisome	LOXL1	M_VSM	3	95.9	95.5	1	1.47	ECM glycoproteins	Core matrisome	matrisome	ECM regulators	Matrisome-associated	matrisome
M_III	SDC2	Matrisome-Matrisome	SULF2	M_III	3	38.5	100	1.16	1.66	ECM-affiliated proteins	Matrisome-associated	matrisome	ECM regulators	Matrisome-associated	matrisome
M_VSM	SDC1	Matrisome-Matrisome	COL3A1	M_PI	3	88.6	100	1.02	2.47	ECM-affiliated proteins	Matrisome-associated	matrisome	Collagens	Core matrisome	matrisome
Trunk	SDC4	Matrisome-Matrisome	MDK	M_III	3	100	100	1.36	2.13	ECM-affiliated proteins	Matrisome-associated	matrisome	Secreted factors	Matrisome-associated	matrisome
M_I	SDC1	Matrisome-Matrisome	PTN	M_PII	3	52.6	100	1.16	2.46	ECM-affiliated proteins	Matrisome-associated	matrisome	Secreted factors	Matrisome-associated	matrisome
M_III	SDC2	Matrisome-Matrisome	SULF2	M_SpP	3	38.5	91.8	1.16	1.2	ECM-affiliated proteins	Matrisome-associated	matrisome	ECM regulators	Matrisome-associated	matrisome
M_III	SDC2	Matrisome-Matrisome	SULF2	M_PI	3	38.5	98.9	1.16	1.32	ECM-affiliated proteins	Matrisome-associated	matrisome	ECM regulators	Matrisome-associated	matrisome
M_II	SDC1	Non.matrisome-Matrisome	GNB4	M_III	3	72.6	69.2	1.07	1.06	ECM-affiliated proteins	Matrisome-associated	matrisome	Non.matrisome	Non.matrisome	extracellular (non-matrisome)
Tip	SDC4	Matrisome-Matrisome	MDK	M_PI	3	95	100	1.34	2.11	ECM-affiliated proteins	Matrisome-associated	matrisome	Secreted factors	Matrisome-associated	matrisome
M_I	SDC1	Matrisome-Matrisome	PTN	M_VSM	3	52.6	100	1.16	2.79	ECM-affiliated proteins	Matrisome-associated	matrisome	Secreted factors	Matrisome-associated	matrisome
M_II	SDC1	Non.matrisome-Matrisome	IGF1R	Trunk	3	72.6	92.9	1.07	1.03	ECM-affiliated proteins	Matrisome-associated	matrisome	Non.matrisome	Non.matrisome	surfaceome
M_III	SDC2	Matrisome-Matrisome	SULF2	M_VSM	3	38.5	100	1.16	1.48	ECM-affiliated proteins	Matrisome-associated	matrisome	ECM regulators	Matrisome-associated	matrisome
Trunk	SDC4	Matrisome-Matrisome	MDK	Trunk	3	100	100	1.36	2.15	ECM-affiliated proteins	Matrisome-associated	matrisome	Secreted factors	Matrisome-associated	matrisome
Tip	SDC4	Matrisome-Matrisome	MDK	Trunk	3	95	100	1.34	2.15	ECM-affiliated proteins	Matrisome-associated	matrisome	Secreted factors	Matrisome-associated	matrisome
M_I	SDC1	Matrisome-Matrisome	PTN	Meso	3	52.6	96.4	1.16	1.33	ECM-affiliated proteins	Matrisome-associated	matrisome	Secreted factors	Matrisome-associated	matrisome
M_I	SDC1	Matrisome-Matrisome	PTN	M_SpP	3	52.6	98	1.16	2.27	ECM-affiliated proteins	Matrisome-associated	matrisome	Secreted factors	Matrisome-associated	matrisome
Tip	SDC4	Matrisome-Matrisome	MDK	M_VSM	3	95	100	1.34	2.07	ECM-affiliated proteins	Matrisome-associated	matrisome	Secreted factors	Matrisome-associated	matrisome
M_VSM	LOX	Matrisome-Matrisome	COL3A1	M_VSM	3	31.8	100	1.02	2.89	ECM regulators	Matrisome-associated	matrisome	Collagens	Core matrisome	matrisome
M_I	SDC1	Matrisome-Matrisome	PTN	M_II	3	52.6	100	1.16	2.75	ECM-affiliated proteins	Matrisome-associated	matrisome	Secreted factors	Matrisome-associated	matrisome
M_VSM	LOX	Matrisome-Matrisome	COL3A1	M_I	3	31.8	100	1.02	2.82	ECM regulators	Matrisome-associated	matrisome	Collagens	Core matrisome	matrisome
M_I	SDC1	Matrisome-Matrisome	PTN	M_I	3	52.6	100	1.16	2.91	ECM-affiliated proteins	Matrisome-associated	matrisome	Secreted factors	Matrisome-associated	matrisome
M_VSM	LOX	Matrisome-Matrisome	COL3A1	M_SpP	3	31.8	98	1.02	2.22	ECM regulators	Matrisome-associated	matrisome	Collagens	Core matrisome	matrisome
M_VSM	SDC1	Matrisome-Matrisome	COL5A2	M_VSM	3	88.6	100	1.02	1.3	ECM-affiliated proteins	Matrisome-associated	matrisome	Collagens	Core matrisome	matrisome
M_VSM	LOX	Matrisome-Matrisome	COL6A1	M_II	3	31.8	61.3	1.02	1.17	ECM regulators	Matrisome-associated	matrisome	Collagens	Core matrisome	matrisome
M_I	SDC1	Matrisome-Matrisome	PTN	M_PI	3	52.6	100	1.16	2.68	ECM-affiliated proteins	Matrisome-associated	matrisome	Secreted factors	Matrisome-associated	matrisome
M_II	SDC1	Non.matrisome-Matrisome	ITGA3	Meso	3	72.6	85.7	1.07	1.08	ECM-affiliated proteins	Matrisome-associated	matrisome	Non.matrisome	Non.matrisome	surfaceome
Trunk	SDC4	Matrisome-Matrisome	MDK	M_I	3	100	100	1.36	2.33	ECM-affiliated proteins	Matrisome-associated	matrisome	Secreted factors	Matrisome-associated	matrisome
M_III	SDC2	Matrisome-Matrisome	SULF2	M_PII	3	38.5	95.1	1.16	1.23	ECM-affiliated proteins	Matrisome-associated	matrisome	ECM regulators	Matrisome-associated	matrisome
M_III	SDC2	Matrisome-Matrisome	SULF2	M_II	3	38.5	95.3	1.16	1.53	ECM-affiliated proteins	Matrisome-associated	matrisome	ECM regulators	Matrisome-associated	matrisome
M_VSM	LOX	Matrisome-Matrisome	COL6A1	M_I	3	31.8	63.2	1.02	1.59	ECM regulators	Matrisome-associated	matrisome	Collagens	Core matrisome	matrisome
M_II	SDC1	Non.matrisome-Matrisome	ITGB1	M_PI	3	72.6	98.9	1.07	1.4	ECM-affiliated proteins	Matrisome-associated	matrisome	Non.matrisome	Non.matrisome	surfaceome
M_II	SDC1	Non.matrisome-Matrisome	ITGB1	Trunk	3	72.6	100	1.07	1.43	ECM-affiliated proteins	Matrisome-associated	matrisome	Non.matrisome	Non.matrisome	surfaceome
M_VSM	LOX	Matrisome-Matrisome	COL6A1	M_III	3	31.8	38.5	1.02	1.21	ECM regulators	Matrisome-associated	matrisome	Collagens	Core matrisome	matrisome
Trunk	SDC4	Matrisome-Matrisome	MDK	Tip	3	100	100	1.36	2.21	ECM-affiliated proteins	Matrisome-associated	matrisome	Secreted factors	Matrisome-associated	matrisome
Trunk	SDC4	Matrisome-Matrisome	MDK	Endo	3	100	100	1.36	2.03	ECM-affiliated proteins	Matrisome-associated	matrisome	Secreted factors	Matrisome-associated	matrisome
Tip	SDC4	Matrisome-Matrisome	MDK	M_I	3	95	100	1.34	2.33	ECM-affiliated proteins	Matrisome-associated	matrisome	Secreted factors	Matrisome-associated	matrisome
M_II	SDC1	Non.matrisome-Matrisome	ITGB1	Tip	3	72.6	98.3	1.07	1.39	ECM-affiliated proteins	Matrisome-associated	matrisome	Non.matrisome	Non.matrisome	surfaceome
M_II	SDC1	Non.matrisome-Matrisome	ITGB1	M_PII	3	72.6	90.2	1.07	1.58	ECM-affiliated proteins	Matrisome-associated	matrisome	Non.matrisome	Non.matrisome	surfaceome
Tip	SDC4	Matrisome-Matrisome	MDK	Meso	3	95	100	1.34	1.95	ECM-affiliated proteins	Matrisome-associated	matrisome	Secreted factors	Matrisome-associated	matrisome
Tip	SDC4	Matrisome-Matrisome	MDK	M_II	3	95	100	1.34	2.36	ECM-affiliated proteins	Matrisome-associated	matrisome	Secreted factors	Matrisome-associated	matrisome
Trunk	SDC4	Matrisome-Matrisome	MDK	M_SpP	3	100	98	1.36	2.11	ECM-affiliated proteins	Matrisome-associated	matrisome	Secreted factors	Matrisome-associated	matrisome
Trunk	SDC4	Matrisome-Matrisome	MDK	M_PI	3	100	100	1.36	2.11	ECM-affiliated proteins	Matrisome-associated	matrisome	Secreted factors	Matrisome-associated	matrisome
M_III	SDC2	Matrisome-Matrisome	SULF2	M_I	3	38.5	86	1.16	1.36	ECM-affiliated proteins	Matrisome-associated	matrisome	ECM regulators	Matrisome-associated	matrisome
M_II	SDC1	Non.matrisome-Matrisome	ITGB1	M_III	3	72.6	88.5	1.07	1.8	ECM-affiliated proteins	Matrisome-associated	matrisome	Non.matrisome	Non.matrisome	surfaceome
M_I	SDC1	Matrisome-Matrisome	PTN	M_III	3	52.6	96.2	1.16	2.56	ECM-affiliated proteins	Matrisome-associated	matrisome	Secreted factors	Matrisome-associated	matrisome
M_III	SDC2	Matrisome-Matrisome	VTN	Tip	3	38.5	93.3	1.16	1.71	ECM-affiliated proteins	Matrisome-associated	matrisome	ECM glycoproteins	Core matrisome	matrisome
M_I	SDC1	Matrisome-Matrisome	SDC2	M_III	3	52.6	38.5	1.16	1.16	ECM-affiliated proteins	Matrisome-associated	matrisome	ECM-affiliated proteins	Matrisome-associated	matrisome
M_III	AGRN	Non.matrisome-Matrisome	DAG1	Meso	3	69.2	92.9	1.1	1.26	ECM glycoproteins	Core matrisome	matrisome	Non.matrisome	Non.matrisome	surfaceome
M_III	AGRN	Non.matrisome-Matrisome	DAG1	M_III	3	69.2	65.4	1.1	1.06	ECM glycoproteins	Core matrisome	matrisome	Non.matrisome	Non.matrisome	surfaceome
M_II	SDC1	Non.matrisome-Matrisome	ITGB1	Meso	3	72.6	100	1.07	1.34	ECM-affiliated proteins	Matrisome-associated	matrisome	Non.matrisome	Non.matrisome	surfaceome
Tip	SDC4	Matrisome-Matrisome	MDK	M_SpP	3	95	98	1.34	2.11	ECM-affiliated proteins	Matrisome-associated	matrisome	Secreted factors	Matrisome-associated	matrisome
Tip	SDC4	Matrisome-Matrisome	MDK	M_PII	3	95	100	1.34	2.19	ECM-affiliated proteins	Matrisome-associated	matrisome	Secreted factors	Matrisome-associated	matrisome
Tip	SDC4	Matrisome-Matrisome	MDK	M_III	3	95	100	1.34	2.13	ECM-affiliated proteins	Matrisome-associated	matrisome	Secreted factors	Matrisome-associated	matrisome
Trunk	SDC4	Matrisome-Matrisome	MDK	Meso	3	100	100	1.36	1.95	ECM-affiliated proteins	Matrisome-associated	matrisome	Secreted factors	Matrisome-associated	matrisome
M_III	BMP1	Matrisome-Matrisome	LOXL1	M_VSM	3	76.9	95.5	1.1	1.47	ECM regulators	Matrisome-associated	matrisome	ECM regulators	Matrisome-associated	matrisome
M_VSM	LOX	Matrisome-Matrisome	COL6A1	M_PI	3	31.8	59.3	1.02	1.05	ECM regulators	Matrisome-associated	matrisome	Collagens	Core matrisome	matrisome
Trunk	SDC4	Matrisome-Matrisome	MDK	M_II	3	100	100	1.36	2.36	ECM-affiliated proteins	Matrisome-associated	matrisome	Secreted factors	Matrisome-associated	matrisome
Tip	SDC4	Matrisome-Matrisome	MDK	Endo	3	95	100	1.34	2.03	ECM-affiliated proteins	Matrisome-associated	matrisome	Secreted factors	Matrisome-associated	matrisome
M_II	SDC1	Non.matrisome-Matrisome	ITGB1	M_I	3	72.6	86	1.07	1.6	ECM-affiliated proteins	Matrisome-associated	matrisome	Non.matrisome	Non.matrisome	surfaceome
Tip	SDC4	Matrisome-Matrisome	MDK	Tip	3	95	100	1.34	2.21	ECM-affiliated proteins	Matrisome-associated	matrisome	Secreted factors	Matrisome-associated	matrisome
M_VSM	SDC1	Non.matrisome-Matrisome	CTNNB1	M_PII	3	88.6	97.6	1.02	2.12	ECM-affiliated proteins	Matrisome-associated	matrisome	Non.matrisome	Non.matrisome	extracellular (non-matrisome)
M_VSM	SDC1	Non.matrisome-Matrisome	CTNNB1	M_III	3	88.6	100	1.02	1.87	ECM-affiliated proteins	Matrisome-associated	matrisome	Non.matrisome	Non.matrisome	extracellular (non-matrisome)
M_VSM	SDC1	Non.matrisome-Matrisome	CTNNB1	M_PI	3	88.6	95.6	1.02	1.93	ECM-affiliated proteins	Matrisome-associated	matrisome	Non.matrisome	Non.matrisome	extracellular (non-matrisome)
M_II	SDC1	Non.matrisome-Matrisome	ITGB1	M_SpP	3	72.6	89.8	1.07	1.34	ECM-affiliated proteins	Matrisome-associated	matrisome	Non.matrisome	Non.matrisome	surfaceome
M_I	SDC1	Matrisome-Matrisome	SDC2	M_I	3	52.6	50.9	1.16	1.07	ECM-affiliated proteins	Matrisome-associated	matrisome	ECM-affiliated proteins	Matrisome-associated	matrisome
M_I	SDC1	Matrisome-Matrisome	SDC4	Tip	3	52.6	95	1.16	1.34	ECM-affiliated proteins	Matrisome-associated	matrisome	ECM-affiliated proteins	Matrisome-associated	matrisome
M_III	BMP1	Matrisome-Matrisome	LOXL1	M_PI	3	76.9	83.5	1.1	1.01	ECM regulators	Matrisome-associated	matrisome	ECM regulators	Matrisome-associated	matrisome
Trunk	SDC4	Matrisome-Matrisome	MDK	M_VSM	3	100	100	1.36	2.07	ECM-affiliated proteins	Matrisome-associated	matrisome	Secreted factors	Matrisome-associated	matrisome
Trunk	SDC4	Matrisome-Matrisome	MDK	M_PII	3	100	100	1.36	2.19	ECM-affiliated proteins	Matrisome-associated	matrisome	Secreted factors	Matrisome-associated	matrisome
M_III	BMP1	Matrisome-Matrisome	LOXL1	M_II	3	76.9	77.4	1.1	1.07	ECM regulators	Matrisome-associated	matrisome	ECM regulators	Matrisome-associated	matrisome
Meso	COL18A1	Matrisome-Matrisome	MFAP2	M_PII	3	92.9	100	1.18	2.25	Collagens	Core matrisome	matrisome	ECM glycoproteins	Core matrisome	matrisome
Trunk	FN1	Matrisome-Matrisome	MFAP2	M_PII	3	92.9	100	1.2	2.25	ECM glycoproteins	Core matrisome	matrisome	ECM glycoproteins	Core matrisome	matrisome
Trunk	FN1	Matrisome-Matrisome	MFAP2	Meso	3	92.9	100	1.2	1.67	ECM glycoproteins	Core matrisome	matrisome	ECM glycoproteins	Core matrisome	matrisome
Trunk	FN1	Matrisome-Matrisome	MFAP2	M_I	3	92.9	100	1.2	2.53	ECM glycoproteins	Core matrisome	matrisome	ECM glycoproteins	Core matrisome	matrisome
Trunk	COL18A1	Matrisome-Matrisome	MFAP2	M_PII	3	89.3	100	1.28	2.25	Collagens	Core matrisome	matrisome	ECM glycoproteins	Core matrisome	matrisome
Meso	COL18A1	Matrisome-Matrisome	MFAP2	M_III	3	92.9	100	1.18	2.5	Collagens	Core matrisome	matrisome	ECM glycoproteins	Core matrisome	matrisome
M_III	BMP1	Matrisome-Matrisome	LOXL1	M_PII	3	76.9	82.9	1.1	1.04	ECM regulators	Matrisome-associated	matrisome	ECM regulators	Matrisome-associated	matrisome
M_III	BMP1	Matrisome-Matrisome	LOXL1	M_III	3	76.9	88.5	1.1	1.38	ECM regulators	Matrisome-associated	matrisome	ECM regulators	Matrisome-associated	matrisome
M_SpP	FBN1	Matrisome-Matrisome	MFAP2	M_PII	3	95.9	100	1	2.25	ECM glycoproteins	Core matrisome	matrisome	ECM glycoproteins	Core matrisome	matrisome
Meso	COL18A1	Matrisome-Matrisome	MFAP2	M_PI	3	92.9	100	1.18	2.25	Collagens	Core matrisome	matrisome	ECM glycoproteins	Core matrisome	matrisome
Trunk	FN1	Matrisome-Matrisome	MFAP2	M_PI	3	92.9	100	1.2	2.25	ECM glycoproteins	Core matrisome	matrisome	ECM glycoproteins	Core matrisome	matrisome
M_III	BMP1	Matrisome-Matrisome	LOXL1	M_I	3	76.9	73.7	1.1	1.19	ECM regulators	Matrisome-associated	matrisome	ECM regulators	Matrisome-associated	matrisome
M_III	BMP1	Matrisome-Matrisome	LOXL1	M_SpP	3	76.9	91.8	1.1	1.06	ECM regulators	Matrisome-associated	matrisome	ECM regulators	Matrisome-associated	matrisome
M_III	BMP1	Matrisome-Matrisome	PCOLCE	M_I	3	76.9	80.7	1.1	1.1	ECM regulators	Matrisome-associated	matrisome	ECM glycoproteins	Core matrisome	matrisome
M_VSM	SDC1	Non.matrisome-Matrisome	CTNNB1	Trunk	3	88.6	100	1.02	2.25	ECM-affiliated proteins	Matrisome-associated	matrisome	Non.matrisome	Non.matrisome	extracellular (non-matrisome)
M_SpP	FBN1	Matrisome-Matrisome	MFAP2	M_VSM	3	95.9	100	1	2.41	ECM glycoproteins	Core matrisome	matrisome	ECM glycoproteins	Core matrisome	matrisome
Trunk	FN1	Matrisome-Matrisome	MFAP2	M_II	3	92.9	100	1.2	2.42	ECM glycoproteins	Core matrisome	matrisome	ECM glycoproteins	Core matrisome	matrisome
M_SpP	FBN1	Matrisome-Matrisome	MFAP2	M_III	3	95.9	100	1	2.5	ECM glycoproteins	Core matrisome	matrisome	ECM glycoproteins	Core matrisome	matrisome
M_VSM	SDC1	Non.matrisome-Matrisome	CTNNB1	Endo	3	88.6	100	1.02	1.63	ECM-affiliated proteins	Matrisome-associated	matrisome	Non.matrisome	Non.matrisome	extracellular (non-matrisome)
Meso	COL18A1	Matrisome-Matrisome	MFAP2	Meso	3	92.9	100	1.18	1.67	Collagens	Core matrisome	matrisome	ECM glycoproteins	Core matrisome	matrisome
Meso	COL18A1	Matrisome-Matrisome	MFAP2	M_II	3	92.9	100	1.18	2.42	Collagens	Core matrisome	matrisome	ECM glycoproteins	Core matrisome	matrisome
Trunk	FN1	Matrisome-Matrisome	MFAP2	M_VSM	3	92.9	100	1.2	2.41	ECM glycoproteins	Core matrisome	matrisome	ECM glycoproteins	Core matrisome	matrisome
Trunk	FN1	Matrisome-Matrisome	MFAP2	M_III	3	92.9	100	1.2	2.5	ECM glycoproteins	Core matrisome	matrisome	ECM glycoproteins	Core matrisome	matrisome
Trunk	COL18A1	Matrisome-Matrisome	MFAP2	M_VSM	3	89.3	100	1.28	2.41	Collagens	Core matrisome	matrisome	ECM glycoproteins	Core matrisome	matrisome
M_III	BMP1	Matrisome-Matrisome	PCOLCE	M_SpP	3	76.9	93.9	1.1	1.11	ECM regulators	Matrisome-associated	matrisome	ECM glycoproteins	Core matrisome	matrisome
M_III	BMP1	Matrisome-Matrisome	PCOLCE	M_II	3	76.9	92.5	1.1	1.21	ECM regulators	Matrisome-associated	matrisome	ECM glycoproteins	Core matrisome	matrisome
Meso	COL18A1	Matrisome-Matrisome	MFAP2	M_VSM	3	92.9	100	1.18	2.41	Collagens	Core matrisome	matrisome	ECM glycoproteins	Core matrisome	matrisome
Trunk	COL18A1	Matrisome-Matrisome	MFAP2	M_SpP	3	89.3	98	1.28	2.15	Collagens	Core matrisome	matrisome	ECM glycoproteins	Core matrisome	matrisome
M_SpP	FBN1	Matrisome-Matrisome	MFAP2	M_I	3	95.9	100	1	2.53	ECM glycoproteins	Core matrisome	matrisome	ECM glycoproteins	Core matrisome	matrisome
M_VSM	SDC1	Non.matrisome-Matrisome	CTNNB1	M_II	3	88.6	95.3	1.02	2.03	ECM-affiliated proteins	Matrisome-associated	matrisome	Non.matrisome	Non.matrisome	extracellular (non-matrisome)
Trunk	COL18A1	Matrisome-Matrisome	MFAP2	M_PI	3	89.3	100	1.28	2.25	Collagens	Core matrisome	matrisome	ECM glycoproteins	Core matrisome	matrisome
Trunk	COL18A1	Matrisome-Matrisome	MFAP2	M_II	3	89.3	100	1.28	2.42	Collagens	Core matrisome	matrisome	ECM glycoproteins	Core matrisome	matrisome
Trunk	FN1	Matrisome-Matrisome	MFAP2	M_SpP	3	92.9	98	1.2	2.15	ECM glycoproteins	Core matrisome	matrisome	ECM glycoproteins	Core matrisome	matrisome
M_SpP	FBN1	Matrisome-Matrisome	MFAP2	M_II	3	95.9	100	1	2.42	ECM glycoproteins	Core matrisome	matrisome	ECM glycoproteins	Core matrisome	matrisome
M_SpP	FBN1	Matrisome-Matrisome	MFAP2	Meso	3	95.9	100	1	1.67	ECM glycoproteins	Core matrisome	matrisome	ECM glycoproteins	Core matrisome	matrisome
Meso	COL18A1	Matrisome-Matrisome	MFAP2	M_SpP	3	92.9	98	1.18	2.15	Collagens	Core matrisome	matrisome	ECM glycoproteins	Core matrisome	matrisome
Trunk	COL18A1	Matrisome-Matrisome	MFAP2	M_III	3	89.3	100	1.28	2.5	Collagens	Core matrisome	matrisome	ECM glycoproteins	Core matrisome	matrisome
M_III	BMP1	Matrisome-Matrisome	PCOLCE	M_VSM	3	76.9	93.2	1.1	1.26	ECM regulators	Matrisome-associated	matrisome	ECM glycoproteins	Core matrisome	matrisome
M_III	BMP1	Matrisome-Matrisome	PCOLCE	M_PI	3	76.9	92.3	1.1	1.07	ECM regulators	Matrisome-associated	matrisome	ECM glycoproteins	Core matrisome	matrisome
M_SpP	FBN1	Matrisome-Matrisome	MFAP2	M_PI	3	95.9	100	1	2.25	ECM glycoproteins	Core matrisome	matrisome	ECM glycoproteins	Core matrisome	matrisome
M_VSM	SDC1	Non.matrisome-Matrisome	CTNNB1	M_I	3	88.6	96.5	1.02	1.98	ECM-affiliated proteins	Matrisome-associated	matrisome	Non.matrisome	Non.matrisome	extracellular (non-matrisome)
M_VSM	SDC1	Non.matrisome-Matrisome	CTNNB1	M_SpP	3	88.6	98	1.02	1.95	ECM-affiliated proteins	Matrisome-associated	matrisome	Non.matrisome	Non.matrisome	extracellular (non-matrisome)
M_III	BMP1	Matrisome-Matrisome	PCOLCE	M_PII	3	76.9	82.9	1.1	1.1	ECM regulators	Matrisome-associated	matrisome	ECM glycoproteins	Core matrisome	matrisome
Trunk	COL18A1	Matrisome-Matrisome	MFAP2	M_I	3	89.3	100	1.28	2.53	Collagens	Core matrisome	matrisome	ECM glycoproteins	Core matrisome	matrisome
M_III	FREM1	Non.matrisome-Matrisome	ITGA8	M_SpP	3	84.6	89.8	1.08	1.3	ECM-affiliated proteins	Matrisome-associated	matrisome	Non.matrisome	Non.matrisome	surfaceome
M_VSM	SDC1	Non.matrisome-Matrisome	CTNNB1	M_VSM	3	88.6	100	1.02	1.75	ECM-affiliated proteins	Matrisome-associated	matrisome	Non.matrisome	Non.matrisome	extracellular (non-matrisome)
M_III	FREM1	Non.matrisome-Matrisome	ITGB1	M_PI	3	84.6	98.9	1.08	1.4	ECM-affiliated proteins	Matrisome-associated	matrisome	Non.matrisome	Non.matrisome	surfaceome
M_III	FREM1	Non.matrisome-Matrisome	ITGB1	Meso	3	84.6	100	1.08	1.34	ECM-affiliated proteins	Matrisome-associated	matrisome	Non.matrisome	Non.matrisome	surfaceome
M_VSM	SDC1	Non.matrisome-Matrisome	CTNNB1	Meso	3	88.6	100	1.02	1.73	ECM-affiliated proteins	Matrisome-associated	matrisome	Non.matrisome	Non.matrisome	extracellular (non-matrisome)
Meso	COL18A1	Matrisome-Matrisome	MFAP2	M_I	3	92.9	100	1.18	2.53	Collagens	Core matrisome	matrisome	ECM glycoproteins	Core matrisome	matrisome
Trunk	COL18A1	Matrisome-Matrisome	MFAP2	Meso	3	89.3	100	1.28	1.67	Collagens	Core matrisome	matrisome	ECM glycoproteins	Core matrisome	matrisome
M_III	FREM1	Non.matrisome-Matrisome	ITGB1	M_II	3	84.6	91.5	1.08	1.38	ECM-affiliated proteins	Matrisome-associated	matrisome	Non.matrisome	Non.matrisome	surfaceome
M_III	FREM1	Non.matrisome-Matrisome	ITGB1	M_VSM	3	84.6	97.7	1.08	1.6	ECM-affiliated proteins	Matrisome-associated	matrisome	Non.matrisome	Non.matrisome	surfaceome
M_I	SDC1	Matrisome-Matrisome	SDC4	Trunk	3	52.6	100	1.16	1.36	ECM-affiliated proteins	Matrisome-associated	matrisome	ECM-affiliated proteins	Matrisome-associated	matrisome
M_III	FREM1	Non.matrisome-Matrisome	ITGB1	Endo	3	84.6	94.7	1.08	1.21	ECM-affiliated proteins	Matrisome-associated	matrisome	Non.matrisome	Non.matrisome	surfaceome
M_II	SDC1	Non.matrisome-Matrisome	ITGB1	M_VSM	3	72.6	97.7	1.07	1.6	ECM-affiliated proteins	Matrisome-associated	matrisome	Non.matrisome	Non.matrisome	surfaceome
M_II	SDC1	Non.matrisome-Matrisome	ITGB1	Endo	3	72.6	94.7	1.07	1.21	ECM-affiliated proteins	Matrisome-associated	matrisome	Non.matrisome	Non.matrisome	surfaceome
M_III	FREM1	Non.matrisome-Matrisome	ITGB1	M_I	3	84.6	86	1.08	1.6	ECM-affiliated proteins	Matrisome-associated	matrisome	Non.matrisome	Non.matrisome	surfaceome
M_II	SDC1	Non.matrisome-Matrisome	ITGB1	M_II	3	72.6	91.5	1.07	1.38	ECM-affiliated proteins	Matrisome-associated	matrisome	Non.matrisome	Non.matrisome	surfaceome
M_III	FREM1	Non.matrisome-Matrisome	ITGB1	M_SpP	3	84.6	89.8	1.08	1.34	ECM-affiliated proteins	Matrisome-associated	matrisome	Non.matrisome	Non.matrisome	surfaceome
M_II	SDC1	Matrisome-Matrisome	MDK	Trunk	3	72.6	100	1.07	2.15	ECM-affiliated proteins	Matrisome-associated	matrisome	Secreted factors	Matrisome-associated	matrisome
M_III	FREM1	Non.matrisome-Matrisome	ITGB1	M_III	3	84.6	88.5	1.08	1.8	ECM-affiliated proteins	Matrisome-associated	matrisome	Non.matrisome	Non.matrisome	surfaceome
M_I	SDC1	Non.matrisome-Matrisome	SDCBP	M_PII	3	52.6	92.7	1.16	1.46	ECM-affiliated proteins	Matrisome-associated	matrisome	Non.matrisome	Non.matrisome	extracellular (non-matrisome)
M_VSM	SDC1	Non.matrisome-Matrisome	CTNNB1	Tip	3	88.6	100	1.02	1.98	ECM-affiliated proteins	Matrisome-associated	matrisome	Non.matrisome	Non.matrisome	extracellular (non-matrisome)
M_II	SDC1	Matrisome-Matrisome	MDK	M_PI	3	72.6	100	1.07	2.11	ECM-affiliated proteins	Matrisome-associated	matrisome	Secreted factors	Matrisome-associated	matrisome
M_VSM	LOX	Matrisome-Matrisome	EFEMP2	M_SpP	3	31.8	85.7	1.02	1.01	ECM regulators	Matrisome-associated	matrisome	ECM glycoproteins	Core matrisome	matrisome
M_VSM	LOX	Matrisome-Matrisome	EFEMP2	M_II	3	31.8	67.9	1.02	1.05	ECM regulators	Matrisome-associated	matrisome	ECM glycoproteins	Core matrisome	matrisome
M_I	SDC1	Non.matrisome-Matrisome	SDCBP	M_III	3	52.6	88.5	1.16	1.81	ECM-affiliated proteins	Matrisome-associated	matrisome	Non.matrisome	Non.matrisome	extracellular (non-matrisome)
M_I	SDC1	Non.matrisome-Matrisome	SDCBP	Trunk	3	52.6	96.4	1.16	1.38	ECM-affiliated proteins	Matrisome-associated	matrisome	Non.matrisome	Non.matrisome	extracellular (non-matrisome)
M_II	SDC1	Matrisome-Matrisome	MDK	M_III	3	72.6	100	1.07	2.13	ECM-affiliated proteins	Matrisome-associated	matrisome	Secreted factors	Matrisome-associated	matrisome
M_II	SDC1	Matrisome-Matrisome	MDK	Meso	3	72.6	100	1.07	1.95	ECM-affiliated proteins	Matrisome-associated	matrisome	Secreted factors	Matrisome-associated	matrisome
M_I	SDC1	Non.matrisome-Matrisome	SDCBP	Tip	3	52.6	100	1.16	1.34	ECM-affiliated proteins	Matrisome-associated	matrisome	Non.matrisome	Non.matrisome	extracellular (non-matrisome)
M_VSM	SDC1	Non.matrisome-Matrisome	ERBB2	M_I	3	88.6	40.4	1.02	1.07	ECM-affiliated proteins	Matrisome-associated	matrisome	Non.matrisome	Non.matrisome	surfaceome
M_I	SDC1	Non.matrisome-Matrisome	SDCBP	M_VSM	3	52.6	97.7	1.16	1.6	ECM-affiliated proteins	Matrisome-associated	matrisome	Non.matrisome	Non.matrisome	extracellular (non-matrisome)
M_III	FREM1	Non.matrisome-Matrisome	ITGB1	M_PII	3	84.6	90.2	1.08	1.58	ECM-affiliated proteins	Matrisome-associated	matrisome	Non.matrisome	Non.matrisome	surfaceome
M_II	SDC1	Matrisome-Matrisome	MDK	M_I	3	72.6	100	1.07	2.33	ECM-affiliated proteins	Matrisome-associated	matrisome	Secreted factors	Matrisome-associated	matrisome
M_I	SDC1	Non.matrisome-Matrisome	SDCBP	M_I	3	52.6	89.5	1.16	1.56	ECM-affiliated proteins	Matrisome-associated	matrisome	Non.matrisome	Non.matrisome	extracellular (non-matrisome)
M_I	SDC1	Non.matrisome-Matrisome	SDCBP	M_II	3	52.6	92.5	1.16	1.55	ECM-affiliated proteins	Matrisome-associated	matrisome	Non.matrisome	Non.matrisome	extracellular (non-matrisome)
M_VSM	SDC1	Non.matrisome-Matrisome	ERBB2	M_III	3	88.6	42.3	1.02	1.12	ECM-affiliated proteins	Matrisome-associated	matrisome	Non.matrisome	Non.matrisome	surfaceome
M_VSM	SDC1	Non.matrisome-Matrisome	ERBB2	M_VSM	3	88.6	75	1.02	1.06	ECM-affiliated proteins	Matrisome-associated	matrisome	Non.matrisome	Non.matrisome	surfaceome
M_III	FREM1	Non.matrisome-Matrisome	ITGB1	Tip	3	84.6	98.3	1.08	1.39	ECM-affiliated proteins	Matrisome-associated	matrisome	Non.matrisome	Non.matrisome	surfaceome
M_I	SDC1	Non.matrisome-Matrisome	SDCBP	Meso	3	52.6	100	1.16	1.17	ECM-affiliated proteins	Matrisome-associated	matrisome	Non.matrisome	Non.matrisome	extracellular (non-matrisome)
M_III	FREM1	Non.matrisome-Matrisome	ITGB1	Trunk	3	84.6	100	1.08	1.43	ECM-affiliated proteins	Matrisome-associated	matrisome	Non.matrisome	Non.matrisome	surfaceome
M_VSM	LOX	Matrisome-Matrisome	FBN1	M_SpP	3	31.8	95.9	1.02	1	ECM regulators	Matrisome-associated	matrisome	ECM glycoproteins	Core matrisome	matrisome
M_VSM	SDC1	Matrisome-Matrisome	FGB	Endo	3	88.6	63.2	1.02	1.24	ECM-affiliated proteins	Matrisome-associated	matrisome	ECM glycoproteins	Core matrisome	matrisome
M_III	FN1	Matrisome-Matrisome	DCN	M_I	3	53.8	47.4	1.04	1.26	ECM glycoproteins	Core matrisome	matrisome	Proteoglycans	Core matrisome	matrisome
M_II	SDC1	Matrisome-Matrisome	MDK	Endo	3	72.6	100	1.07	2.03	ECM-affiliated proteins	Matrisome-associated	matrisome	Secreted factors	Matrisome-associated	matrisome
M_II	SDC1	Matrisome-Matrisome	MDK	M_II	3	72.6	100	1.07	2.36	ECM-affiliated proteins	Matrisome-associated	matrisome	Secreted factors	Matrisome-associated	matrisome
M_III	FN1	Matrisome-Matrisome	DCN	M_VSM	3	53.8	59.1	1.04	1.09	ECM glycoproteins	Core matrisome	matrisome	Proteoglycans	Core matrisome	matrisome
M_VSM	SDC1	Non.matrisome-Matrisome	FGFR1	M_SpP	3	88.6	98	1.02	1.02	ECM-affiliated proteins	Matrisome-associated	matrisome	Non.matrisome	Non.matrisome	surfaceome
M_II	SDC1	Matrisome-Matrisome	MDK	Tip	3	72.6	100	1.07	2.21	ECM-affiliated proteins	Matrisome-associated	matrisome	Secreted factors	Matrisome-associated	matrisome
M_I	SDC1	Non.matrisome-Matrisome	SDCBP	Endo	3	52.6	100	1.16	1.45	ECM-affiliated proteins	Matrisome-associated	matrisome	Non.matrisome	Non.matrisome	extracellular (non-matrisome)
M_VSM	SDC1	Non.matrisome-Matrisome	FGFR2	Trunk	3	88.6	85.7	1.02	1.14	ECM-affiliated proteins	Matrisome-associated	matrisome	Non.matrisome	Non.matrisome	surfaceome
M_III	FN1	Matrisome-Matrisome	DCN	Meso	3	53.8	96.4	1.04	1.39	ECM glycoproteins	Core matrisome	matrisome	Proteoglycans	Core matrisome	matrisome
M_III	FN1	Matrisome-Matrisome	FBN1	M_SpP	3	53.8	95.9	1.04	1	ECM glycoproteins	Core matrisome	matrisome	ECM glycoproteins	Core matrisome	matrisome
M_I	SDC1	Non.matrisome-Matrisome	SDCBP	M_SpP	3	52.6	95.9	1.16	1.48	ECM-affiliated proteins	Matrisome-associated	matrisome	Non.matrisome	Non.matrisome	extracellular (non-matrisome)
M_VSM	SDC1	Non.matrisome-Matrisome	FGFR2	M_I	3	88.6	57.9	1.02	1.14	ECM-affiliated proteins	Matrisome-associated	matrisome	Non.matrisome	Non.matrisome	surfaceome
M_I	SDC1	Non.matrisome-Matrisome	SDCBP	M_PI	3	52.6	97.8	1.16	1.45	ECM-affiliated proteins	Matrisome-associated	matrisome	Non.matrisome	Non.matrisome	extracellular (non-matrisome)
M_I	SDC1	Matrisome-Matrisome	THBS1	M_I	3	52.6	43.9	1.16	1.01	ECM-affiliated proteins	Matrisome-associated	matrisome	ECM glycoproteins	Core matrisome	matrisome
M_III	FN1	Matrisome-Matrisome	FBN1	M_VSM	3	53.8	84.1	1.04	1.03	ECM glycoproteins	Core matrisome	matrisome	ECM glycoproteins	Core matrisome	matrisome
Tip	SDC4	Matrisome-Matrisome	MMP14	M_III	3	95	80.8	1.34	1.18	ECM-affiliated proteins	Matrisome-associated	matrisome	ECM regulators	Matrisome-associated	matrisome
M_VSM	LOX	Matrisome-Matrisome	FMOD	Meso	3	31.8	78.6	1.02	1.01	ECM regulators	Matrisome-associated	matrisome	Proteoglycans	Core matrisome	matrisome
M_III	FN1	Non.matrisome-Matrisome	ITGA3	Meso	3	53.8	85.7	1.04	1.08	ECM glycoproteins	Core matrisome	matrisome	Non.matrisome	Non.matrisome	surfaceome
Trunk	SDC4	Matrisome-Matrisome	MMP14	M_III	3	100	80.8	1.36	1.18	ECM-affiliated proteins	Matrisome-associated	matrisome	ECM regulators	Matrisome-associated	matrisome
M_III	FN1	Non.matrisome-Matrisome	ITGA5	M_I	3	53.8	31.6	1.04	1.02	ECM glycoproteins	Core matrisome	matrisome	Non.matrisome	Non.matrisome	surfaceome
M_III	FN1	Non.matrisome-Matrisome	ITGA8	M_SpP	3	53.8	89.8	1.04	1.3	ECM glycoproteins	Core matrisome	matrisome	Non.matrisome	Non.matrisome	surfaceome
M_III	FN1	Non.matrisome-Matrisome	ITGB1	M_III	3	53.8	88.5	1.04	1.8	ECM glycoproteins	Core matrisome	matrisome	Non.matrisome	Non.matrisome	surfaceome
M_II	SDC1	Matrisome-Matrisome	MDK	M_PII	3	72.6	100	1.07	2.19	ECM-affiliated proteins	Matrisome-associated	matrisome	Secreted factors	Matrisome-associated	matrisome
M_II	SDC1	Matrisome-Matrisome	MDK	M_VSM	3	72.6	100	1.07	2.07	ECM-affiliated proteins	Matrisome-associated	matrisome	Secreted factors	Matrisome-associated	matrisome
M_VSM	LOX	Matrisome-Matrisome	FN1	Trunk	3	31.8	92.9	1.02	1.2	ECM regulators	Matrisome-associated	matrisome	ECM glycoproteins	Core matrisome	matrisome
M_VSM	LOX	Matrisome-Matrisome	FN1	M_III	3	31.8	53.8	1.02	1.04	ECM regulators	Matrisome-associated	matrisome	ECM glycoproteins	Core matrisome	matrisome
M_I	SDC1	Matrisome-Matrisome	THBS1	M_III	3	52.6	38.5	1.16	1.28	ECM-affiliated proteins	Matrisome-associated	matrisome	ECM glycoproteins	Core matrisome	matrisome
Trunk	SDC4	Matrisome-Matrisome	MMP14	M_VSM	3	100	93.2	1.36	1.11	ECM-affiliated proteins	Matrisome-associated	matrisome	ECM regulators	Matrisome-associated	matrisome
Tip	SDC4	Matrisome-Matrisome	MMP14	M_VSM	3	95	93.2	1.34	1.11	ECM-affiliated proteins	Matrisome-associated	matrisome	ECM regulators	Matrisome-associated	matrisome
M_I	PGK1	Non.matrisome-Matrisome	TNC	M_VSM	3	63.2	36.4	1.16	1.42	Non.matrisome	Non.matrisome	extracellular (non-matrisome)	ECM glycoproteins	Core matrisome	matrisome
M_III	FN1	Non.matrisome-Matrisome	ITGB1	M_I	3	53.8	86	1.04	1.6	ECM glycoproteins	Core matrisome	matrisome	Non.matrisome	Non.matrisome	surfaceome
M_III	FN1	Non.matrisome-Matrisome	ITGB1	M_VSM	3	53.8	97.7	1.04	1.6	ECM glycoproteins	Core matrisome	matrisome	Non.matrisome	Non.matrisome	surfaceome
M_III	FN1	Non.matrisome-Matrisome	ITGB1	M_II	3	53.8	91.5	1.04	1.38	ECM glycoproteins	Core matrisome	matrisome	Non.matrisome	Non.matrisome	surfaceome
M_III	FN1	Non.matrisome-Matrisome	ITGB1	Meso	3	53.8	100	1.04	1.34	ECM glycoproteins	Core matrisome	matrisome	Non.matrisome	Non.matrisome	surfaceome
M_III	FN1	Non.matrisome-Matrisome	ITGB1	M_PII	3	53.8	90.2	1.04	1.58	ECM glycoproteins	Core matrisome	matrisome	Non.matrisome	Non.matrisome	surfaceome
M_II	SDC1	Matrisome-Matrisome	MDK	M_SpP	3	72.6	98	1.07	2.11	ECM-affiliated proteins	Matrisome-associated	matrisome	Secreted factors	Matrisome-associated	matrisome
M_II	SDC1	Non.matrisome-Matrisome	MIF	M_SpP	3	72.6	98	1.07	1.9	ECM-affiliated proteins	Matrisome-associated	matrisome	Non.matrisome	Non.matrisome	extracellular (non-matrisome)
M_VSM	SDC1	Non.matrisome-Matrisome	FSCN1	M_SpP	3	88.6	98	1.02	1.39	ECM-affiliated proteins	Matrisome-associated	matrisome	Non.matrisome	Non.matrisome	extracellular (non-matrisome)
M_II	SDC1	Non.matrisome-Matrisome	MIF	Meso	3	72.6	100	1.07	1.82	ECM-affiliated proteins	Matrisome-associated	matrisome	Non.matrisome	Non.matrisome	extracellular (non-matrisome)
M_II	SDC1	Non.matrisome-Matrisome	MIF	M_II	3	72.6	98.1	1.07	1.66	ECM-affiliated proteins	Matrisome-associated	matrisome	Non.matrisome	Non.matrisome	extracellular (non-matrisome)
M_VSM	SDC1	Non.matrisome-Matrisome	FSCN1	M_PII	3	88.6	90.2	1.02	1.32	ECM-affiliated proteins	Matrisome-associated	matrisome	Non.matrisome	Non.matrisome	extracellular (non-matrisome)
M_I	SDC1	Matrisome-Matrisome	TNC	M_VSM	3	52.6	36.4	1.16	1.42	ECM-affiliated proteins	Matrisome-associated	matrisome	ECM glycoproteins	Core matrisome	matrisome
M_II	SDC1	Non.matrisome-Matrisome	MIF	M_VSM	3	72.6	100	1.07	1.59	ECM-affiliated proteins	Matrisome-associated	matrisome	Non.matrisome	Non.matrisome	extracellular (non-matrisome)
M_I	PGK1	Non.matrisome-Matrisome	TNC	M_III	3	63.2	57.7	1.16	1.43	Non.matrisome	Non.matrisome	extracellular (non-matrisome)	ECM glycoproteins	Core matrisome	matrisome
M_VSM	SDC1	Non.matrisome-Matrisome	FSCN1	M_II	3	88.6	90.6	1.02	1.19	ECM-affiliated proteins	Matrisome-associated	matrisome	Non.matrisome	Non.matrisome	extracellular (non-matrisome)
M_I	SDC1	Matrisome-Matrisome	TNC	M_III	3	52.6	57.7	1.16	1.43	ECM-affiliated proteins	Matrisome-associated	matrisome	ECM glycoproteins	Core matrisome	matrisome
M_I	SDC1	Matrisome-Matrisome	VTN	Tip	3	52.6	93.3	1.16	1.71	ECM-affiliated proteins	Matrisome-associated	matrisome	ECM glycoproteins	Core matrisome	matrisome
M_I	PCOLCE	Matrisome-Matrisome	BGN	M_PII	3	80.7	58.5	1.1	1.05	ECM glycoproteins	Core matrisome	matrisome	Proteoglycans	Core matrisome	matrisome
M_VSM	SDC1	Non.matrisome-Matrisome	FSCN1	M_VSM	3	88.6	100	1.02	1.17	ECM-affiliated proteins	Matrisome-associated	matrisome	Non.matrisome	Non.matrisome	extracellular (non-matrisome)
M_VSM	SDC1	Non.matrisome-Matrisome	FSCN1	M_III	3	88.6	92.3	1.02	1.03	ECM-affiliated proteins	Matrisome-associated	matrisome	Non.matrisome	Non.matrisome	extracellular (non-matrisome)
M_PII	COL1A2	Matrisome-Matrisome	MMP2	M_PII	3	100	90.2	1.91	1.37	Collagens	Core matrisome	matrisome	ECM regulators	Matrisome-associated	matrisome
Trunk	FN1	Matrisome-Matrisome	MMP2	M_PII	3	92.9	90.2	1.2	1.37	ECM glycoproteins	Core matrisome	matrisome	ECM regulators	Matrisome-associated	matrisome
M_III	FN1	Non.matrisome-Matrisome	ITGB1	Endo	3	53.8	94.7	1.04	1.21	ECM glycoproteins	Core matrisome	matrisome	Non.matrisome	Non.matrisome	surfaceome
M_III	FN1	Non.matrisome-Matrisome	ITGB1	M_PI	3	53.8	98.9	1.04	1.4	ECM glycoproteins	Core matrisome	matrisome	Non.matrisome	Non.matrisome	surfaceome
M_II	SDC1	Non.matrisome-Matrisome	MIF	M_PI	3	72.6	100	1.07	1.7	ECM-affiliated proteins	Matrisome-associated	matrisome	Non.matrisome	Non.matrisome	extracellular (non-matrisome)
M_VSM	SDC1	Non.matrisome-Matrisome	FSCN1	M_PI	3	88.6	95.6	1.02	1.13	ECM-affiliated proteins	Matrisome-associated	matrisome	Non.matrisome	Non.matrisome	extracellular (non-matrisome)
Trunk	FN1	Matrisome-Matrisome	MMP2	M_VSM	3	92.9	84.1	1.2	1.39	ECM glycoproteins	Core matrisome	matrisome	ECM regulators	Matrisome-associated	matrisome
M_III	FN1	Non.matrisome-Matrisome	ITGB1	M_SpP	3	53.8	89.8	1.04	1.34	ECM glycoproteins	Core matrisome	matrisome	Non.matrisome	Non.matrisome	surfaceome
M_VSM	SDC1	Non.matrisome-Matrisome	GIPC1	M_PII	3	88.6	78	1.02	1.08	ECM-affiliated proteins	Matrisome-associated	matrisome	Non.matrisome	Non.matrisome	extracellular (non-matrisome)
M_III	FN1	Non.matrisome-Matrisome	ITGB1	Tip	3	53.8	98.3	1.04	1.39	ECM glycoproteins	Core matrisome	matrisome	Non.matrisome	Non.matrisome	surfaceome
M_II	SDC1	Non.matrisome-Matrisome	MIF	M_PII	3	72.6	100	1.07	1.67	ECM-affiliated proteins	Matrisome-associated	matrisome	Non.matrisome	Non.matrisome	extracellular (non-matrisome)
M_I	PCOLCE	Matrisome-Matrisome	BGN	M_VSM	3	80.7	79.5	1.1	1.27	ECM glycoproteins	Core matrisome	matrisome	Proteoglycans	Core matrisome	matrisome
Tip	SDC4	Matrisome-Matrisome	MMP2	M_PII	3	95	90.2	1.34	1.37	ECM-affiliated proteins	Matrisome-associated	matrisome	ECM regulators	Matrisome-associated	matrisome
M_III	FN1	Non.matrisome-Matrisome	ITGB1	Trunk	3	53.8	100	1.04	1.43	ECM glycoproteins	Core matrisome	matrisome	Non.matrisome	Non.matrisome	surfaceome
M_III	FN1	Matrisome-Matrisome	LOX	M_VSM	3	53.8	31.8	1.04	1.02	ECM glycoproteins	Core matrisome	matrisome	ECM regulators	Matrisome-associated	matrisome
M_I	PCOLCE	Matrisome-Matrisome	BGN	M_II	3	80.7	56.6	1.1	1.12	ECM glycoproteins	Core matrisome	matrisome	Proteoglycans	Core matrisome	matrisome
Trunk	FN1	Matrisome-Matrisome	MMP2	M_II	3	92.9	88.7	1.2	1.37	ECM glycoproteins	Core matrisome	matrisome	ECM regulators	Matrisome-associated	matrisome
M_VSM	SDC1	Non.matrisome-Matrisome	GIPC1	M_III	3	88.6	80.8	1.02	1.06	ECM-affiliated proteins	Matrisome-associated	matrisome	Non.matrisome	Non.matrisome	extracellular (non-matrisome)
M_VSM	SDC1	Non.matrisome-Matrisome	GNB4	M_III	3	88.6	69.2	1.02	1.06	ECM-affiliated proteins	Matrisome-associated	matrisome	Non.matrisome	Non.matrisome	extracellular (non-matrisome)
Tip	SDC4	Matrisome-Matrisome	MMP2	M_SpP	3	95	95.9	1.34	1.35	ECM-affiliated proteins	Matrisome-associated	matrisome	ECM regulators	Matrisome-associated	matrisome
Trunk	SDC4	Matrisome-Matrisome	MMP2	M_SpP	3	100	95.9	1.36	1.35	ECM-affiliated proteins	Matrisome-associated	matrisome	ECM regulators	Matrisome-associated	matrisome
M_II	SDC1	Non.matrisome-Matrisome	MIF	M_I	3	72.6	98.2	1.07	1.4	ECM-affiliated proteins	Matrisome-associated	matrisome	Non.matrisome	Non.matrisome	extracellular (non-matrisome)
M_II	SDC1	Non.matrisome-Matrisome	MIF	Endo	3	72.6	94.7	1.07	1.2	ECM-affiliated proteins	Matrisome-associated	matrisome	Non.matrisome	Non.matrisome	extracellular (non-matrisome)
M_III	FN1	Matrisome-Matrisome	MFAP2	M_SpP	3	53.8	98	1.04	2.15	ECM glycoproteins	Core matrisome	matrisome	ECM glycoproteins	Core matrisome	matrisome
M_PI	COL6A1	Non.matrisome-Matrisome	ITGA5	M_I	3	59.3	31.6	1.05	1.02	Collagens	Core matrisome	matrisome	Non.matrisome	Non.matrisome	surfaceome
M_VSM	LOX	Non.matrisome-Matrisome	HSPA8	M_PI	3	31.8	100	1.02	3.61	ECM regulators	Matrisome-associated	matrisome	Non.matrisome	Non.matrisome	extracellular (non-matrisome)
Tip	SDC4	Matrisome-Matrisome	MMP2	M_III	3	95	88.5	1.34	1.39	ECM-affiliated proteins	Matrisome-associated	matrisome	ECM regulators	Matrisome-associated	matrisome
M_III	FN1	Matrisome-Matrisome	MFAP2	M_I	3	53.8	100	1.04	2.53	ECM glycoproteins	Core matrisome	matrisome	ECM glycoproteins	Core matrisome	matrisome
M_III	FN1	Matrisome-Matrisome	MFAP2	M_VSM	3	53.8	100	1.04	2.41	ECM glycoproteins	Core matrisome	matrisome	ECM glycoproteins	Core matrisome	matrisome
M_II	SDC1	Non.matrisome-Matrisome	MIF	Tip	3	72.6	100	1.07	2.17	ECM-affiliated proteins	Matrisome-associated	matrisome	Non.matrisome	Non.matrisome	extracellular (non-matrisome)
M_I	PCOLCE	Matrisome-Matrisome	SDC1	M_III	3	80.7	69.2	1.1	1.02	ECM glycoproteins	Core matrisome	matrisome	ECM-affiliated proteins	Matrisome-associated	matrisome
M_III	FN1	Matrisome-Matrisome	MFAP2	Meso	3	53.8	100	1.04	1.67	ECM glycoproteins	Core matrisome	matrisome	ECM glycoproteins	Core matrisome	matrisome
M_VSM	LOX	Non.matrisome-Matrisome	HSPA8	M_II	3	31.8	100	1.02	3.4	ECM regulators	Matrisome-associated	matrisome	Non.matrisome	Non.matrisome	extracellular (non-matrisome)
Tip	SDC4	Matrisome-Matrisome	MMP2	M_II	3	95	88.7	1.34	1.37	ECM-affiliated proteins	Matrisome-associated	matrisome	ECM regulators	Matrisome-associated	matrisome
M_III	FN1	Matrisome-Matrisome	MFAP2	M_III	3	53.8	100	1.04	2.5	ECM glycoproteins	Core matrisome	matrisome	ECM glycoproteins	Core matrisome	matrisome
M_I	PCOLCE	Matrisome-Matrisome	SDC1	M_VSM	3	80.7	88.6	1.1	1.02	ECM glycoproteins	Core matrisome	matrisome	ECM-affiliated proteins	Matrisome-associated	matrisome
M_III	FN1	Matrisome-Matrisome	MFAP2	M_PII	3	53.8	100	1.04	2.25	ECM glycoproteins	Core matrisome	matrisome	ECM glycoproteins	Core matrisome	matrisome
M_I	PCOLCE	Matrisome-Matrisome	SDC1	M_II	3	80.7	72.6	1.1	1.07	ECM glycoproteins	Core matrisome	matrisome	ECM-affiliated proteins	Matrisome-associated	matrisome
M_I	PCOLCE	Matrisome-Matrisome	SDC4	Trunk	3	80.7	100	1.1	1.36	ECM glycoproteins	Core matrisome	matrisome	ECM-affiliated proteins	Matrisome-associated	matrisome
Trunk	SDC4	Matrisome-Matrisome	MMP2	M_VSM	3	100	84.1	1.36	1.39	ECM-affiliated proteins	Matrisome-associated	matrisome	ECM regulators	Matrisome-associated	matrisome
M_VSM	LOX	Non.matrisome-Matrisome	HSPA8	M_III	3	31.8	100	1.02	3.54	ECM regulators	Matrisome-associated	matrisome	Non.matrisome	Non.matrisome	extracellular (non-matrisome)
M_II	SDC1	Non.matrisome-Matrisome	MIF	Trunk	3	72.6	100	1.07	1.71	ECM-affiliated proteins	Matrisome-associated	matrisome	Non.matrisome	Non.matrisome	extracellular (non-matrisome)
M_VSM	LOX	Non.matrisome-Matrisome	HSPA8	M_PII	3	31.8	100	1.02	3.39	ECM regulators	Matrisome-associated	matrisome	Non.matrisome	Non.matrisome	extracellular (non-matrisome)
M_I	PCOLCE	Matrisome-Matrisome	SDC4	Tip	3	80.7	95	1.1	1.34	ECM glycoproteins	Core matrisome	matrisome	ECM-affiliated proteins	Matrisome-associated	matrisome
M_VSM	LOX	Non.matrisome-Matrisome	HSPA8	Trunk	3	31.8	100	1.02	3.57	ECM regulators	Matrisome-associated	matrisome	Non.matrisome	Non.matrisome	extracellular (non-matrisome)
M_II	SDC1	Non.matrisome-Matrisome	MIF	M_III	3	72.6	96.2	1.07	1.25	ECM-affiliated proteins	Matrisome-associated	matrisome	Non.matrisome	Non.matrisome	extracellular (non-matrisome)
M_I	PCOLCE	Matrisome-Matrisome	TGM2	Meso	3	80.7	78.6	1.1	1.64	ECM glycoproteins	Core matrisome	matrisome	ECM regulators	Matrisome-associated	matrisome
M_SpP	COL1A2	Matrisome-Matrisome	MMP2	M_SpP	3	98	95.9	2.11	1.35	Collagens	Core matrisome	matrisome	ECM regulators	Matrisome-associated	matrisome
Tip	SDC4	Matrisome-Matrisome	MMP2	M_VSM	3	95	84.1	1.34	1.39	ECM-affiliated proteins	Matrisome-associated	matrisome	ECM regulators	Matrisome-associated	matrisome
M_III	FN1	Matrisome-Matrisome	MFAP2	M_II	3	53.8	100	1.04	2.42	ECM glycoproteins	Core matrisome	matrisome	ECM glycoproteins	Core matrisome	matrisome
M_I	PCOLCE	Matrisome-Matrisome	THBS1	M_III	3	80.7	38.5	1.1	1.28	ECM glycoproteins	Core matrisome	matrisome	ECM glycoproteins	Core matrisome	matrisome
M_III	FN1	Matrisome-Matrisome	MFAP2	M_PI	3	53.8	100	1.04	2.25	ECM glycoproteins	Core matrisome	matrisome	ECM glycoproteins	Core matrisome	matrisome
M_I	COL6A2	Non.matrisome-Matrisome	ITGA3	Meso	3	59.6	85.7	1.08	1.08	Collagens	Core matrisome	matrisome	Non.matrisome	Non.matrisome	surfaceome
M_VSM	LOX	Non.matrisome-Matrisome	HSPA8	M_VSM	3	31.8	100	1.02	3.3	ECM regulators	Matrisome-associated	matrisome	Non.matrisome	Non.matrisome	extracellular (non-matrisome)
M_I	COL6A2	Non.matrisome-Matrisome	ITGA5	M_I	3	59.6	31.6	1.08	1.02	Collagens	Core matrisome	matrisome	Non.matrisome	Non.matrisome	surfaceome
Trunk	SDC4	Matrisome-Matrisome	MMP2	M_I	3	100	78.9	1.36	1.36	ECM-affiliated proteins	Matrisome-associated	matrisome	ECM regulators	Matrisome-associated	matrisome
M_II	SDC1	Matrisome-Matrisome	MMP14	M_VSM	3	72.6	93.2	1.07	1.11	ECM-affiliated proteins	Matrisome-associated	matrisome	ECM regulators	Matrisome-associated	matrisome
M_III	FN1	Matrisome-Matrisome	MMP2	M_III	3	53.8	88.5	1.04	1.39	ECM glycoproteins	Core matrisome	matrisome	ECM regulators	Matrisome-associated	matrisome
M_III	FN1	Matrisome-Matrisome	MMP2	M_VSM	3	53.8	84.1	1.04	1.39	ECM glycoproteins	Core matrisome	matrisome	ECM regulators	Matrisome-associated	matrisome
M_III	FN1	Matrisome-Matrisome	MMP2	M_I	3	53.8	78.9	1.04	1.36	ECM glycoproteins	Core matrisome	matrisome	ECM regulators	Matrisome-associated	matrisome
M_III	FN1	Matrisome-Matrisome	MMP2	M_II	3	53.8	88.7	1.04	1.37	ECM glycoproteins	Core matrisome	matrisome	ECM regulators	Matrisome-associated	matrisome
M_I	COL6A2	Non.matrisome-Matrisome	ITGA8	M_SpP	3	59.6	89.8	1.08	1.3	Collagens	Core matrisome	matrisome	Non.matrisome	Non.matrisome	surfaceome
Tip	SDC4	Matrisome-Matrisome	MMP2	M_I	3	95	78.9	1.34	1.36	ECM-affiliated proteins	Matrisome-associated	matrisome	ECM regulators	Matrisome-associated	matrisome
M_III	FN1	Matrisome-Matrisome	MMP2	M_SpP	3	53.8	95.9	1.04	1.35	ECM glycoproteins	Core matrisome	matrisome	ECM regulators	Matrisome-associated	matrisome
Tip	SDC4	Matrisome-Matrisome	MMP2	M_PI	3	95	84.6	1.34	1.37	ECM-affiliated proteins	Matrisome-associated	matrisome	ECM regulators	Matrisome-associated	matrisome
M_I	COL6A2	Non.matrisome-Matrisome	ITGB1	M_III	3	59.6	88.5	1.08	1.8	Collagens	Core matrisome	matrisome	Non.matrisome	Non.matrisome	surfaceome
Trunk	SDC4	Matrisome-Matrisome	MMP2	M_PII	3	100	90.2	1.36	1.37	ECM-affiliated proteins	Matrisome-associated	matrisome	ECM regulators	Matrisome-associated	matrisome
Trunk	SDC4	Matrisome-Matrisome	MMP2	M_III	3	100	88.5	1.36	1.39	ECM-affiliated proteins	Matrisome-associated	matrisome	ECM regulators	Matrisome-associated	matrisome
Trunk	FN1	Matrisome-Matrisome	MMP2	M_PI	3	92.9	84.6	1.2	1.37	ECM glycoproteins	Core matrisome	matrisome	ECM regulators	Matrisome-associated	matrisome
Trunk	SDC4	Matrisome-Matrisome	MMP2	M_PI	3	100	84.6	1.36	1.37	ECM-affiliated proteins	Matrisome-associated	matrisome	ECM regulators	Matrisome-associated	matrisome
Trunk	FN1	Matrisome-Matrisome	MMP2	M_III	3	92.9	88.5	1.2	1.39	ECM glycoproteins	Core matrisome	matrisome	ECM regulators	Matrisome-associated	matrisome
M_III	FN1	Matrisome-Matrisome	MMP2	M_PII	3	53.8	90.2	1.04	1.37	ECM glycoproteins	Core matrisome	matrisome	ECM regulators	Matrisome-associated	matrisome
Trunk	SDC4	Matrisome-Matrisome	MMP2	M_II	3	100	88.7	1.36	1.37	ECM-affiliated proteins	Matrisome-associated	matrisome	ECM regulators	Matrisome-associated	matrisome
M_I	COL6A2	Non.matrisome-Matrisome	ITGB1	M_SpP	3	59.6	89.8	1.08	1.34	Collagens	Core matrisome	matrisome	Non.matrisome	Non.matrisome	surfaceome
M_VSM	LOX	Non.matrisome-Matrisome	HSPA8	M_I	3	31.8	100	1.02	3.45	ECM regulators	Matrisome-associated	matrisome	Non.matrisome	Non.matrisome	extracellular (non-matrisome)
Trunk	FN1	Matrisome-Matrisome	MMP2	M_SpP	3	92.9	95.9	1.2	1.35	ECM glycoproteins	Core matrisome	matrisome	ECM regulators	Matrisome-associated	matrisome
M_I	COL6A2	Non.matrisome-Matrisome	ITGB1	Trunk	3	59.6	100	1.08	1.43	Collagens	Core matrisome	matrisome	Non.matrisome	Non.matrisome	surfaceome
M_VSM	LOX	Non.matrisome-Matrisome	HSPA8	Endo	3	31.8	100	1.02	3.69	ECM regulators	Matrisome-associated	matrisome	Non.matrisome	Non.matrisome	extracellular (non-matrisome)
M_III	FN1	Matrisome-Matrisome	MMP2	M_PI	3	53.8	84.6	1.04	1.37	ECM glycoproteins	Core matrisome	matrisome	ECM regulators	Matrisome-associated	matrisome
M_VSM	LOX	Non.matrisome-Matrisome	HSPA8	Tip	3	31.8	100	1.02	3.89	ECM regulators	Matrisome-associated	matrisome	Non.matrisome	Non.matrisome	extracellular (non-matrisome)
M_VSM	LOX	Non.matrisome-Matrisome	HSPA8	M_SpP	3	31.8	100	1.02	3.4	ECM regulators	Matrisome-associated	matrisome	Non.matrisome	Non.matrisome	extracellular (non-matrisome)
M_VSM	LOX	Non.matrisome-Matrisome	HSPA8	Meso	3	31.8	100	1.02	3.58	ECM regulators	Matrisome-associated	matrisome	Non.matrisome	Non.matrisome	extracellular (non-matrisome)
Trunk	FN1	Matrisome-Matrisome	MMP2	M_I	3	92.9	78.9	1.2	1.36	ECM glycoproteins	Core matrisome	matrisome	ECM regulators	Matrisome-associated	matrisome
M_III	FN1	Matrisome-Matrisome	SDC1	M_III	3	53.8	69.2	1.04	1.02	ECM glycoproteins	Core matrisome	matrisome	ECM-affiliated proteins	Matrisome-associated	matrisome
M_II	SDC1	Matrisome-Matrisome	MMP14	M_III	3	72.6	80.8	1.07	1.18	ECM-affiliated proteins	Matrisome-associated	matrisome	ECM regulators	Matrisome-associated	matrisome
M_III	FN1	Matrisome-Matrisome	SDC1	M_I	3	53.8	52.6	1.04	1.16	ECM glycoproteins	Core matrisome	matrisome	ECM-affiliated proteins	Matrisome-associated	matrisome
M_II	SDC1	Matrisome-Matrisome	MMP16	M_III	3	72.6	92.3	1.07	1.3	ECM-affiliated proteins	Matrisome-associated	matrisome	ECM regulators	Matrisome-associated	matrisome
M_II	SDC1	Matrisome-Matrisome	MMP16	M_I	3	72.6	61.4	1.07	1.28	ECM-affiliated proteins	Matrisome-associated	matrisome	ECM regulators	Matrisome-associated	matrisome
M_II	SDC1	Matrisome-Matrisome	MMP16	M_II	3	72.6	59.4	1.07	1.03	ECM-affiliated proteins	Matrisome-associated	matrisome	ECM regulators	Matrisome-associated	matrisome
M_I	COL6A2	Non.matrisome-Matrisome	ITGB1	Endo	3	59.6	94.7	1.08	1.21	Collagens	Core matrisome	matrisome	Non.matrisome	Non.matrisome	surfaceome
M_III	FN1	Matrisome-Matrisome	SDC1	M_VSM	3	53.8	88.6	1.04	1.02	ECM glycoproteins	Core matrisome	matrisome	ECM-affiliated proteins	Matrisome-associated	matrisome
M_I	COL6A2	Non.matrisome-Matrisome	ITGB1	Meso	3	59.6	100	1.08	1.34	Collagens	Core matrisome	matrisome	Non.matrisome	Non.matrisome	surfaceome
M_VSM	SDC1	Non.matrisome-Matrisome	IGF1R	Trunk	3	88.6	92.9	1.02	1.03	ECM-affiliated proteins	Matrisome-associated	matrisome	Non.matrisome	Non.matrisome	surfaceome
M_I	COL6A2	Non.matrisome-Matrisome	ITGB1	M_II	3	59.6	91.5	1.08	1.38	Collagens	Core matrisome	matrisome	Non.matrisome	Non.matrisome	surfaceome
M_II	SDC1	Matrisome-Matrisome	MMP16	M_VSM	3	72.6	79.5	1.07	1.31	ECM-affiliated proteins	Matrisome-associated	matrisome	ECM regulators	Matrisome-associated	matrisome
M_VSM	SDC1	Non.matrisome-Matrisome	ITGA3	Meso	3	88.6	85.7	1.02	1.08	ECM-affiliated proteins	Matrisome-associated	matrisome	Non.matrisome	Non.matrisome	surfaceome
M_III	FN1	Matrisome-Matrisome	SDC1	M_II	3	53.8	72.6	1.04	1.07	ECM glycoproteins	Core matrisome	matrisome	ECM-affiliated proteins	Matrisome-associated	matrisome
M_VSM	SDC1	Non.matrisome-Matrisome	ITGB1	M_PI	3	88.6	98.9	1.02	1.4	ECM-affiliated proteins	Matrisome-associated	matrisome	Non.matrisome	Non.matrisome	surfaceome
M_III	FN1	Matrisome-Matrisome	SDC4	Trunk	3	53.8	100	1.04	1.36	ECM glycoproteins	Core matrisome	matrisome	ECM-affiliated proteins	Matrisome-associated	matrisome
M_VSM	SDC1	Non.matrisome-Matrisome	ITGB1	Trunk	3	88.6	100	1.02	1.43	ECM-affiliated proteins	Matrisome-associated	matrisome	Non.matrisome	Non.matrisome	surfaceome
M_I	COL6A2	Non.matrisome-Matrisome	ITGB1	Tip	3	59.6	98.3	1.08	1.39	Collagens	Core matrisome	matrisome	Non.matrisome	Non.matrisome	surfaceome
M_VSM	SDC1	Non.matrisome-Matrisome	ITGB1	M_VSM	3	88.6	97.7	1.02	1.6	ECM-affiliated proteins	Matrisome-associated	matrisome	Non.matrisome	Non.matrisome	surfaceome
M_III	FN1	Matrisome-Matrisome	SDC4	Tip	3	53.8	95	1.04	1.34	ECM glycoproteins	Core matrisome	matrisome	ECM-affiliated proteins	Matrisome-associated	matrisome
M_I	COL6A2	Non.matrisome-Matrisome	ITGB1	M_VSM	3	59.6	97.7	1.08	1.6	Collagens	Core matrisome	matrisome	Non.matrisome	Non.matrisome	surfaceome
M_III	ILK	Non.matrisome-Matrisome	SPARC	M_SpP	3	88.5	98	1.04	2.15	Non.matrisome	Non.matrisome	extracellular (non-matrisome)	ECM glycoproteins	Core matrisome	matrisome
M_I	COL6A2	Non.matrisome-Matrisome	ITGB1	M_I	3	59.6	86	1.08	1.6	Collagens	Core matrisome	matrisome	Non.matrisome	Non.matrisome	surfaceome
M_I	COL6A2	Non.matrisome-Matrisome	ITGB1	M_PI	3	59.6	98.9	1.08	1.4	Collagens	Core matrisome	matrisome	Non.matrisome	Non.matrisome	surfaceome
M_III	ILK	Non.matrisome-Matrisome	SPARC	M_III	3	88.5	100	1.04	2.22	Non.matrisome	Non.matrisome	extracellular (non-matrisome)	ECM glycoproteins	Core matrisome	matrisome
M_III	ILK	Non.matrisome-Matrisome	SPARC	M_PI	3	88.5	97.8	1.04	2	Non.matrisome	Non.matrisome	extracellular (non-matrisome)	ECM glycoproteins	Core matrisome	matrisome
M_III	ILK	Non.matrisome-Matrisome	SPARC	Meso	3	88.5	100	1.04	2.84	Non.matrisome	Non.matrisome	extracellular (non-matrisome)	ECM glycoproteins	Core matrisome	matrisome
M_III	ILK	Non.matrisome-Matrisome	SPARC	M_I	3	88.5	100	1.04	2	Non.matrisome	Non.matrisome	extracellular (non-matrisome)	ECM glycoproteins	Core matrisome	matrisome
M_I	COL6A2	Non.matrisome-Matrisome	ITGB1	M_PII	3	59.6	90.2	1.08	1.58	Collagens	Core matrisome	matrisome	Non.matrisome	Non.matrisome	surfaceome
M_I	COL6A2	Matrisome-Matrisome	SDC1	M_III	3	59.6	69.2	1.08	1.02	Collagens	Core matrisome	matrisome	ECM-affiliated proteins	Matrisome-associated	matrisome
M_III	ILK	Non.matrisome-Matrisome	SPARC	M_II	3	88.5	99.1	1.04	1.99	Non.matrisome	Non.matrisome	extracellular (non-matrisome)	ECM glycoproteins	Core matrisome	matrisome
M_I	COL6A2	Matrisome-Matrisome	SDC1	M_I	3	59.6	52.6	1.08	1.16	Collagens	Core matrisome	matrisome	ECM-affiliated proteins	Matrisome-associated	matrisome
M_III	ILK	Non.matrisome-Matrisome	SPARC	M_VSM	3	88.5	100	1.04	2.59	Non.matrisome	Non.matrisome	extracellular (non-matrisome)	ECM glycoproteins	Core matrisome	matrisome
M_I	COL6A2	Matrisome-Matrisome	SDC1	M_II	3	59.6	72.6	1.08	1.07	Collagens	Core matrisome	matrisome	ECM-affiliated proteins	Matrisome-associated	matrisome
M_III	ILK	Non.matrisome-Matrisome	SPARC	M_PII	3	88.5	100	1.04	1.9	Non.matrisome	Non.matrisome	extracellular (non-matrisome)	ECM glycoproteins	Core matrisome	matrisome
M_I	COL6A2	Matrisome-Matrisome	SDC1	M_VSM	3	59.6	88.6	1.08	1.02	Collagens	Core matrisome	matrisome	ECM-affiliated proteins	Matrisome-associated	matrisome
M_I	COL6A2	Matrisome-Matrisome	SDC4	Tip	3	59.6	95	1.08	1.34	Collagens	Core matrisome	matrisome	ECM-affiliated proteins	Matrisome-associated	matrisome
M_III	ILK	Non.matrisome-Matrisome	SPARC	Trunk	3	88.5	100	1.04	1.72	Non.matrisome	Non.matrisome	extracellular (non-matrisome)	ECM glycoproteins	Core matrisome	matrisome
M_I	COL6A2	Matrisome-Matrisome	SDC4	Trunk	3	59.6	100	1.08	1.36	Collagens	Core matrisome	matrisome	ECM-affiliated proteins	Matrisome-associated	matrisome
M_III	FN1	Matrisome-Matrisome	TGM2	Meso	3	53.8	78.6	1.04	1.64	ECM glycoproteins	Core matrisome	matrisome	ECM regulators	Matrisome-associated	matrisome
M_VSM	SDC1	Non.matrisome-Matrisome	ITGB1	Meso	3	88.6	100	1.02	1.34	ECM-affiliated proteins	Matrisome-associated	matrisome	Non.matrisome	Non.matrisome	surfaceome
M_VSM	SDC1	Non.matrisome-Matrisome	ITGB1	M_PII	3	88.6	90.2	1.02	1.58	ECM-affiliated proteins	Matrisome-associated	matrisome	Non.matrisome	Non.matrisome	surfaceome
M_III	FN1	Matrisome-Matrisome	THBS1	M_III	3	53.8	38.5	1.04	1.28	ECM glycoproteins	Core matrisome	matrisome	ECM glycoproteins	Core matrisome	matrisome
M_III	FN1	Matrisome-Matrisome	THBS1	M_I	3	53.8	43.9	1.04	1.01	ECM glycoproteins	Core matrisome	matrisome	ECM glycoproteins	Core matrisome	matrisome
M_VSM	SDC1	Non.matrisome-Matrisome	ITGB1	Tip	3	88.6	98.3	1.02	1.39	ECM-affiliated proteins	Matrisome-associated	matrisome	Non.matrisome	Non.matrisome	surfaceome
Trunk	SDC4	Matrisome-Matrisome	PCOLCE	M_VSM	3	100	93.2	1.36	1.26	ECM-affiliated proteins	Matrisome-associated	matrisome	ECM glycoproteins	Core matrisome	matrisome
M_III	FN1	Matrisome-Matrisome	TNC	M_III	3	53.8	57.7	1.04	1.43	ECM glycoproteins	Core matrisome	matrisome	ECM glycoproteins	Core matrisome	matrisome
M_III	FN1	Matrisome-Matrisome	TNC	M_VSM	3	53.8	36.4	1.04	1.42	ECM glycoproteins	Core matrisome	matrisome	ECM glycoproteins	Core matrisome	matrisome
M_VSM	SDC1	Non.matrisome-Matrisome	ITGB1	M_I	3	88.6	86	1.02	1.6	ECM-affiliated proteins	Matrisome-associated	matrisome	Non.matrisome	Non.matrisome	surfaceome
M_III	SDC1	Non.matrisome-Matrisome	AHNAK	M_III	3	69.2	88.5	1.02	1.05	ECM-affiliated proteins	Matrisome-associated	matrisome	Non.matrisome	Non.matrisome	extracellular (non-matrisome)
Trunk	SDC4	Matrisome-Matrisome	PCOLCE	M_SpP	3	100	93.9	1.36	1.11	ECM-affiliated proteins	Matrisome-associated	matrisome	ECM glycoproteins	Core matrisome	matrisome
Tip	SDC4	Matrisome-Matrisome	PCOLCE	M_PI	3	95	92.3	1.34	1.07	ECM-affiliated proteins	Matrisome-associated	matrisome	ECM glycoproteins	Core matrisome	matrisome
Trunk	SDC4	Matrisome-Matrisome	PCOLCE	M_II	3	100	92.5	1.36	1.21	ECM-affiliated proteins	Matrisome-associated	matrisome	ECM glycoproteins	Core matrisome	matrisome
M_I	SDC2	Non.matrisome-Matrisome	APP	Meso	3	50.9	96.4	1.07	1.4	ECM-affiliated proteins	Matrisome-associated	matrisome	Non.matrisome	Non.matrisome	surfaceome
M_III	SDC1	Non.matrisome-Matrisome	AHNAK	M_I	3	69.2	91.2	1.02	1.14	ECM-affiliated proteins	Matrisome-associated	matrisome	Non.matrisome	Non.matrisome	extracellular (non-matrisome)
Tip	SDC4	Matrisome-Matrisome	PCOLCE	M_II	3	95	92.5	1.34	1.21	ECM-affiliated proteins	Matrisome-associated	matrisome	ECM glycoproteins	Core matrisome	matrisome
M_II	SDC1	Matrisome-Matrisome	MMP2	M_I	3	72.6	78.9	1.07	1.36	ECM-affiliated proteins	Matrisome-associated	matrisome	ECM regulators	Matrisome-associated	matrisome
M_III	SDC1	Non.matrisome-Matrisome	AHNAK	M_II	3	69.2	97.2	1.02	1.1	ECM-affiliated proteins	Matrisome-associated	matrisome	Non.matrisome	Non.matrisome	extracellular (non-matrisome)
M_III	SDC1	Non.matrisome-Matrisome	APOE	Trunk	3	69.2	89.3	1.02	1.17	ECM-affiliated proteins	Matrisome-associated	matrisome	Non.matrisome	Non.matrisome	extracellular (non-matrisome)
M_III	SDC1	Non.matrisome-Matrisome	APOE	Tip	3	69.2	93.3	1.02	1.24	ECM-affiliated proteins	Matrisome-associated	matrisome	Non.matrisome	Non.matrisome	extracellular (non-matrisome)
M_I	SDC2	Non.matrisome-Matrisome	APP	M_III	3	50.9	88.5	1.07	1.45	ECM-affiliated proteins	Matrisome-associated	matrisome	Non.matrisome	Non.matrisome	surfaceome
M_III	SDC1	Non.matrisome-Matrisome	BSG	Tip	3	69.2	100	1.02	2.11	ECM-affiliated proteins	Matrisome-associated	matrisome	Non.matrisome	Non.matrisome	surfaceome
M_I	SDC2	Non.matrisome-Matrisome	APP	Trunk	3	50.9	89.3	1.07	1.13	ECM-affiliated proteins	Matrisome-associated	matrisome	Non.matrisome	Non.matrisome	surfaceome
M_III	SDC1	Non.matrisome-Matrisome	BSG	Meso	3	69.2	100	1.02	1.66	ECM-affiliated proteins	Matrisome-associated	matrisome	Non.matrisome	Non.matrisome	surfaceome
M_II	SDC1	Matrisome-Matrisome	MMP2	M_III	3	72.6	88.5	1.07	1.39	ECM-affiliated proteins	Matrisome-associated	matrisome	ECM regulators	Matrisome-associated	matrisome
M_III	SDC1	Non.matrisome-Matrisome	BSG	M_SpP	3	69.2	100	1.02	1.6	ECM-affiliated proteins	Matrisome-associated	matrisome	Non.matrisome	Non.matrisome	surfaceome
M_I	SDC2	Non.matrisome-Matrisome	APP	M_II	3	50.9	89.6	1.07	1.22	ECM-affiliated proteins	Matrisome-associated	matrisome	Non.matrisome	Non.matrisome	surfaceome
M_III	SDC1	Non.matrisome-Matrisome	BSG	M_III	3	69.2	100	1.02	1.63	ECM-affiliated proteins	Matrisome-associated	matrisome	Non.matrisome	Non.matrisome	surfaceome
M_III	SDC1	Non.matrisome-Matrisome	BSG	M_II	3	69.2	99.1	1.02	1.64	ECM-affiliated proteins	Matrisome-associated	matrisome	Non.matrisome	Non.matrisome	surfaceome
M_I	SDC2	Non.matrisome-Matrisome	APP	M_VSM	3	50.9	93.2	1.07	1.09	ECM-affiliated proteins	Matrisome-associated	matrisome	Non.matrisome	Non.matrisome	surfaceome
M_I	SDC2	Non.matrisome-Matrisome	APP	M_PI	3	50.9	91.2	1.07	1.26	ECM-affiliated proteins	Matrisome-associated	matrisome	Non.matrisome	Non.matrisome	surfaceome
M_III	SDC1	Non.matrisome-Matrisome	BSG	Trunk	3	69.2	100	1.02	2.25	ECM-affiliated proteins	Matrisome-associated	matrisome	Non.matrisome	Non.matrisome	surfaceome
Tip	SDC4	Matrisome-Matrisome	PCOLCE	M_VSM	3	95	93.2	1.34	1.26	ECM-affiliated proteins	Matrisome-associated	matrisome	ECM glycoproteins	Core matrisome	matrisome
M_VSM	SDC1	Non.matrisome-Matrisome	ITGB1	M_II	3	88.6	91.5	1.02	1.38	ECM-affiliated proteins	Matrisome-associated	matrisome	Non.matrisome	Non.matrisome	surfaceome
M_III	SDC1	Non.matrisome-Matrisome	BSG	M_PII	3	69.2	100	1.02	1.61	ECM-affiliated proteins	Matrisome-associated	matrisome	Non.matrisome	Non.matrisome	surfaceome
M_II	SDC1	Matrisome-Matrisome	MMP2	M_VSM	3	72.6	84.1	1.07	1.39	ECM-affiliated proteins	Matrisome-associated	matrisome	ECM regulators	Matrisome-associated	matrisome
M_III	SDC1	Non.matrisome-Matrisome	BSG	M_VSM	3	69.2	100	1.02	1.59	ECM-affiliated proteins	Matrisome-associated	matrisome	Non.matrisome	Non.matrisome	surfaceome
M_VSM	SDC1	Non.matrisome-Matrisome	ITGB1	M_SpP	3	88.6	89.8	1.02	1.34	ECM-affiliated proteins	Matrisome-associated	matrisome	Non.matrisome	Non.matrisome	surfaceome
Tip	SDC4	Matrisome-Matrisome	PCOLCE	M_SpP	3	95	93.9	1.34	1.11	ECM-affiliated proteins	Matrisome-associated	matrisome	ECM glycoproteins	Core matrisome	matrisome
M_I	SDC2	Non.matrisome-Matrisome	APP	Endo	3	50.9	100	1.07	1.23	ECM-affiliated proteins	Matrisome-associated	matrisome	Non.matrisome	Non.matrisome	surfaceome
M_III	SDC1	Non.matrisome-Matrisome	BSG	M_PI	3	69.2	100	1.02	1.56	ECM-affiliated proteins	Matrisome-associated	matrisome	Non.matrisome	Non.matrisome	surfaceome
M_I	SDC2	Non.matrisome-Matrisome	APP	M_I	3	50.9	93	1.07	1.08	ECM-affiliated proteins	Matrisome-associated	matrisome	Non.matrisome	Non.matrisome	surfaceome
Tip	SDC4	Matrisome-Matrisome	PCOLCE	M_PII	3	95	82.9	1.34	1.1	ECM-affiliated proteins	Matrisome-associated	matrisome	ECM glycoproteins	Core matrisome	matrisome
M_III	SDC1	Non.matrisome-Matrisome	BSG	Endo	3	69.2	100	1.02	2.75	ECM-affiliated proteins	Matrisome-associated	matrisome	Non.matrisome	Non.matrisome	surfaceome
M_I	SDC2	Non.matrisome-Matrisome	APP	M_SpP	3	50.9	100	1.07	1.23	ECM-affiliated proteins	Matrisome-associated	matrisome	Non.matrisome	Non.matrisome	surfaceome
M_II	SDC1	Matrisome-Matrisome	MMP2	M_PI	3	72.6	84.6	1.07	1.37	ECM-affiliated proteins	Matrisome-associated	matrisome	ECM regulators	Matrisome-associated	matrisome
M_III	SDC1	Non.matrisome-Matrisome	BSG	M_I	3	69.2	98.2	1.02	1.5	ECM-affiliated proteins	Matrisome-associated	matrisome	Non.matrisome	Non.matrisome	surfaceome
M_I	SDC2	Non.matrisome-Matrisome	CKAP5	M_III	3	50.9	61.5	1.07	1.09	ECM-affiliated proteins	Matrisome-associated	matrisome	Non.matrisome	Non.matrisome	extracellular (non-matrisome)
Trunk	SDC4	Matrisome-Matrisome	PCOLCE	M_PI	3	100	92.3	1.36	1.07	ECM-affiliated proteins	Matrisome-associated	matrisome	ECM glycoproteins	Core matrisome	matrisome
M_VSM	SDC1	Non.matrisome-Matrisome	ITGB1	Endo	3	88.6	94.7	1.02	1.21	ECM-affiliated proteins	Matrisome-associated	matrisome	Non.matrisome	Non.matrisome	surfaceome
M_III	SDC1	Non.matrisome-Matrisome	CD81	M_PI	3	69.2	98.9	1.02	2.09	ECM-affiliated proteins	Matrisome-associated	matrisome	Non.matrisome	Non.matrisome	extracellular (non-matrisome)
M_III	SDC1	Non.matrisome-Matrisome	CD81	Tip	3	69.2	96.7	1.02	1.5	ECM-affiliated proteins	Matrisome-associated	matrisome	Non.matrisome	Non.matrisome	extracellular (non-matrisome)
Trunk	SDC4	Matrisome-Matrisome	PCOLCE	M_PII	3	100	82.9	1.36	1.1	ECM-affiliated proteins	Matrisome-associated	matrisome	ECM glycoproteins	Core matrisome	matrisome
M_I	SDC2	Non.matrisome-Matrisome	CKAP5	M_PII	3	50.9	85.4	1.07	1.12	ECM-affiliated proteins	Matrisome-associated	matrisome	Non.matrisome	Non.matrisome	extracellular (non-matrisome)
Trunk	SDC4	Matrisome-Matrisome	PCOLCE	M_I	3	100	80.7	1.36	1.1	ECM-affiliated proteins	Matrisome-associated	matrisome	ECM glycoproteins	Core matrisome	matrisome
M_III	SDC1	Non.matrisome-Matrisome	CD81	M_SpP	3	69.2	98	1.02	1.68	ECM-affiliated proteins	Matrisome-associated	matrisome	Non.matrisome	Non.matrisome	extracellular (non-matrisome)
M_I	SDC2	Non.matrisome-Matrisome	CKAP5	M_PI	3	50.9	76.9	1.07	1	ECM-affiliated proteins	Matrisome-associated	matrisome	Non.matrisome	Non.matrisome	extracellular (non-matrisome)
M_I	SDC2	Non.matrisome-Matrisome	EZR	Meso	3	50.9	92.9	1.07	1.61	ECM-affiliated proteins	Matrisome-associated	matrisome	Non.matrisome	Non.matrisome	extracellular (non-matrisome)
M_I	SDC2	Non.matrisome-Matrisome	FGFR2	M_I	3	50.9	57.9	1.07	1.14	ECM-affiliated proteins	Matrisome-associated	matrisome	Non.matrisome	Non.matrisome	surfaceome
M_VSM	SDC1	Non.matrisome-Matrisome	ITGB1	M_III	3	88.6	88.5	1.02	1.8	ECM-affiliated proteins	Matrisome-associated	matrisome	Non.matrisome	Non.matrisome	surfaceome
M_II	SDC1	Matrisome-Matrisome	MMP2	M_II	3	72.6	88.7	1.07	1.37	ECM-affiliated proteins	Matrisome-associated	matrisome	ECM regulators	Matrisome-associated	matrisome
Tip	SDC4	Matrisome-Matrisome	PCOLCE	M_I	3	95	80.7	1.34	1.1	ECM-affiliated proteins	Matrisome-associated	matrisome	ECM glycoproteins	Core matrisome	matrisome
M_VSM	SDC1	Matrisome-Matrisome	MDK	M_III	3	88.6	100	1.02	2.13	ECM-affiliated proteins	Matrisome-associated	matrisome	Secreted factors	Matrisome-associated	matrisome
M_III	SDC1	Non.matrisome-Matrisome	CD81	M_II	3	69.2	100	1.02	2.17	ECM-affiliated proteins	Matrisome-associated	matrisome	Non.matrisome	Non.matrisome	extracellular (non-matrisome)
M_I	SDC2	Non.matrisome-Matrisome	FGFR2	Trunk	3	50.9	85.7	1.07	1.14	ECM-affiliated proteins	Matrisome-associated	matrisome	Non.matrisome	Non.matrisome	surfaceome
M_I	SDC2	Non.matrisome-Matrisome	GIPC1	M_PII	3	50.9	78	1.07	1.08	ECM-affiliated proteins	Matrisome-associated	matrisome	Non.matrisome	Non.matrisome	extracellular (non-matrisome)
M_I	SDC2	Non.matrisome-Matrisome	GIPC1	M_III	3	50.9	80.8	1.07	1.06	ECM-affiliated proteins	Matrisome-associated	matrisome	Non.matrisome	Non.matrisome	extracellular (non-matrisome)
M_II	SDC1	Matrisome-Matrisome	MMP2	M_SpP	3	72.6	95.9	1.07	1.35	ECM-affiliated proteins	Matrisome-associated	matrisome	ECM regulators	Matrisome-associated	matrisome
M_III	SDC1	Non.matrisome-Matrisome	CD81	Trunk	3	69.2	100	1.02	1.55	ECM-affiliated proteins	Matrisome-associated	matrisome	Non.matrisome	Non.matrisome	extracellular (non-matrisome)
M_III	SDC1	Non.matrisome-Matrisome	CD81	M_I	3	69.2	100	1.02	2.15	ECM-affiliated proteins	Matrisome-associated	matrisome	Non.matrisome	Non.matrisome	extracellular (non-matrisome)
M_I	LAMB1	Non.matrisome-Matrisome	ITGA5	M_I	3	73.7	31.6	1.07	1.02	ECM glycoproteins	Core matrisome	matrisome	Non.matrisome	Non.matrisome	surfaceome
M_III	SDC1	Non.matrisome-Matrisome	CD81	M_VSM	3	69.2	100	1.02	2.16	ECM-affiliated proteins	Matrisome-associated	matrisome	Non.matrisome	Non.matrisome	extracellular (non-matrisome)
M_I	LAMB1	Non.matrisome-Matrisome	ITGB1	M_I	3	73.7	86	1.07	1.6	ECM glycoproteins	Core matrisome	matrisome	Non.matrisome	Non.matrisome	surfaceome
M_PI	IGF1	Non.matrisome-Matrisome	PDGFRA	M_PII	3	37.4	70.7	1.35	1.05	Secreted factors	Matrisome-associated	matrisome	Non.matrisome	Non.matrisome	surfaceome
M_PI	IGF1	Non.matrisome-Matrisome	PDGFRA	M_II	3	37.4	79.2	1.35	1.13	Secreted factors	Matrisome-associated	matrisome	Non.matrisome	Non.matrisome	surfaceome
M_III	SDC1	Non.matrisome-Matrisome	CD81	Endo	3	69.2	100	1.02	1.99	ECM-affiliated proteins	Matrisome-associated	matrisome	Non.matrisome	Non.matrisome	extracellular (non-matrisome)
M_PI	IGF1	Non.matrisome-Matrisome	PDGFRA	M_PI	3	37.4	83.5	1.35	1.08	Secreted factors	Matrisome-associated	matrisome	Non.matrisome	Non.matrisome	surfaceome
M_III	SDC1	Non.matrisome-Matrisome	CD81	M_III	3	69.2	100	1.02	1.98	ECM-affiliated proteins	Matrisome-associated	matrisome	Non.matrisome	Non.matrisome	extracellular (non-matrisome)
M_III	SDC1	Non.matrisome-Matrisome	CD81	M_PII	3	69.2	97.6	1.02	1.81	ECM-affiliated proteins	Matrisome-associated	matrisome	Non.matrisome	Non.matrisome	extracellular (non-matrisome)
M_I	SDC2	Matrisome-Matrisome	MMP14	M_VSM	3	50.9	93.2	1.07	1.11	ECM-affiliated proteins	Matrisome-associated	matrisome	ECM regulators	Matrisome-associated	matrisome
Meso	PDGFC	Non.matrisome-Matrisome	PDGFRA	M_PI	3	96.4	83.5	1.21	1.08	Secreted factors	Matrisome-associated	matrisome	Non.matrisome	Non.matrisome	surfaceome
M_II	SDC1	Matrisome-Matrisome	MMP2	M_PII	3	72.6	90.2	1.07	1.37	ECM-affiliated proteins	Matrisome-associated	matrisome	ECM regulators	Matrisome-associated	matrisome
M_III	SDC1	Non.matrisome-Matrisome	CD81	Meso	3	69.2	100	1.02	2.18	ECM-affiliated proteins	Matrisome-associated	matrisome	Non.matrisome	Non.matrisome	extracellular (non-matrisome)
Meso	PDGFC	Non.matrisome-Matrisome	PDGFRA	M_I	3	96.4	63.2	1.21	1.11	Secreted factors	Matrisome-associated	matrisome	Non.matrisome	Non.matrisome	surfaceome
M_III	SDC1	Matrisome-Matrisome	COL1A1	M_III	3	69.2	100	1.02	2.33	ECM-affiliated proteins	Matrisome-associated	matrisome	Collagens	Core matrisome	matrisome
M_III	SDC1	Matrisome-Matrisome	COL1A2	M_III	3	69.2	100	1.02	2.55	ECM-affiliated proteins	Matrisome-associated	matrisome	Collagens	Core matrisome	matrisome
M_PI	IGF1	Non.matrisome-Matrisome	PDGFRA	M_I	3	37.4	63.2	1.35	1.11	Secreted factors	Matrisome-associated	matrisome	Non.matrisome	Non.matrisome	surfaceome
Meso	PDGFC	Non.matrisome-Matrisome	PDGFRA	M_PII	3	96.4	70.7	1.21	1.05	Secreted factors	Matrisome-associated	matrisome	Non.matrisome	Non.matrisome	surfaceome
M_III	SDC1	Matrisome-Matrisome	COL3A1	M_II	3	69.2	98.1	1.02	2.57	ECM-affiliated proteins	Matrisome-associated	matrisome	Collagens	Core matrisome	matrisome
M_I	SDC2	Matrisome-Matrisome	MMP14	M_III	3	50.9	80.8	1.07	1.18	ECM-affiliated proteins	Matrisome-associated	matrisome	ECM regulators	Matrisome-associated	matrisome
M_II	SDC1	Non.matrisome-Matrisome	NCAM1	Endo	3	72.6	89.5	1.07	1.18	ECM-affiliated proteins	Matrisome-associated	matrisome	Non.matrisome	Non.matrisome	surfaceome
M_II	SDC1	Non.matrisome-Matrisome	NCAM1	M_I	3	72.6	93	1.07	1.2	ECM-affiliated proteins	Matrisome-associated	matrisome	Non.matrisome	Non.matrisome	surfaceome
M_I	SDC2	Matrisome-Matrisome	MMP2	M_PII	3	50.9	90.2	1.07	1.37	ECM-affiliated proteins	Matrisome-associated	matrisome	ECM regulators	Matrisome-associated	matrisome
M_II	SDC1	Non.matrisome-Matrisome	NCAM1	M_PI	3	72.6	97.8	1.07	1.08	ECM-affiliated proteins	Matrisome-associated	matrisome	Non.matrisome	Non.matrisome	surfaceome
Meso	PDGFC	Non.matrisome-Matrisome	PDGFRA	M_II	3	96.4	79.2	1.21	1.13	Secreted factors	Matrisome-associated	matrisome	Non.matrisome	Non.matrisome	surfaceome
Meso	PDGFC	Non.matrisome-Matrisome	PDGFRB	M_PII	3	96.4	73.2	1.21	1.17	Secreted factors	Matrisome-associated	matrisome	Non.matrisome	Non.matrisome	surfaceome
Meso	PDGFC	Non.matrisome-Matrisome	PDGFRB	M_III	3	96.4	42.3	1.21	1.03	Secreted factors	Matrisome-associated	matrisome	Non.matrisome	Non.matrisome	surfaceome
Meso	PDGFC	Non.matrisome-Matrisome	PDGFRB	M_SpP	3	96.4	81.6	1.21	1.09	Secreted factors	Matrisome-associated	matrisome	Non.matrisome	Non.matrisome	surfaceome
M_III	SDC1	Matrisome-Matrisome	COL3A1	M_SpP	3	69.2	98	1.02	2.22	ECM-affiliated proteins	Matrisome-associated	matrisome	Collagens	Core matrisome	matrisome
M_PI	IGF1	Non.matrisome-Matrisome	PDGFRB	M_SpP	3	37.4	81.6	1.35	1.09	Secreted factors	Matrisome-associated	matrisome	Non.matrisome	Non.matrisome	surfaceome
M_PI	IGF1	Non.matrisome-Matrisome	PDGFRB	M_II	3	37.4	73.6	1.35	1.14	Secreted factors	Matrisome-associated	matrisome	Non.matrisome	Non.matrisome	surfaceome
M_II	SDC1	Non.matrisome-Matrisome	NCAM1	M_III	3	72.6	96.2	1.07	1.47	ECM-affiliated proteins	Matrisome-associated	matrisome	Non.matrisome	Non.matrisome	surfaceome
M_III	SDC1	Matrisome-Matrisome	COL3A1	M_VSM	3	69.2	100	1.02	2.89	ECM-affiliated proteins	Matrisome-associated	matrisome	Collagens	Core matrisome	matrisome
M_II	SDC1	Non.matrisome-Matrisome	NCAM1	M_VSM	3	72.6	97.7	1.07	1.11	ECM-affiliated proteins	Matrisome-associated	matrisome	Non.matrisome	Non.matrisome	surfaceome
M_I	SDC2	Matrisome-Matrisome	MMP2	M_VSM	3	50.9	84.1	1.07	1.39	ECM-affiliated proteins	Matrisome-associated	matrisome	ECM regulators	Matrisome-associated	matrisome
M_PI	IGF1	Non.matrisome-Matrisome	PDGFRB	M_PI	3	37.4	78	1.35	1	Secreted factors	Matrisome-associated	matrisome	Non.matrisome	Non.matrisome	surfaceome
Meso	PDGFC	Non.matrisome-Matrisome	PDGFRB	M_VSM	3	96.4	88.6	1.21	1.33	Secreted factors	Matrisome-associated	matrisome	Non.matrisome	Non.matrisome	surfaceome
M_III	SDC1	Matrisome-Matrisome	COL3A1	Meso	3	69.2	92.9	1.02	1.94	ECM-affiliated proteins	Matrisome-associated	matrisome	Collagens	Core matrisome	matrisome
M_II	SDC1	Matrisome-Matrisome	PCOLCE	M_II	3	72.6	92.5	1.07	1.21	ECM-affiliated proteins	Matrisome-associated	matrisome	ECM glycoproteins	Core matrisome	matrisome
M_I	SDC2	Matrisome-Matrisome	MMP2	M_I	3	50.9	78.9	1.07	1.36	ECM-affiliated proteins	Matrisome-associated	matrisome	ECM regulators	Matrisome-associated	matrisome
M_II	SDC1	Matrisome-Matrisome	PCOLCE	M_VSM	3	72.6	93.2	1.07	1.26	ECM-affiliated proteins	Matrisome-associated	matrisome	ECM glycoproteins	Core matrisome	matrisome
M_PI	IGF1	Non.matrisome-Matrisome	PDGFRB	M_PII	3	37.4	73.2	1.35	1.17	Secreted factors	Matrisome-associated	matrisome	Non.matrisome	Non.matrisome	surfaceome
M_II	SDC1	Matrisome-Matrisome	PCOLCE	M_PII	3	72.6	82.9	1.07	1.1	ECM-affiliated proteins	Matrisome-associated	matrisome	ECM glycoproteins	Core matrisome	matrisome
M_I	SDC2	Matrisome-Matrisome	MMP2	M_II	3	50.9	88.7	1.07	1.37	ECM-affiliated proteins	Matrisome-associated	matrisome	ECM regulators	Matrisome-associated	matrisome
M_III	SDC1	Matrisome-Matrisome	COL3A1	M_III	3	69.2	100	1.02	2.52	ECM-affiliated proteins	Matrisome-associated	matrisome	Collagens	Core matrisome	matrisome
M_III	SDC1	Matrisome-Matrisome	COL3A1	M_PI	3	69.2	100	1.02	2.47	ECM-affiliated proteins	Matrisome-associated	matrisome	Collagens	Core matrisome	matrisome
M_PI	IGF1	Non.matrisome-Matrisome	PDGFRB	M_VSM	3	37.4	88.6	1.35	1.33	Secreted factors	Matrisome-associated	matrisome	Non.matrisome	Non.matrisome	surfaceome
Meso	PDGFC	Non.matrisome-Matrisome	PDGFRB	M_II	3	96.4	73.6	1.21	1.14	Secreted factors	Matrisome-associated	matrisome	Non.matrisome	Non.matrisome	surfaceome
M_I	SDC2	Matrisome-Matrisome	MMP2	M_SpP	3	50.9	95.9	1.07	1.35	ECM-affiliated proteins	Matrisome-associated	matrisome	ECM regulators	Matrisome-associated	matrisome
M_III	SDC1	Matrisome-Matrisome	COL3A1	M_I	3	69.2	100	1.02	2.82	ECM-affiliated proteins	Matrisome-associated	matrisome	Collagens	Core matrisome	matrisome
Meso	PDGFC	Non.matrisome-Matrisome	PDGFRB	M_I	3	96.4	71.9	1.21	1.18	Secreted factors	Matrisome-associated	matrisome	Non.matrisome	Non.matrisome	surfaceome
M_PI	IGF1	Non.matrisome-Matrisome	PDGFRB	M_III	3	37.4	42.3	1.35	1.03	Secreted factors	Matrisome-associated	matrisome	Non.matrisome	Non.matrisome	surfaceome
Meso	PDGFC	Non.matrisome-Matrisome	PDGFRB	M_PI	3	96.4	78	1.21	1	Secreted factors	Matrisome-associated	matrisome	Non.matrisome	Non.matrisome	surfaceome
M_III	SDC1	Matrisome-Matrisome	COL3A1	M_PII	3	69.2	100	1.02	2.35	ECM-affiliated proteins	Matrisome-associated	matrisome	Collagens	Core matrisome	matrisome
M_II	SDC1	Matrisome-Matrisome	PCOLCE	M_SpP	3	72.6	93.9	1.07	1.11	ECM-affiliated proteins	Matrisome-associated	matrisome	ECM glycoproteins	Core matrisome	matrisome
M_III	SDC1	Matrisome-Matrisome	COL5A2	M_III	3	69.2	92.3	1.02	1.34	ECM-affiliated proteins	Matrisome-associated	matrisome	Collagens	Core matrisome	matrisome
M_II	SDC1	Matrisome-Matrisome	PCOLCE	M_I	3	72.6	80.7	1.07	1.1	ECM-affiliated proteins	Matrisome-associated	matrisome	ECM glycoproteins	Core matrisome	matrisome
M_III	SDC1	Non.matrisome-Matrisome	CTNNB1	Meso	3	69.2	100	1.02	1.73	ECM-affiliated proteins	Matrisome-associated	matrisome	Non.matrisome	Non.matrisome	extracellular (non-matrisome)
M_III	SDC1	Non.matrisome-Matrisome	CTNNB1	M_II	3	69.2	95.3	1.02	2.03	ECM-affiliated proteins	Matrisome-associated	matrisome	Non.matrisome	Non.matrisome	extracellular (non-matrisome)
M_III	SDC1	Non.matrisome-Matrisome	CTNNB1	Endo	3	69.2	100	1.02	1.63	ECM-affiliated proteins	Matrisome-associated	matrisome	Non.matrisome	Non.matrisome	extracellular (non-matrisome)
M_I	SDC2	Matrisome-Matrisome	MMP2	M_PI	3	50.9	84.6	1.07	1.37	ECM-affiliated proteins	Matrisome-associated	matrisome	ECM regulators	Matrisome-associated	matrisome
M_III	SDC1	Non.matrisome-Matrisome	CTNNB1	M_PII	3	69.2	97.6	1.02	2.12	ECM-affiliated proteins	Matrisome-associated	matrisome	Non.matrisome	Non.matrisome	extracellular (non-matrisome)
M_PI	IGF1	Non.matrisome-Matrisome	PDGFRB	M_I	3	37.4	71.9	1.35	1.18	Secreted factors	Matrisome-associated	matrisome	Non.matrisome	Non.matrisome	surfaceome
M_III	SDC1	Non.matrisome-Matrisome	CTNNB1	Trunk	3	69.2	100	1.02	2.25	ECM-affiliated proteins	Matrisome-associated	matrisome	Non.matrisome	Non.matrisome	extracellular (non-matrisome)
M_I	SDC2	Matrisome-Matrisome	MMP2	M_III	3	50.9	88.5	1.07	1.39	ECM-affiliated proteins	Matrisome-associated	matrisome	ECM regulators	Matrisome-associated	matrisome
M_III	SDC1	Non.matrisome-Matrisome	CTNNB1	Tip	3	69.2	100	1.02	1.98	ECM-affiliated proteins	Matrisome-associated	matrisome	Non.matrisome	Non.matrisome	extracellular (non-matrisome)
M_I	SDC2	Non.matrisome-Matrisome	NCAPH2	Tip	3	50.9	91.7	1.07	1.15	ECM-affiliated proteins	Matrisome-associated	matrisome	Non.matrisome	Non.matrisome	extracellular (non-matrisome)
Meso	COL1A1	Matrisome-Matrisome	POSTN	Meso	3	100	39.3	1.55	1.15	Collagens	Core matrisome	matrisome	ECM glycoproteins	Core matrisome	matrisome
Tip	SDC4	Matrisome-Matrisome	PTN	M_PI	3	95	100	1.34	2.68	ECM-affiliated proteins	Matrisome-associated	matrisome	Secreted factors	Matrisome-associated	matrisome
M_II	SDC1	Matrisome-Matrisome	PCOLCE	M_PI	3	72.6	92.3	1.07	1.07	ECM-affiliated proteins	Matrisome-associated	matrisome	ECM glycoproteins	Core matrisome	matrisome
M_I	SDC2	Non.matrisome-Matrisome	NCAPH2	M_III	3	50.9	84.6	1.07	1.09	ECM-affiliated proteins	Matrisome-associated	matrisome	Non.matrisome	Non.matrisome	extracellular (non-matrisome)
M_I	SDC2	Non.matrisome-Matrisome	NCAPH2	M_PII	3	50.9	78	1.07	1.05	ECM-affiliated proteins	Matrisome-associated	matrisome	Non.matrisome	Non.matrisome	extracellular (non-matrisome)
M_II	SDC1	Matrisome-Matrisome	PTN	M_I	3	72.6	100	1.07	2.91	ECM-affiliated proteins	Matrisome-associated	matrisome	Secreted factors	Matrisome-associated	matrisome
Tip	SDC4	Matrisome-Matrisome	PTN	Meso	3	95	96.4	1.34	1.33	ECM-affiliated proteins	Matrisome-associated	matrisome	Secreted factors	Matrisome-associated	matrisome
M_III	SDC1	Non.matrisome-Matrisome	CTNNB1	M_III	3	69.2	100	1.02	1.87	ECM-affiliated proteins	Matrisome-associated	matrisome	Non.matrisome	Non.matrisome	extracellular (non-matrisome)
M_I	SDC2	Non.matrisome-Matrisome	NCAPH2	M_I	3	50.9	68.4	1.07	1.08	ECM-affiliated proteins	Matrisome-associated	matrisome	Non.matrisome	Non.matrisome	extracellular (non-matrisome)
Trunk	SDC4	Matrisome-Matrisome	PTN	M_VSM	3	100	100	1.36	2.79	ECM-affiliated proteins	Matrisome-associated	matrisome	Secreted factors	Matrisome-associated	matrisome
M_III	SDC1	Non.matrisome-Matrisome	CTNNB1	M_SpP	3	69.2	98	1.02	1.95	ECM-affiliated proteins	Matrisome-associated	matrisome	Non.matrisome	Non.matrisome	extracellular (non-matrisome)
M_II	SDC1	Matrisome-Matrisome	PTN	Meso	3	72.6	96.4	1.07	1.33	ECM-affiliated proteins	Matrisome-associated	matrisome	Secreted factors	Matrisome-associated	matrisome
Trunk	SDC4	Matrisome-Matrisome	PTN	M_SpP	3	100	98	1.36	2.27	ECM-affiliated proteins	Matrisome-associated	matrisome	Secreted factors	Matrisome-associated	matrisome
Tip	SDC4	Matrisome-Matrisome	PTN	M_VSM	3	95	100	1.34	2.79	ECM-affiliated proteins	Matrisome-associated	matrisome	Secreted factors	Matrisome-associated	matrisome
M_III	SDC1	Non.matrisome-Matrisome	CTNNB1	M_I	3	69.2	96.5	1.02	1.98	ECM-affiliated proteins	Matrisome-associated	matrisome	Non.matrisome	Non.matrisome	extracellular (non-matrisome)
M_III	SDC1	Non.matrisome-Matrisome	CTNNB1	M_VSM	3	69.2	100	1.02	1.75	ECM-affiliated proteins	Matrisome-associated	matrisome	Non.matrisome	Non.matrisome	extracellular (non-matrisome)
Trunk	SDC4	Matrisome-Matrisome	PTN	M_PI	3	100	100	1.36	2.68	ECM-affiliated proteins	Matrisome-associated	matrisome	Secreted factors	Matrisome-associated	matrisome
M_I	SDC2	Non.matrisome-Matrisome	NCAPH2	M_II	3	50.9	71.7	1.07	1.04	ECM-affiliated proteins	Matrisome-associated	matrisome	Non.matrisome	Non.matrisome	extracellular (non-matrisome)
M_II	SDC1	Matrisome-Matrisome	PTN	M_II	3	72.6	100	1.07	2.75	ECM-affiliated proteins	Matrisome-associated	matrisome	Secreted factors	Matrisome-associated	matrisome
M_VSM	SDC1	Matrisome-Matrisome	MDK	M_VSM	3	88.6	100	1.02	2.07	ECM-affiliated proteins	Matrisome-associated	matrisome	Secreted factors	Matrisome-associated	matrisome
M_II	SDC1	Matrisome-Matrisome	PTN	M_SpP	3	72.6	98	1.07	2.27	ECM-affiliated proteins	Matrisome-associated	matrisome	Secreted factors	Matrisome-associated	matrisome
M_II	SDC1	Matrisome-Matrisome	PTN	M_III	3	72.6	96.2	1.07	2.56	ECM-affiliated proteins	Matrisome-associated	matrisome	Secreted factors	Matrisome-associated	matrisome
M_III	SDC1	Non.matrisome-Matrisome	CTNNB1	M_PI	3	69.2	95.6	1.02	1.93	ECM-affiliated proteins	Matrisome-associated	matrisome	Non.matrisome	Non.matrisome	extracellular (non-matrisome)
M_I	SDC2	Non.matrisome-Matrisome	NCAPH2	Meso	3	50.9	85.7	1.07	1.1	ECM-affiliated proteins	Matrisome-associated	matrisome	Non.matrisome	Non.matrisome	extracellular (non-matrisome)
Trunk	SDC4	Matrisome-Matrisome	PTN	M_PII	3	100	100	1.36	2.46	ECM-affiliated proteins	Matrisome-associated	matrisome	Secreted factors	Matrisome-associated	matrisome
M_VSM	SDC1	Matrisome-Matrisome	MDK	M_PI	3	88.6	100	1.02	2.11	ECM-affiliated proteins	Matrisome-associated	matrisome	Secreted factors	Matrisome-associated	matrisome
Trunk	SDC4	Matrisome-Matrisome	PTN	M_I	3	100	100	1.36	2.91	ECM-affiliated proteins	Matrisome-associated	matrisome	Secreted factors	Matrisome-associated	matrisome
Tip	SDC4	Matrisome-Matrisome	PTN	M_III	3	95	96.2	1.34	2.56	ECM-affiliated proteins	Matrisome-associated	matrisome	Secreted factors	Matrisome-associated	matrisome
Tip	SDC4	Matrisome-Matrisome	PTN	M_II	3	95	100	1.34	2.75	ECM-affiliated proteins	Matrisome-associated	matrisome	Secreted factors	Matrisome-associated	matrisome
M_III	SDC1	Non.matrisome-Matrisome	ERBB2	M_III	3	69.2	42.3	1.02	1.12	ECM-affiliated proteins	Matrisome-associated	matrisome	Non.matrisome	Non.matrisome	surfaceome
M_VSM	SDC1	Matrisome-Matrisome	MDK	M_SpP	3	88.6	98	1.02	2.11	ECM-affiliated proteins	Matrisome-associated	matrisome	Secreted factors	Matrisome-associated	matrisome
M_III	SDC1	Non.matrisome-Matrisome	ERBB2	M_I	3	69.2	40.4	1.02	1.07	ECM-affiliated proteins	Matrisome-associated	matrisome	Non.matrisome	Non.matrisome	surfaceome
M_I	SDC2	Non.matrisome-Matrisome	NCAPH2	M_PI	3	50.9	95.6	1.07	1.13	ECM-affiliated proteins	Matrisome-associated	matrisome	Non.matrisome	Non.matrisome	extracellular (non-matrisome)
Trunk	SDC4	Matrisome-Matrisome	PTN	M_III	3	100	96.2	1.36	2.56	ECM-affiliated proteins	Matrisome-associated	matrisome	Secreted factors	Matrisome-associated	matrisome
Tip	SDC4	Matrisome-Matrisome	PTN	M_PII	3	95	100	1.34	2.46	ECM-affiliated proteins	Matrisome-associated	matrisome	Secreted factors	Matrisome-associated	matrisome
Trunk	SDC4	Matrisome-Matrisome	PTN	M_II	3	100	100	1.36	2.75	ECM-affiliated proteins	Matrisome-associated	matrisome	Secreted factors	Matrisome-associated	matrisome
Tip	SDC4	Matrisome-Matrisome	PTN	M_SpP	3	95	98	1.34	2.27	ECM-affiliated proteins	Matrisome-associated	matrisome	Secreted factors	Matrisome-associated	matrisome
M_VSM	SDC1	Matrisome-Matrisome	MDK	M_I	3	88.6	100	1.02	2.33	ECM-affiliated proteins	Matrisome-associated	matrisome	Secreted factors	Matrisome-associated	matrisome
M_VSM	SDC1	Matrisome-Matrisome	MDK	Trunk	3	88.6	100	1.02	2.15	ECM-affiliated proteins	Matrisome-associated	matrisome	Secreted factors	Matrisome-associated	matrisome
M_VSM	SDC1	Matrisome-Matrisome	MDK	Endo	3	88.6	100	1.02	2.03	ECM-affiliated proteins	Matrisome-associated	matrisome	Secreted factors	Matrisome-associated	matrisome
M_VSM	SDC1	Matrisome-Matrisome	MDK	Meso	3	88.6	100	1.02	1.95	ECM-affiliated proteins	Matrisome-associated	matrisome	Secreted factors	Matrisome-associated	matrisome
M_III	SDC1	Non.matrisome-Matrisome	ERBB2	M_VSM	3	69.2	75	1.02	1.06	ECM-affiliated proteins	Matrisome-associated	matrisome	Non.matrisome	Non.matrisome	surfaceome
M_II	SDC1	Matrisome-Matrisome	PTN	M_PI	3	72.6	100	1.07	2.68	ECM-affiliated proteins	Matrisome-associated	matrisome	Secreted factors	Matrisome-associated	matrisome
M_I	SDC2	Non.matrisome-Matrisome	NCAPH2	M_SpP	3	50.9	87.8	1.07	1.11	ECM-affiliated proteins	Matrisome-associated	matrisome	Non.matrisome	Non.matrisome	extracellular (non-matrisome)
M_VSM	SDC1	Matrisome-Matrisome	MDK	M_II	3	88.6	100	1.02	2.36	ECM-affiliated proteins	Matrisome-associated	matrisome	Secreted factors	Matrisome-associated	matrisome
Tip	SDC4	Matrisome-Matrisome	PTN	M_I	3	95	100	1.34	2.91	ECM-affiliated proteins	Matrisome-associated	matrisome	Secreted factors	Matrisome-associated	matrisome
M_I	SDC2	Non.matrisome-Matrisome	NCAPH2	Trunk	3	50.9	89.3	1.07	1.09	ECM-affiliated proteins	Matrisome-associated	matrisome	Non.matrisome	Non.matrisome	extracellular (non-matrisome)
M_II	SDC1	Matrisome-Matrisome	PTN	M_PII	3	72.6	100	1.07	2.46	ECM-affiliated proteins	Matrisome-associated	matrisome	Secreted factors	Matrisome-associated	matrisome
Trunk	SDC4	Matrisome-Matrisome	PTN	Meso	3	100	96.4	1.36	1.33	ECM-affiliated proteins	Matrisome-associated	matrisome	Secreted factors	Matrisome-associated	matrisome
Trunk	FN1	Matrisome-Matrisome	SDC1	M_III	3	92.9	69.2	1.2	1.02	ECM glycoproteins	Core matrisome	matrisome	ECM-affiliated proteins	Matrisome-associated	matrisome
M_I	SDC2	Matrisome-Matrisome	PCOLCE	M_PI	3	50.9	92.3	1.07	1.07	ECM-affiliated proteins	Matrisome-associated	matrisome	ECM glycoproteins	Core matrisome	matrisome
M_I	SDC2	Matrisome-Matrisome	PCOLCE	M_SpP	3	50.9	93.9	1.07	1.11	ECM-affiliated proteins	Matrisome-associated	matrisome	ECM glycoproteins	Core matrisome	matrisome
M_VSM	SDC1	Matrisome-Matrisome	MDK	M_PII	3	88.6	100	1.02	2.19	ECM-affiliated proteins	Matrisome-associated	matrisome	Secreted factors	Matrisome-associated	matrisome
M_SpP	THBS2	Matrisome-Matrisome	SDC1	M_VSM	3	51	88.6	1.03	1.02	ECM glycoproteins	Core matrisome	matrisome	ECM-affiliated proteins	Matrisome-associated	matrisome
M_III	SDC1	Matrisome-Matrisome	FGB	Endo	3	69.2	63.2	1.02	1.24	ECM-affiliated proteins	Matrisome-associated	matrisome	ECM glycoproteins	Core matrisome	matrisome
M_III	SDC1	Non.matrisome-Matrisome	FGFR1	M_SpP	3	69.2	98	1.02	1.02	ECM-affiliated proteins	Matrisome-associated	matrisome	Non.matrisome	Non.matrisome	surfaceome
M_I	SDC2	Matrisome-Matrisome	PCOLCE	M_VSM	3	50.9	93.2	1.07	1.26	ECM-affiliated proteins	Matrisome-associated	matrisome	ECM glycoproteins	Core matrisome	matrisome
M_I	SDC2	Matrisome-Matrisome	PCOLCE	M_PII	3	50.9	82.9	1.07	1.1	ECM-affiliated proteins	Matrisome-associated	matrisome	ECM glycoproteins	Core matrisome	matrisome
M_VSM	SDC1	Matrisome-Matrisome	MDK	Tip	3	88.6	100	1.02	2.21	ECM-affiliated proteins	Matrisome-associated	matrisome	Secreted factors	Matrisome-associated	matrisome
M_III	SDC1	Non.matrisome-Matrisome	FGFR2	Trunk	3	69.2	85.7	1.02	1.14	ECM-affiliated proteins	Matrisome-associated	matrisome	Non.matrisome	Non.matrisome	surfaceome
Trunk	SDC4	Matrisome-Matrisome	SDC1	M_III	3	100	69.2	1.36	1.02	ECM-affiliated proteins	Matrisome-associated	matrisome	ECM-affiliated proteins	Matrisome-associated	matrisome
M_I	SDC2	Matrisome-Matrisome	PCOLCE	M_II	3	50.9	92.5	1.07	1.21	ECM-affiliated proteins	Matrisome-associated	matrisome	ECM glycoproteins	Core matrisome	matrisome
M_I	SDC2	Matrisome-Matrisome	PCOLCE	M_I	3	50.9	80.7	1.07	1.1	ECM-affiliated proteins	Matrisome-associated	matrisome	ECM glycoproteins	Core matrisome	matrisome
M_PI	COL6A1	Non.matrisome-Matrisome	ITGA8	M_SpP	3	59.3	89.8	1.05	1.3	Collagens	Core matrisome	matrisome	Non.matrisome	Non.matrisome	surfaceome
M_I	SDC2	Matrisome-Matrisome	SDC1	M_III	3	50.9	69.2	1.07	1.02	ECM-affiliated proteins	Matrisome-associated	matrisome	ECM-affiliated proteins	Matrisome-associated	matrisome
M_II	SDC1	Matrisome-Matrisome	PTN	M_VSM	3	72.6	100	1.07	2.79	ECM-affiliated proteins	Matrisome-associated	matrisome	Secreted factors	Matrisome-associated	matrisome
M_II	SDC1	Matrisome-Matrisome	SDC2	M_III	3	72.6	38.5	1.07	1.16	ECM-affiliated proteins	Matrisome-associated	matrisome	ECM-affiliated proteins	Matrisome-associated	matrisome
M_VSM	SDC1	Non.matrisome-Matrisome	MIF	Endo	3	88.6	94.7	1.02	1.2	ECM-affiliated proteins	Matrisome-associated	matrisome	Non.matrisome	Non.matrisome	extracellular (non-matrisome)
M_I	SDC2	Matrisome-Matrisome	SDC1	M_II	3	50.9	72.6	1.07	1.07	ECM-affiliated proteins	Matrisome-associated	matrisome	ECM-affiliated proteins	Matrisome-associated	matrisome
M_I	SDC2	Matrisome-Matrisome	SDC1	M_VSM	3	50.9	88.6	1.07	1.02	ECM-affiliated proteins	Matrisome-associated	matrisome	ECM-affiliated proteins	Matrisome-associated	matrisome
M_III	SDC1	Non.matrisome-Matrisome	FGFR2	M_I	3	69.2	57.9	1.02	1.14	ECM-affiliated proteins	Matrisome-associated	matrisome	Non.matrisome	Non.matrisome	surfaceome
Trunk	SDC4	Matrisome-Matrisome	SDC1	M_II	3	100	72.6	1.36	1.07	ECM-affiliated proteins	Matrisome-associated	matrisome	ECM-affiliated proteins	Matrisome-associated	matrisome
M_III	SDC1	Non.matrisome-Matrisome	FSCN1	M_PI	3	69.2	95.6	1.02	1.13	ECM-affiliated proteins	Matrisome-associated	matrisome	Non.matrisome	Non.matrisome	extracellular (non-matrisome)
M_III	SDC1	Non.matrisome-Matrisome	FSCN1	M_PII	3	69.2	90.2	1.02	1.32	ECM-affiliated proteins	Matrisome-associated	matrisome	Non.matrisome	Non.matrisome	extracellular (non-matrisome)
M_III	SDC1	Non.matrisome-Matrisome	FSCN1	M_VSM	3	69.2	100	1.02	1.17	ECM-affiliated proteins	Matrisome-associated	matrisome	Non.matrisome	Non.matrisome	extracellular (non-matrisome)
M_III	SDC1	Non.matrisome-Matrisome	FSCN1	M_II	3	69.2	90.6	1.02	1.19	ECM-affiliated proteins	Matrisome-associated	matrisome	Non.matrisome	Non.matrisome	extracellular (non-matrisome)
M_PII	PCOLCE	Matrisome-Matrisome	SDC1	M_VSM	3	82.9	88.6	1.1	1.02	ECM glycoproteins	Core matrisome	matrisome	ECM-affiliated proteins	Matrisome-associated	matrisome
Tip	SDC4	Matrisome-Matrisome	SDC1	M_III	3	95	69.2	1.34	1.02	ECM-affiliated proteins	Matrisome-associated	matrisome	ECM-affiliated proteins	Matrisome-associated	matrisome
M_II	SDC1	Matrisome-Matrisome	SDC2	M_I	3	72.6	50.9	1.07	1.07	ECM-affiliated proteins	Matrisome-associated	matrisome	ECM-affiliated proteins	Matrisome-associated	matrisome
M_I	SDC2	Matrisome-Matrisome	SDC4	Tip	3	50.9	95	1.07	1.34	ECM-affiliated proteins	Matrisome-associated	matrisome	ECM-affiliated proteins	Matrisome-associated	matrisome
Tip	SDC4	Matrisome-Matrisome	SDC1	M_II	3	95	72.6	1.34	1.07	ECM-affiliated proteins	Matrisome-associated	matrisome	ECM-affiliated proteins	Matrisome-associated	matrisome
M_VSM	SDC1	Non.matrisome-Matrisome	MIF	M_PII	3	88.6	100	1.02	1.67	ECM-affiliated proteins	Matrisome-associated	matrisome	Non.matrisome	Non.matrisome	extracellular (non-matrisome)
M_II	SDC1	Matrisome-Matrisome	SDC4	Tip	3	72.6	95	1.07	1.34	ECM-affiliated proteins	Matrisome-associated	matrisome	ECM-affiliated proteins	Matrisome-associated	matrisome
M_II	SDC1	Matrisome-Matrisome	SDC4	Trunk	3	72.6	100	1.07	1.36	ECM-affiliated proteins	Matrisome-associated	matrisome	ECM-affiliated proteins	Matrisome-associated	matrisome
M_I	SDC2	Matrisome-Matrisome	SDC4	Trunk	3	50.9	100	1.07	1.36	ECM-affiliated proteins	Matrisome-associated	matrisome	ECM-affiliated proteins	Matrisome-associated	matrisome
M_I	SDC2	Non.matrisome-Matrisome	SDCBP	Tip	3	50.9	100	1.07	1.34	ECM-affiliated proteins	Matrisome-associated	matrisome	Non.matrisome	Non.matrisome	extracellular (non-matrisome)
M_VSM	SDC1	Non.matrisome-Matrisome	MIF	M_PI	3	88.6	100	1.02	1.7	ECM-affiliated proteins	Matrisome-associated	matrisome	Non.matrisome	Non.matrisome	extracellular (non-matrisome)
M_III	SDC1	Non.matrisome-Matrisome	FSCN1	M_III	3	69.2	92.3	1.02	1.03	ECM-affiliated proteins	Matrisome-associated	matrisome	Non.matrisome	Non.matrisome	extracellular (non-matrisome)
M_III	SDC1	Non.matrisome-Matrisome	FSCN1	M_SpP	3	69.2	98	1.02	1.39	ECM-affiliated proteins	Matrisome-associated	matrisome	Non.matrisome	Non.matrisome	extracellular (non-matrisome)
M_SpP	PCOLCE	Matrisome-Matrisome	SDC1	M_VSM	3	93.9	88.6	1.11	1.02	ECM glycoproteins	Core matrisome	matrisome	ECM-affiliated proteins	Matrisome-associated	matrisome
M_III	SDC1	Non.matrisome-Matrisome	GIPC1	M_III	3	69.2	80.8	1.02	1.06	ECM-affiliated proteins	Matrisome-associated	matrisome	Non.matrisome	Non.matrisome	extracellular (non-matrisome)
M_III	SDC1	Non.matrisome-Matrisome	GIPC1	M_PII	3	69.2	78	1.02	1.08	ECM-affiliated proteins	Matrisome-associated	matrisome	Non.matrisome	Non.matrisome	extracellular (non-matrisome)
M_III	SDC1	Non.matrisome-Matrisome	GNB4	M_III	3	69.2	69.2	1.02	1.06	ECM-affiliated proteins	Matrisome-associated	matrisome	Non.matrisome	Non.matrisome	extracellular (non-matrisome)
M_III	SDC1	Non.matrisome-Matrisome	IGF1R	Trunk	3	69.2	92.9	1.02	1.03	ECM-affiliated proteins	Matrisome-associated	matrisome	Non.matrisome	Non.matrisome	surfaceome
Trunk	SDC4	Matrisome-Matrisome	SDC1	M_I	3	100	52.6	1.36	1.16	ECM-affiliated proteins	Matrisome-associated	matrisome	ECM-affiliated proteins	Matrisome-associated	matrisome
M_I	SDC2	Non.matrisome-Matrisome	SDCBP	M_SpP	3	50.9	95.9	1.07	1.48	ECM-affiliated proteins	Matrisome-associated	matrisome	Non.matrisome	Non.matrisome	extracellular (non-matrisome)
M_SpP	PCOLCE	Matrisome-Matrisome	SDC1	M_II	3	93.9	72.6	1.11	1.07	ECM glycoproteins	Core matrisome	matrisome	ECM-affiliated proteins	Matrisome-associated	matrisome
M_III	SDC1	Non.matrisome-Matrisome	ITGA3	Meso	3	69.2	85.7	1.02	1.08	ECM-affiliated proteins	Matrisome-associated	matrisome	Non.matrisome	Non.matrisome	surfaceome
Tip	SDC4	Matrisome-Matrisome	SDC1	M_VSM	3	95	88.6	1.34	1.02	ECM-affiliated proteins	Matrisome-associated	matrisome	ECM-affiliated proteins	Matrisome-associated	matrisome
M_VSM	SDC1	Non.matrisome-Matrisome	MIF	Trunk	3	88.6	100	1.02	1.71	ECM-affiliated proteins	Matrisome-associated	matrisome	Non.matrisome	Non.matrisome	extracellular (non-matrisome)
M_VSM	SDC1	Non.matrisome-Matrisome	MIF	M_II	3	88.6	98.1	1.02	1.66	ECM-affiliated proteins	Matrisome-associated	matrisome	Non.matrisome	Non.matrisome	extracellular (non-matrisome)
M_III	SDC1	Non.matrisome-Matrisome	ITGB1	Endo	3	69.2	94.7	1.02	1.21	ECM-affiliated proteins	Matrisome-associated	matrisome	Non.matrisome	Non.matrisome	surfaceome
M_VSM	SDC1	Non.matrisome-Matrisome	MIF	Tip	3	88.6	100	1.02	2.17	ECM-affiliated proteins	Matrisome-associated	matrisome	Non.matrisome	Non.matrisome	extracellular (non-matrisome)
M_II	SDC1	Non.matrisome-Matrisome	SDCBP	Trunk	3	72.6	96.4	1.07	1.38	ECM-affiliated proteins	Matrisome-associated	matrisome	Non.matrisome	Non.matrisome	extracellular (non-matrisome)
M_I	SDC2	Non.matrisome-Matrisome	SDCBP	M_PI	3	50.9	97.8	1.07	1.45	ECM-affiliated proteins	Matrisome-associated	matrisome	Non.matrisome	Non.matrisome	extracellular (non-matrisome)
M_I	SDC2	Non.matrisome-Matrisome	SDCBP	M_I	3	50.9	89.5	1.07	1.56	ECM-affiliated proteins	Matrisome-associated	matrisome	Non.matrisome	Non.matrisome	extracellular (non-matrisome)
M_SpP	THBS2	Matrisome-Matrisome	SDC1	M_II	3	51	72.6	1.03	1.07	ECM glycoproteins	Core matrisome	matrisome	ECM-affiliated proteins	Matrisome-associated	matrisome
M_VSM	SDC1	Non.matrisome-Matrisome	MIF	M_VSM	3	88.6	100	1.02	1.59	ECM-affiliated proteins	Matrisome-associated	matrisome	Non.matrisome	Non.matrisome	extracellular (non-matrisome)
M_I	SDC2	Non.matrisome-Matrisome	SDCBP	Meso	3	50.9	100	1.07	1.17	ECM-affiliated proteins	Matrisome-associated	matrisome	Non.matrisome	Non.matrisome	extracellular (non-matrisome)
M_VSM	SDC1	Non.matrisome-Matrisome	MIF	M_SpP	3	88.6	98	1.02	1.9	ECM-affiliated proteins	Matrisome-associated	matrisome	Non.matrisome	Non.matrisome	extracellular (non-matrisome)
M_II	SDC1	Non.matrisome-Matrisome	SDCBP	Meso	3	72.6	100	1.07	1.17	ECM-affiliated proteins	Matrisome-associated	matrisome	Non.matrisome	Non.matrisome	extracellular (non-matrisome)
M_III	SDC1	Non.matrisome-Matrisome	ITGB1	M_II	3	69.2	91.5	1.02	1.38	ECM-affiliated proteins	Matrisome-associated	matrisome	Non.matrisome	Non.matrisome	surfaceome
M_PI	COL6A1	Non.matrisome-Matrisome	ITGB1	M_VSM	3	59.3	97.7	1.05	1.6	Collagens	Core matrisome	matrisome	Non.matrisome	Non.matrisome	surfaceome
M_PI	COL6A1	Non.matrisome-Matrisome	ITGB1	Tip	3	59.3	98.3	1.05	1.39	Collagens	Core matrisome	matrisome	Non.matrisome	Non.matrisome	surfaceome
M_III	SDC1	Non.matrisome-Matrisome	ITGB1	Tip	3	69.2	98.3	1.02	1.39	ECM-affiliated proteins	Matrisome-associated	matrisome	Non.matrisome	Non.matrisome	surfaceome
Trunk	FN1	Matrisome-Matrisome	SDC1	M_VSM	3	92.9	88.6	1.2	1.02	ECM glycoproteins	Core matrisome	matrisome	ECM-affiliated proteins	Matrisome-associated	matrisome
M_I	SDC2	Non.matrisome-Matrisome	SDCBP	Trunk	3	50.9	96.4	1.07	1.38	ECM-affiliated proteins	Matrisome-associated	matrisome	Non.matrisome	Non.matrisome	extracellular (non-matrisome)
M_III	SDC1	Non.matrisome-Matrisome	ITGB1	M_III	3	69.2	88.5	1.02	1.8	ECM-affiliated proteins	Matrisome-associated	matrisome	Non.matrisome	Non.matrisome	surfaceome
M_II	SDC1	Non.matrisome-Matrisome	SDCBP	M_PII	3	72.6	92.7	1.07	1.46	ECM-affiliated proteins	Matrisome-associated	matrisome	Non.matrisome	Non.matrisome	extracellular (non-matrisome)
M_III	SDC1	Non.matrisome-Matrisome	ITGB1	Trunk	3	69.2	100	1.02	1.43	ECM-affiliated proteins	Matrisome-associated	matrisome	Non.matrisome	Non.matrisome	surfaceome
M_II	SDC1	Non.matrisome-Matrisome	SDCBP	M_PI	3	72.6	97.8	1.07	1.45	ECM-affiliated proteins	Matrisome-associated	matrisome	Non.matrisome	Non.matrisome	extracellular (non-matrisome)
M_II	SDC1	Non.matrisome-Matrisome	SDCBP	Endo	3	72.6	100	1.07	1.45	ECM-affiliated proteins	Matrisome-associated	matrisome	Non.matrisome	Non.matrisome	extracellular (non-matrisome)
Trunk	FN1	Matrisome-Matrisome	SDC1	M_II	3	92.9	72.6	1.2	1.07	ECM glycoproteins	Core matrisome	matrisome	ECM-affiliated proteins	Matrisome-associated	matrisome
M_III	SDC1	Non.matrisome-Matrisome	ITGB1	M_SpP	3	69.2	89.8	1.02	1.34	ECM-affiliated proteins	Matrisome-associated	matrisome	Non.matrisome	Non.matrisome	surfaceome
M_VSM	SDC1	Non.matrisome-Matrisome	MIF	Meso	3	88.6	100	1.02	1.82	ECM-affiliated proteins	Matrisome-associated	matrisome	Non.matrisome	Non.matrisome	extracellular (non-matrisome)
M_II	SDC1	Non.matrisome-Matrisome	SDCBP	M_III	3	72.6	88.5	1.07	1.81	ECM-affiliated proteins	Matrisome-associated	matrisome	Non.matrisome	Non.matrisome	extracellular (non-matrisome)
M_I	SDC2	Non.matrisome-Matrisome	SDCBP	M_VSM	3	50.9	97.7	1.07	1.6	ECM-affiliated proteins	Matrisome-associated	matrisome	Non.matrisome	Non.matrisome	extracellular (non-matrisome)
Trunk	SDC4	Matrisome-Matrisome	SDC1	M_VSM	3	100	88.6	1.36	1.02	ECM-affiliated proteins	Matrisome-associated	matrisome	ECM-affiliated proteins	Matrisome-associated	matrisome
M_PII	PCOLCE	Matrisome-Matrisome	SDC1	M_II	3	82.9	72.6	1.1	1.07	ECM glycoproteins	Core matrisome	matrisome	ECM-affiliated proteins	Matrisome-associated	matrisome
M_III	SDC1	Non.matrisome-Matrisome	ITGB1	M_I	3	69.2	86	1.02	1.6	ECM-affiliated proteins	Matrisome-associated	matrisome	Non.matrisome	Non.matrisome	surfaceome
M_II	SDC1	Non.matrisome-Matrisome	SDCBP	Tip	3	72.6	100	1.07	1.34	ECM-affiliated proteins	Matrisome-associated	matrisome	Non.matrisome	Non.matrisome	extracellular (non-matrisome)
M_III	SDC1	Non.matrisome-Matrisome	ITGB1	M_PI	3	69.2	98.9	1.02	1.4	ECM-affiliated proteins	Matrisome-associated	matrisome	Non.matrisome	Non.matrisome	surfaceome
M_SpP	PCOLCE	Matrisome-Matrisome	SDC1	M_I	3	93.9	52.6	1.11	1.16	ECM glycoproteins	Core matrisome	matrisome	ECM-affiliated proteins	Matrisome-associated	matrisome
M_III	SDC1	Non.matrisome-Matrisome	ITGB1	M_VSM	3	69.2	97.7	1.02	1.6	ECM-affiliated proteins	Matrisome-associated	matrisome	Non.matrisome	Non.matrisome	surfaceome
Trunk	FN1	Matrisome-Matrisome	SDC1	M_I	3	92.9	52.6	1.2	1.16	ECM glycoproteins	Core matrisome	matrisome	ECM-affiliated proteins	Matrisome-associated	matrisome
M_III	SDC1	Non.matrisome-Matrisome	ITGB1	Meso	3	69.2	100	1.02	1.34	ECM-affiliated proteins	Matrisome-associated	matrisome	Non.matrisome	Non.matrisome	surfaceome
M_PII	PCOLCE	Matrisome-Matrisome	SDC1	M_I	3	82.9	52.6	1.1	1.16	ECM glycoproteins	Core matrisome	matrisome	ECM-affiliated proteins	Matrisome-associated	matrisome
M_I	SDC2	Non.matrisome-Matrisome	SDCBP	M_II	3	50.9	92.5	1.07	1.55	ECM-affiliated proteins	Matrisome-associated	matrisome	Non.matrisome	Non.matrisome	extracellular (non-matrisome)
M_PI	COL6A1	Non.matrisome-Matrisome	ITGB1	M_PI	3	59.3	98.9	1.05	1.4	Collagens	Core matrisome	matrisome	Non.matrisome	Non.matrisome	surfaceome
M_II	SDC1	Non.matrisome-Matrisome	SDCBP	M_I	3	72.6	89.5	1.07	1.56	ECM-affiliated proteins	Matrisome-associated	matrisome	Non.matrisome	Non.matrisome	extracellular (non-matrisome)
M_PI	COL6A1	Non.matrisome-Matrisome	ITGB1	Trunk	3	59.3	100	1.05	1.43	Collagens	Core matrisome	matrisome	Non.matrisome	Non.matrisome	surfaceome
M_PI	COL6A1	Non.matrisome-Matrisome	ITGB1	Meso	3	59.3	100	1.05	1.34	Collagens	Core matrisome	matrisome	Non.matrisome	Non.matrisome	surfaceome
M_I	SDC2	Non.matrisome-Matrisome	SDCBP	M_PII	3	50.9	92.7	1.07	1.46	ECM-affiliated proteins	Matrisome-associated	matrisome	Non.matrisome	Non.matrisome	extracellular (non-matrisome)
M_SpP	THBS2	Matrisome-Matrisome	SDC1	M_I	3	51	52.6	1.03	1.16	ECM glycoproteins	Core matrisome	matrisome	ECM-affiliated proteins	Matrisome-associated	matrisome
M_VSM	SDC1	Non.matrisome-Matrisome	MIF	M_III	3	88.6	96.2	1.02	1.25	ECM-affiliated proteins	Matrisome-associated	matrisome	Non.matrisome	Non.matrisome	extracellular (non-matrisome)
M_PII	PCOLCE	Matrisome-Matrisome	SDC1	M_III	3	82.9	69.2	1.1	1.02	ECM glycoproteins	Core matrisome	matrisome	ECM-affiliated proteins	Matrisome-associated	matrisome
M_I	SDC2	Non.matrisome-Matrisome	SDCBP	M_III	3	50.9	88.5	1.07	1.81	ECM-affiliated proteins	Matrisome-associated	matrisome	Non.matrisome	Non.matrisome	extracellular (non-matrisome)
M_SpP	PCOLCE	Matrisome-Matrisome	SDC1	M_III	3	93.9	69.2	1.11	1.02	ECM glycoproteins	Core matrisome	matrisome	ECM-affiliated proteins	Matrisome-associated	matrisome
M_I	SDC2	Non.matrisome-Matrisome	SDCBP	Endo	3	50.9	100	1.07	1.45	ECM-affiliated proteins	Matrisome-associated	matrisome	Non.matrisome	Non.matrisome	extracellular (non-matrisome)
M_PI	COL6A1	Non.matrisome-Matrisome	ITGB1	Endo	3	59.3	94.7	1.05	1.21	Collagens	Core matrisome	matrisome	Non.matrisome	Non.matrisome	surfaceome
M_VSM	SDC1	Non.matrisome-Matrisome	MIF	M_I	3	88.6	98.2	1.02	1.4	ECM-affiliated proteins	Matrisome-associated	matrisome	Non.matrisome	Non.matrisome	extracellular (non-matrisome)
M_PI	COL6A1	Non.matrisome-Matrisome	ITGB1	M_III	3	59.3	88.5	1.05	1.8	Collagens	Core matrisome	matrisome	Non.matrisome	Non.matrisome	surfaceome
M_I	SDC2	Non.matrisome-Matrisome	SMC2	M_PI	3	50.9	96.7	1.07	1.35	ECM-affiliated proteins	Matrisome-associated	matrisome	Non.matrisome	Non.matrisome	extracellular (non-matrisome)
M_SpP	THBS2	Matrisome-Matrisome	SDC1	M_III	3	51	69.2	1.03	1.02	ECM glycoproteins	Core matrisome	matrisome	ECM-affiliated proteins	Matrisome-associated	matrisome
Tip	SDC4	Matrisome-Matrisome	SDC1	M_I	3	95	52.6	1.34	1.16	ECM-affiliated proteins	Matrisome-associated	matrisome	ECM-affiliated proteins	Matrisome-associated	matrisome
M_I	SDC2	Non.matrisome-Matrisome	SMC2	M_PII	3	50.9	78	1.07	1.03	ECM-affiliated proteins	Matrisome-associated	matrisome	Non.matrisome	Non.matrisome	extracellular (non-matrisome)
M_III	SDC1	Non.matrisome-Matrisome	ITGB1	M_PII	3	69.2	90.2	1.02	1.58	ECM-affiliated proteins	Matrisome-associated	matrisome	Non.matrisome	Non.matrisome	surfaceome
Trunk	SDC4	Matrisome-Matrisome	SDC2	M_I	3	100	50.9	1.36	1.07	ECM-affiliated proteins	Matrisome-associated	matrisome	ECM-affiliated proteins	Matrisome-associated	matrisome
M_II	SDC1	Non.matrisome-Matrisome	SDCBP	M_II	3	72.6	92.5	1.07	1.55	ECM-affiliated proteins	Matrisome-associated	matrisome	Non.matrisome	Non.matrisome	extracellular (non-matrisome)
M_III	SDC1	Matrisome-Matrisome	MDK	Endo	3	69.2	100	1.02	2.03	ECM-affiliated proteins	Matrisome-associated	matrisome	Secreted factors	Matrisome-associated	matrisome
M_VSM	SDC1	Matrisome-Matrisome	MMP14	M_III	3	88.6	80.8	1.02	1.18	ECM-affiliated proteins	Matrisome-associated	matrisome	ECM regulators	Matrisome-associated	matrisome
M_VSM	SDC1	Matrisome-Matrisome	MMP14	M_VSM	3	88.6	93.2	1.02	1.11	ECM-affiliated proteins	Matrisome-associated	matrisome	ECM regulators	Matrisome-associated	matrisome
M_I	SDC2	Non.matrisome-Matrisome	SMC2	M_III	3	50.9	34.6	1.07	1.04	ECM-affiliated proteins	Matrisome-associated	matrisome	Non.matrisome	Non.matrisome	extracellular (non-matrisome)
Tip	SDC4	Matrisome-Matrisome	SDC2	M_I	3	95	50.9	1.34	1.07	ECM-affiliated proteins	Matrisome-associated	matrisome	ECM-affiliated proteins	Matrisome-associated	matrisome
M_II	SDC1	Non.matrisome-Matrisome	SDCBP	M_SpP	3	72.6	95.9	1.07	1.48	ECM-affiliated proteins	Matrisome-associated	matrisome	Non.matrisome	Non.matrisome	extracellular (non-matrisome)
Tip	SDC4	Matrisome-Matrisome	SDC2	M_III	3	95	38.5	1.34	1.16	ECM-affiliated proteins	Matrisome-associated	matrisome	ECM-affiliated proteins	Matrisome-associated	matrisome
Trunk	SDC4	Matrisome-Matrisome	SDC2	M_III	3	100	38.5	1.36	1.16	ECM-affiliated proteins	Matrisome-associated	matrisome	ECM-affiliated proteins	Matrisome-associated	matrisome
M_I	ILK	Non.matrisome-Matrisome	SPARC	M_PI	3	75.4	97.8	1.07	2	Non.matrisome	Non.matrisome	extracellular (non-matrisome)	ECM glycoproteins	Core matrisome	matrisome
M_SpP	PCOLCE	Matrisome-Matrisome	SDC4	Trunk	3	93.9	100	1.11	1.36	ECM glycoproteins	Core matrisome	matrisome	ECM-affiliated proteins	Matrisome-associated	matrisome
M_PI	COL6A1	Non.matrisome-Matrisome	ITGB1	M_I	3	59.3	86	1.05	1.6	Collagens	Core matrisome	matrisome	Non.matrisome	Non.matrisome	surfaceome
M_II	SDC1	Non.matrisome-Matrisome	SDCBP	M_VSM	3	72.6	97.7	1.07	1.6	ECM-affiliated proteins	Matrisome-associated	matrisome	Non.matrisome	Non.matrisome	extracellular (non-matrisome)
Trunk	COL2A1	Matrisome-Matrisome	SDC4	Trunk	3	89.3	100	1.2	1.36	Collagens	Core matrisome	matrisome	ECM-affiliated proteins	Matrisome-associated	matrisome
Trunk	FN1	Matrisome-Matrisome	SDC4	Trunk	3	92.9	100	1.2	1.36	ECM glycoproteins	Core matrisome	matrisome	ECM-affiliated proteins	Matrisome-associated	matrisome
M_II	SDC1	Matrisome-Matrisome	THBS1	M_I	3	72.6	43.9	1.07	1.01	ECM-affiliated proteins	Matrisome-associated	matrisome	ECM glycoproteins	Core matrisome	matrisome
M_VSM	SDC1	Matrisome-Matrisome	MMP16	M_I	3	88.6	61.4	1.02	1.28	ECM-affiliated proteins	Matrisome-associated	matrisome	ECM regulators	Matrisome-associated	matrisome
M_III	SDC1	Matrisome-Matrisome	MDK	M_II	3	69.2	100	1.02	2.36	ECM-affiliated proteins	Matrisome-associated	matrisome	Secreted factors	Matrisome-associated	matrisome
M_I	ILK	Non.matrisome-Matrisome	SPARC	M_III	3	75.4	100	1.07	2.22	Non.matrisome	Non.matrisome	extracellular (non-matrisome)	ECM glycoproteins	Core matrisome	matrisome
Trunk	FN1	Matrisome-Matrisome	SDC4	Tip	3	92.9	95	1.2	1.34	ECM glycoproteins	Core matrisome	matrisome	ECM-affiliated proteins	Matrisome-associated	matrisome
M_SpP	THBS2	Matrisome-Matrisome	SDC4	Trunk	3	51	100	1.03	1.36	ECM glycoproteins	Core matrisome	matrisome	ECM-affiliated proteins	Matrisome-associated	matrisome
M_III	SDC1	Matrisome-Matrisome	MDK	Trunk	3	69.2	100	1.02	2.15	ECM-affiliated proteins	Matrisome-associated	matrisome	Secreted factors	Matrisome-associated	matrisome
M_III	SDC1	Matrisome-Matrisome	MDK	M_PII	3	69.2	100	1.02	2.19	ECM-affiliated proteins	Matrisome-associated	matrisome	Secreted factors	Matrisome-associated	matrisome
M_SpP	PCOLCE	Matrisome-Matrisome	SDC4	Tip	3	93.9	95	1.11	1.34	ECM glycoproteins	Core matrisome	matrisome	ECM-affiliated proteins	Matrisome-associated	matrisome
M_III	SDC1	Matrisome-Matrisome	MDK	M_VSM	3	69.2	100	1.02	2.07	ECM-affiliated proteins	Matrisome-associated	matrisome	Secreted factors	Matrisome-associated	matrisome
M_VSM	SDC1	Matrisome-Matrisome	MMP16	M_II	3	88.6	59.4	1.02	1.03	ECM-affiliated proteins	Matrisome-associated	matrisome	ECM regulators	Matrisome-associated	matrisome
M_PI	COL6A1	Non.matrisome-Matrisome	ITGB1	M_SpP	3	59.3	89.8	1.05	1.34	Collagens	Core matrisome	matrisome	Non.matrisome	Non.matrisome	surfaceome
M_PI	COL6A1	Non.matrisome-Matrisome	ITGB1	M_II	3	59.3	91.5	1.05	1.38	Collagens	Core matrisome	matrisome	Non.matrisome	Non.matrisome	surfaceome
M_VSM	SDC1	Matrisome-Matrisome	MMP16	M_VSM	3	88.6	79.5	1.02	1.31	ECM-affiliated proteins	Matrisome-associated	matrisome	ECM regulators	Matrisome-associated	matrisome
M_III	SDC1	Matrisome-Matrisome	MDK	M_III	3	69.2	100	1.02	2.13	ECM-affiliated proteins	Matrisome-associated	matrisome	Secreted factors	Matrisome-associated	matrisome
M_III	SDC1	Matrisome-Matrisome	MDK	Tip	3	69.2	100	1.02	2.21	ECM-affiliated proteins	Matrisome-associated	matrisome	Secreted factors	Matrisome-associated	matrisome
M_I	ILK	Non.matrisome-Matrisome	SPARC	M_PII	3	75.4	100	1.07	1.9	Non.matrisome	Non.matrisome	extracellular (non-matrisome)	ECM glycoproteins	Core matrisome	matrisome
M_VSM	SDC1	Matrisome-Matrisome	MMP16	M_III	3	88.6	92.3	1.02	1.3	ECM-affiliated proteins	Matrisome-associated	matrisome	ECM regulators	Matrisome-associated	matrisome
M_I	ILK	Non.matrisome-Matrisome	SPARC	M_VSM	3	75.4	100	1.07	2.59	Non.matrisome	Non.matrisome	extracellular (non-matrisome)	ECM glycoproteins	Core matrisome	matrisome
M_III	SDC1	Matrisome-Matrisome	MDK	M_PI	3	69.2	100	1.02	2.11	ECM-affiliated proteins	Matrisome-associated	matrisome	Secreted factors	Matrisome-associated	matrisome
M_I	ILK	Non.matrisome-Matrisome	SPARC	M_I	3	75.4	100	1.07	2	Non.matrisome	Non.matrisome	extracellular (non-matrisome)	ECM glycoproteins	Core matrisome	matrisome
M_III	SDC1	Matrisome-Matrisome	MDK	M_SpP	3	69.2	98	1.02	2.11	ECM-affiliated proteins	Matrisome-associated	matrisome	Secreted factors	Matrisome-associated	matrisome
M_I	ILK	Non.matrisome-Matrisome	SPARC	Meso	3	75.4	100	1.07	2.84	Non.matrisome	Non.matrisome	extracellular (non-matrisome)	ECM glycoproteins	Core matrisome	matrisome
M_II	SDC1	Matrisome-Matrisome	THBS1	M_III	3	72.6	38.5	1.07	1.28	ECM-affiliated proteins	Matrisome-associated	matrisome	ECM glycoproteins	Core matrisome	matrisome
M_VSM	LOX	Matrisome-Matrisome	MMP2	M_I	3	31.8	78.9	1.02	1.36	ECM regulators	Matrisome-associated	matrisome	ECM regulators	Matrisome-associated	matrisome
M_I	ILK	Non.matrisome-Matrisome	SPARC	M_SpP	3	75.4	98	1.07	2.15	Non.matrisome	Non.matrisome	extracellular (non-matrisome)	ECM glycoproteins	Core matrisome	matrisome
M_VSM	LOX	Matrisome-Matrisome	MMP2	M_SpP	3	31.8	95.9	1.02	1.35	ECM regulators	Matrisome-associated	matrisome	ECM regulators	Matrisome-associated	matrisome
M_III	SDC1	Matrisome-Matrisome	MDK	M_I	3	69.2	100	1.02	2.33	ECM-affiliated proteins	Matrisome-associated	matrisome	Secreted factors	Matrisome-associated	matrisome
M_III	SDC1	Matrisome-Matrisome	MDK	Meso	3	69.2	100	1.02	1.95	ECM-affiliated proteins	Matrisome-associated	matrisome	Secreted factors	Matrisome-associated	matrisome
M_I	ILK	Non.matrisome-Matrisome	SPARC	M_II	3	75.4	99.1	1.07	1.99	Non.matrisome	Non.matrisome	extracellular (non-matrisome)	ECM glycoproteins	Core matrisome	matrisome
M_III	SDC1	Non.matrisome-Matrisome	MIF	M_VSM	3	69.2	100	1.02	1.59	ECM-affiliated proteins	Matrisome-associated	matrisome	Non.matrisome	Non.matrisome	extracellular (non-matrisome)
M_I	ILK	Non.matrisome-Matrisome	SPARC	Trunk	3	75.4	100	1.07	1.72	Non.matrisome	Non.matrisome	extracellular (non-matrisome)	ECM glycoproteins	Core matrisome	matrisome
M_PI	COL6A1	Non.matrisome-Matrisome	ITGB1	M_PII	3	59.3	90.2	1.05	1.58	Collagens	Core matrisome	matrisome	Non.matrisome	Non.matrisome	surfaceome
M_I	SDC2	Matrisome-Matrisome	SULF1	M_III	3	50.9	80.8	1.07	1.69	ECM-affiliated proteins	Matrisome-associated	matrisome	ECM regulators	Matrisome-associated	matrisome
M_II	SDC1	Matrisome-Matrisome	TNC	M_III	3	72.6	57.7	1.07	1.43	ECM-affiliated proteins	Matrisome-associated	matrisome	ECM glycoproteins	Core matrisome	matrisome
M_PII	PCOLCE	Matrisome-Matrisome	SDC4	Tip	3	82.9	95	1.1	1.34	ECM glycoproteins	Core matrisome	matrisome	ECM-affiliated proteins	Matrisome-associated	matrisome
M_I	SDC2	Matrisome-Matrisome	SULF1	Meso	3	50.9	100	1.07	2.11	ECM-affiliated proteins	Matrisome-associated	matrisome	ECM regulators	Matrisome-associated	matrisome
M_I	SDC2	Matrisome-Matrisome	SULF2	M_PII	3	50.9	95.1	1.07	1.23	ECM-affiliated proteins	Matrisome-associated	matrisome	ECM regulators	Matrisome-associated	matrisome
M_II	SDC1	Matrisome-Matrisome	TNC	M_VSM	3	72.6	36.4	1.07	1.42	ECM-affiliated proteins	Matrisome-associated	matrisome	ECM glycoproteins	Core matrisome	matrisome
M_PII	PCOLCE	Matrisome-Matrisome	SDC4	Trunk	3	82.9	100	1.1	1.36	ECM glycoproteins	Core matrisome	matrisome	ECM-affiliated proteins	Matrisome-associated	matrisome
M_III	SDC1	Non.matrisome-Matrisome	MIF	Trunk	3	69.2	100	1.02	1.71	ECM-affiliated proteins	Matrisome-associated	matrisome	Non.matrisome	Non.matrisome	extracellular (non-matrisome)
M_II	SDC1	Matrisome-Matrisome	VTN	Tip	3	72.6	93.3	1.07	1.71	ECM-affiliated proteins	Matrisome-associated	matrisome	ECM glycoproteins	Core matrisome	matrisome
M_SpP	THBS2	Matrisome-Matrisome	SDC4	Tip	3	51	95	1.03	1.34	ECM glycoproteins	Core matrisome	matrisome	ECM-affiliated proteins	Matrisome-associated	matrisome
M_I	SDC2	Matrisome-Matrisome	SULF2	M_II	3	50.9	95.3	1.07	1.53	ECM-affiliated proteins	Matrisome-associated	matrisome	ECM regulators	Matrisome-associated	matrisome
M_VSM	SDC1	Matrisome-Matrisome	MMP2	M_VSM	3	88.6	84.1	1.02	1.39	ECM-affiliated proteins	Matrisome-associated	matrisome	ECM regulators	Matrisome-associated	matrisome
M_III	SDC1	Non.matrisome-Matrisome	MIF	M_III	3	69.2	96.2	1.02	1.25	ECM-affiliated proteins	Matrisome-associated	matrisome	Non.matrisome	Non.matrisome	extracellular (non-matrisome)
M_I	SDC2	Matrisome-Matrisome	SULF2	M_PI	3	50.9	98.9	1.07	1.32	ECM-affiliated proteins	Matrisome-associated	matrisome	ECM regulators	Matrisome-associated	matrisome
M_I	SDC2	Matrisome-Matrisome	SULF2	M_VSM	3	50.9	100	1.07	1.48	ECM-affiliated proteins	Matrisome-associated	matrisome	ECM regulators	Matrisome-associated	matrisome
M_III	SDC1	Non.matrisome-Matrisome	MIF	M_I	3	69.2	98.2	1.02	1.4	ECM-affiliated proteins	Matrisome-associated	matrisome	Non.matrisome	Non.matrisome	extracellular (non-matrisome)
M_II	EFEMP2	Matrisome-Matrisome	FBN1	M_VSM	3	67.9	84.1	1.05	1.03	ECM glycoproteins	Core matrisome	matrisome	ECM glycoproteins	Core matrisome	matrisome
M_II	EFEMP2	Matrisome-Matrisome	FBN1	M_SpP	3	67.9	95.9	1.05	1	ECM glycoproteins	Core matrisome	matrisome	ECM glycoproteins	Core matrisome	matrisome
M_VSM	LOX	Matrisome-Matrisome	MMP2	M_III	3	31.8	88.5	1.02	1.39	ECM regulators	Matrisome-associated	matrisome	ECM regulators	Matrisome-associated	matrisome
M_III	SDC1	Non.matrisome-Matrisome	MIF	M_PII	3	69.2	100	1.02	1.67	ECM-affiliated proteins	Matrisome-associated	matrisome	Non.matrisome	Non.matrisome	extracellular (non-matrisome)
Trunk	SDC4	Non.matrisome-Matrisome	SDCBP	Meso	3	100	100	1.36	1.17	ECM-affiliated proteins	Matrisome-associated	matrisome	Non.matrisome	Non.matrisome	extracellular (non-matrisome)
M_III	SDC1	Non.matrisome-Matrisome	MIF	M_PI	3	69.2	100	1.02	1.7	ECM-affiliated proteins	Matrisome-associated	matrisome	Non.matrisome	Non.matrisome	extracellular (non-matrisome)
M_I	SDC2	Matrisome-Matrisome	SULF2	M_III	3	50.9	100	1.07	1.66	ECM-affiliated proteins	Matrisome-associated	matrisome	ECM regulators	Matrisome-associated	matrisome
M_II	FREM1	Non.matrisome-Matrisome	ITGA8	M_SpP	3	72.6	89.8	1.05	1.3	ECM-affiliated proteins	Matrisome-associated	matrisome	Non.matrisome	Non.matrisome	surfaceome
Tip	SDC4	Non.matrisome-Matrisome	SDCBP	Tip	3	95	100	1.34	1.34	ECM-affiliated proteins	Matrisome-associated	matrisome	Non.matrisome	Non.matrisome	extracellular (non-matrisome)
M_I	SDC2	Matrisome-Matrisome	SULF2	M_SpP	3	50.9	91.8	1.07	1.2	ECM-affiliated proteins	Matrisome-associated	matrisome	ECM regulators	Matrisome-associated	matrisome
M_II	FREM1	Non.matrisome-Matrisome	ITGB1	M_I	3	72.6	86	1.05	1.6	ECM-affiliated proteins	Matrisome-associated	matrisome	Non.matrisome	Non.matrisome	surfaceome
M_III	SDC1	Non.matrisome-Matrisome	MIF	Meso	3	69.2	100	1.02	1.82	ECM-affiliated proteins	Matrisome-associated	matrisome	Non.matrisome	Non.matrisome	extracellular (non-matrisome)
Trunk	SDC4	Non.matrisome-Matrisome	SDCBP	Trunk	3	100	96.4	1.36	1.38	ECM-affiliated proteins	Matrisome-associated	matrisome	Non.matrisome	Non.matrisome	extracellular (non-matrisome)
M_VSM	LOX	Matrisome-Matrisome	MMP2	M_PII	3	31.8	90.2	1.02	1.37	ECM regulators	Matrisome-associated	matrisome	ECM regulators	Matrisome-associated	matrisome
M_VSM	SDC1	Matrisome-Matrisome	MMP2	M_PII	3	88.6	90.2	1.02	1.37	ECM-affiliated proteins	Matrisome-associated	matrisome	ECM regulators	Matrisome-associated	matrisome
Trunk	SDC4	Non.matrisome-Matrisome	SDCBP	M_I	3	100	89.5	1.36	1.56	ECM-affiliated proteins	Matrisome-associated	matrisome	Non.matrisome	Non.matrisome	extracellular (non-matrisome)
M_II	FREM1	Non.matrisome-Matrisome	ITGB1	Trunk	3	72.6	100	1.05	1.43	ECM-affiliated proteins	Matrisome-associated	matrisome	Non.matrisome	Non.matrisome	surfaceome
M_VSM	SDC1	Matrisome-Matrisome	MMP2	M_PI	3	88.6	84.6	1.02	1.37	ECM-affiliated proteins	Matrisome-associated	matrisome	ECM regulators	Matrisome-associated	matrisome
M_I	SDC2	Matrisome-Matrisome	SULF2	M_I	3	50.9	86	1.07	1.36	ECM-affiliated proteins	Matrisome-associated	matrisome	ECM regulators	Matrisome-associated	matrisome
M_III	SDC1	Non.matrisome-Matrisome	MIF	M_II	3	69.2	98.1	1.02	1.66	ECM-affiliated proteins	Matrisome-associated	matrisome	Non.matrisome	Non.matrisome	extracellular (non-matrisome)
M_III	SDC1	Non.matrisome-Matrisome	MIF	M_SpP	3	69.2	98	1.02	1.9	ECM-affiliated proteins	Matrisome-associated	matrisome	Non.matrisome	Non.matrisome	extracellular (non-matrisome)
M_II	FREM1	Non.matrisome-Matrisome	ITGB1	M_PII	3	72.6	90.2	1.05	1.58	ECM-affiliated proteins	Matrisome-associated	matrisome	Non.matrisome	Non.matrisome	surfaceome
M_I	SDC2	Matrisome-Matrisome	VTN	Tip	3	50.9	93.3	1.07	1.71	ECM-affiliated proteins	Matrisome-associated	matrisome	ECM glycoproteins	Core matrisome	matrisome
M_VSM	SDC1	Matrisome-Matrisome	MMP2	M_II	3	88.6	88.7	1.02	1.37	ECM-affiliated proteins	Matrisome-associated	matrisome	ECM regulators	Matrisome-associated	matrisome
Tip	SDC4	Non.matrisome-Matrisome	SDCBP	M_III	3	95	88.5	1.34	1.81	ECM-affiliated proteins	Matrisome-associated	matrisome	Non.matrisome	Non.matrisome	extracellular (non-matrisome)
M_VSM	SDC1	Matrisome-Matrisome	MMP2	M_I	3	88.6	78.9	1.02	1.36	ECM-affiliated proteins	Matrisome-associated	matrisome	ECM regulators	Matrisome-associated	matrisome
M_III	SDC1	Non.matrisome-Matrisome	MIF	Tip	3	69.2	100	1.02	2.17	ECM-affiliated proteins	Matrisome-associated	matrisome	Non.matrisome	Non.matrisome	extracellular (non-matrisome)
M_III	SDC1	Non.matrisome-Matrisome	MIF	Endo	3	69.2	94.7	1.02	1.2	ECM-affiliated proteins	Matrisome-associated	matrisome	Non.matrisome	Non.matrisome	extracellular (non-matrisome)
M_II	FREM1	Non.matrisome-Matrisome	ITGB1	M_PI	3	72.6	98.9	1.05	1.4	ECM-affiliated proteins	Matrisome-associated	matrisome	Non.matrisome	Non.matrisome	surfaceome
M_II	FREM1	Non.matrisome-Matrisome	ITGB1	M_III	3	72.6	88.5	1.05	1.8	ECM-affiliated proteins	Matrisome-associated	matrisome	Non.matrisome	Non.matrisome	surfaceome
Tip	SDC4	Non.matrisome-Matrisome	SDCBP	Meso	3	95	100	1.34	1.17	ECM-affiliated proteins	Matrisome-associated	matrisome	Non.matrisome	Non.matrisome	extracellular (non-matrisome)
M_III	SDC1	Matrisome-Matrisome	MMP14	M_III	3	69.2	80.8	1.02	1.18	ECM-affiliated proteins	Matrisome-associated	matrisome	ECM regulators	Matrisome-associated	matrisome
M_II	FREM1	Non.matrisome-Matrisome	ITGB1	M_SpP	3	72.6	89.8	1.05	1.34	ECM-affiliated proteins	Matrisome-associated	matrisome	Non.matrisome	Non.matrisome	surfaceome
Tip	SDC4	Non.matrisome-Matrisome	SDCBP	M_SpP	3	95	95.9	1.34	1.48	ECM-affiliated proteins	Matrisome-associated	matrisome	Non.matrisome	Non.matrisome	extracellular (non-matrisome)
M_III	SDC1	Matrisome-Matrisome	MMP14	M_VSM	3	69.2	93.2	1.02	1.11	ECM-affiliated proteins	Matrisome-associated	matrisome	ECM regulators	Matrisome-associated	matrisome
Trunk	SDC4	Non.matrisome-Matrisome	SDCBP	M_VSM	3	100	97.7	1.36	1.6	ECM-affiliated proteins	Matrisome-associated	matrisome	Non.matrisome	Non.matrisome	extracellular (non-matrisome)
M_VSM	LOX	Matrisome-Matrisome	MMP2	M_II	3	31.8	88.7	1.02	1.37	ECM regulators	Matrisome-associated	matrisome	ECM regulators	Matrisome-associated	matrisome
M_III	SDC1	Matrisome-Matrisome	MMP16	M_I	3	69.2	61.4	1.02	1.28	ECM-affiliated proteins	Matrisome-associated	matrisome	ECM regulators	Matrisome-associated	matrisome
Trunk	SDC4	Non.matrisome-Matrisome	SDCBP	M_II	3	100	92.5	1.36	1.55	ECM-affiliated proteins	Matrisome-associated	matrisome	Non.matrisome	Non.matrisome	extracellular (non-matrisome)
M_III	SDC1	Matrisome-Matrisome	MMP16	M_III	3	69.2	92.3	1.02	1.3	ECM-affiliated proteins	Matrisome-associated	matrisome	ECM regulators	Matrisome-associated	matrisome
M_I	IGFBP5	Matrisome-Matrisome	FBN1	M_VSM	3	38.6	84.1	1.04	1.03	ECM glycoproteins	Core matrisome	matrisome	ECM glycoproteins	Core matrisome	matrisome
M_III	SDC1	Matrisome-Matrisome	MMP16	M_II	3	69.2	59.4	1.02	1.03	ECM-affiliated proteins	Matrisome-associated	matrisome	ECM regulators	Matrisome-associated	matrisome
M_VSM	LOX	Matrisome-Matrisome	MMP2	M_VSM	3	31.8	84.1	1.02	1.39	ECM regulators	Matrisome-associated	matrisome	ECM regulators	Matrisome-associated	matrisome
Trunk	SDC4	Non.matrisome-Matrisome	SDCBP	M_SpP	3	100	95.9	1.36	1.48	ECM-affiliated proteins	Matrisome-associated	matrisome	Non.matrisome	Non.matrisome	extracellular (non-matrisome)
Trunk	SDC4	Non.matrisome-Matrisome	SDCBP	Tip	3	100	100	1.36	1.34	ECM-affiliated proteins	Matrisome-associated	matrisome	Non.matrisome	Non.matrisome	extracellular (non-matrisome)
M_I	IGFBP5	Matrisome-Matrisome	FBN1	M_SpP	3	38.6	95.9	1.04	1	ECM glycoproteins	Core matrisome	matrisome	ECM glycoproteins	Core matrisome	matrisome
Tip	SDC4	Non.matrisome-Matrisome	SDCBP	M_PI	3	95	97.8	1.34	1.45	ECM-affiliated proteins	Matrisome-associated	matrisome	Non.matrisome	Non.matrisome	extracellular (non-matrisome)
M_I	THBS1	Matrisome-Matrisome	FBN1	M_SpP	3	43.9	95.9	1.01	1	ECM glycoproteins	Core matrisome	matrisome	ECM glycoproteins	Core matrisome	matrisome
M_VSM	LOX	Matrisome-Matrisome	MMP2	M_PI	3	31.8	84.6	1.02	1.37	ECM regulators	Matrisome-associated	matrisome	ECM regulators	Matrisome-associated	matrisome
M_I	THBS1	Matrisome-Matrisome	FBN1	M_VSM	3	43.9	84.1	1.01	1.03	ECM glycoproteins	Core matrisome	matrisome	ECM glycoproteins	Core matrisome	matrisome
M_VSM	SDC1	Matrisome-Matrisome	MMP2	M_SpP	3	88.6	95.9	1.02	1.35	ECM-affiliated proteins	Matrisome-associated	matrisome	ECM regulators	Matrisome-associated	matrisome
Tip	SDC4	Non.matrisome-Matrisome	SDCBP	Endo	3	95	100	1.34	1.45	ECM-affiliated proteins	Matrisome-associated	matrisome	Non.matrisome	Non.matrisome	extracellular (non-matrisome)
M_III	SDC1	Matrisome-Matrisome	MMP16	M_VSM	3	69.2	79.5	1.02	1.31	ECM-affiliated proteins	Matrisome-associated	matrisome	ECM regulators	Matrisome-associated	matrisome
M_III	SDC1	Matrisome-Matrisome	MMP2	M_PI	3	69.2	84.6	1.02	1.37	ECM-affiliated proteins	Matrisome-associated	matrisome	ECM regulators	Matrisome-associated	matrisome
M_III	SDC1	Matrisome-Matrisome	MMP2	M_VSM	3	69.2	84.1	1.02	1.39	ECM-affiliated proteins	Matrisome-associated	matrisome	ECM regulators	Matrisome-associated	matrisome
M_VSM	SDC1	Matrisome-Matrisome	MMP2	M_III	3	88.6	88.5	1.02	1.39	ECM-affiliated proteins	Matrisome-associated	matrisome	ECM regulators	Matrisome-associated	matrisome
M_III	SDC1	Matrisome-Matrisome	MMP2	M_I	3	69.2	78.9	1.02	1.36	ECM-affiliated proteins	Matrisome-associated	matrisome	ECM regulators	Matrisome-associated	matrisome
M_I	THBS1	Matrisome-Matrisome	FN1	M_III	3	43.9	53.8	1.01	1.04	ECM glycoproteins	Core matrisome	matrisome	ECM glycoproteins	Core matrisome	matrisome
M_III	SDC1	Matrisome-Matrisome	MMP2	M_SpP	3	69.2	95.9	1.02	1.35	ECM-affiliated proteins	Matrisome-associated	matrisome	ECM regulators	Matrisome-associated	matrisome
M_II	FREM1	Non.matrisome-Matrisome	ITGB1	M_II	3	72.6	91.5	1.05	1.38	ECM-affiliated proteins	Matrisome-associated	matrisome	Non.matrisome	Non.matrisome	surfaceome
M_I	THBS1	Matrisome-Matrisome	FN1	Trunk	3	43.9	92.9	1.01	1.2	ECM glycoproteins	Core matrisome	matrisome	ECM glycoproteins	Core matrisome	matrisome
M_II	FREM1	Non.matrisome-Matrisome	ITGB1	Endo	3	72.6	94.7	1.05	1.21	ECM-affiliated proteins	Matrisome-associated	matrisome	Non.matrisome	Non.matrisome	surfaceome
M_III	SDC1	Matrisome-Matrisome	MMP2	M_II	3	69.2	88.7	1.02	1.37	ECM-affiliated proteins	Matrisome-associated	matrisome	ECM regulators	Matrisome-associated	matrisome
Trunk	SDC4	Non.matrisome-Matrisome	SDCBP	M_PII	3	100	92.7	1.36	1.46	ECM-affiliated proteins	Matrisome-associated	matrisome	Non.matrisome	Non.matrisome	extracellular (non-matrisome)
M_III	SDC1	Matrisome-Matrisome	MMP2	M_III	3	69.2	88.5	1.02	1.39	ECM-affiliated proteins	Matrisome-associated	matrisome	ECM regulators	Matrisome-associated	matrisome
M_I	THBS1	Non.matrisome-Matrisome	ITGA3	Meso	3	43.9	85.7	1.01	1.08	ECM glycoproteins	Core matrisome	matrisome	Non.matrisome	Non.matrisome	surfaceome
Tip	SDC4	Non.matrisome-Matrisome	SDCBP	M_VSM	3	95	97.7	1.34	1.6	ECM-affiliated proteins	Matrisome-associated	matrisome	Non.matrisome	Non.matrisome	extracellular (non-matrisome)
Tip	SDC4	Non.matrisome-Matrisome	SDCBP	M_I	3	95	89.5	1.34	1.56	ECM-affiliated proteins	Matrisome-associated	matrisome	Non.matrisome	Non.matrisome	extracellular (non-matrisome)
Trunk	SDC4	Non.matrisome-Matrisome	SDCBP	M_III	3	100	88.5	1.36	1.81	ECM-affiliated proteins	Matrisome-associated	matrisome	Non.matrisome	Non.matrisome	extracellular (non-matrisome)
M_I	THBS1	Non.matrisome-Matrisome	ITGA5	M_I	3	43.9	31.6	1.01	1.02	ECM glycoproteins	Core matrisome	matrisome	Non.matrisome	Non.matrisome	surfaceome
M_I	THBS1	Non.matrisome-Matrisome	ITGA8	M_SpP	3	43.9	89.8	1.01	1.3	ECM glycoproteins	Core matrisome	matrisome	Non.matrisome	Non.matrisome	surfaceome
Trunk	SDC4	Non.matrisome-Matrisome	SDCBP	Endo	3	100	100	1.36	1.45	ECM-affiliated proteins	Matrisome-associated	matrisome	Non.matrisome	Non.matrisome	extracellular (non-matrisome)
M_III	SDC1	Matrisome-Matrisome	MMP2	M_PII	3	69.2	90.2	1.02	1.37	ECM-affiliated proteins	Matrisome-associated	matrisome	ECM regulators	Matrisome-associated	matrisome
Trunk	SDC4	Non.matrisome-Matrisome	SDCBP	M_PI	3	100	97.8	1.36	1.45	ECM-affiliated proteins	Matrisome-associated	matrisome	Non.matrisome	Non.matrisome	extracellular (non-matrisome)
M_III	SDC1	Non.matrisome-Matrisome	NCAM1	M_III	3	69.2	96.2	1.02	1.47	ECM-affiliated proteins	Matrisome-associated	matrisome	Non.matrisome	Non.matrisome	surfaceome
M_VSM	SDC1	Non.matrisome-Matrisome	NCAM1	M_VSM	3	88.6	97.7	1.02	1.11	ECM-affiliated proteins	Matrisome-associated	matrisome	Non.matrisome	Non.matrisome	surfaceome
M_I	THBS1	Non.matrisome-Matrisome	ITGB1	M_PI	3	43.9	98.9	1.01	1.4	ECM glycoproteins	Core matrisome	matrisome	Non.matrisome	Non.matrisome	surfaceome
M_I	THBS1	Non.matrisome-Matrisome	ITGB1	M_I	3	43.9	86	1.01	1.6	ECM glycoproteins	Core matrisome	matrisome	Non.matrisome	Non.matrisome	surfaceome
Tip	SDC4	Non.matrisome-Matrisome	SDCBP	M_PII	3	95	92.7	1.34	1.46	ECM-affiliated proteins	Matrisome-associated	matrisome	Non.matrisome	Non.matrisome	extracellular (non-matrisome)
M_II	FREM1	Non.matrisome-Matrisome	ITGB1	Tip	3	72.6	98.3	1.05	1.39	ECM-affiliated proteins	Matrisome-associated	matrisome	Non.matrisome	Non.matrisome	surfaceome
M_I	THBS1	Non.matrisome-Matrisome	ITGB1	M_III	3	43.9	88.5	1.01	1.8	ECM glycoproteins	Core matrisome	matrisome	Non.matrisome	Non.matrisome	surfaceome
M_III	SDC1	Non.matrisome-Matrisome	NCAM1	M_VSM	3	69.2	97.7	1.02	1.11	ECM-affiliated proteins	Matrisome-associated	matrisome	Non.matrisome	Non.matrisome	surfaceome
Tip	SDC4	Non.matrisome-Matrisome	SDCBP	Trunk	3	95	96.4	1.34	1.38	ECM-affiliated proteins	Matrisome-associated	matrisome	Non.matrisome	Non.matrisome	extracellular (non-matrisome)
M_I	THBS1	Non.matrisome-Matrisome	ITGB1	M_II	3	43.9	91.5	1.01	1.38	ECM glycoproteins	Core matrisome	matrisome	Non.matrisome	Non.matrisome	surfaceome
M_I	THBS1	Non.matrisome-Matrisome	ITGB1	M_SpP	3	43.9	89.8	1.01	1.34	ECM glycoproteins	Core matrisome	matrisome	Non.matrisome	Non.matrisome	surfaceome
M_I	THBS1	Non.matrisome-Matrisome	ITGB1	Trunk	3	43.9	100	1.01	1.43	ECM glycoproteins	Core matrisome	matrisome	Non.matrisome	Non.matrisome	surfaceome
M_I	THBS1	Non.matrisome-Matrisome	ITGB1	Meso	3	43.9	100	1.01	1.34	ECM glycoproteins	Core matrisome	matrisome	Non.matrisome	Non.matrisome	surfaceome
M_I	THBS1	Non.matrisome-Matrisome	ITGB1	Tip	3	43.9	98.3	1.01	1.39	ECM glycoproteins	Core matrisome	matrisome	Non.matrisome	Non.matrisome	surfaceome
Tip	SDC4	Non.matrisome-Matrisome	SDCBP	M_II	3	95	92.5	1.34	1.55	ECM-affiliated proteins	Matrisome-associated	matrisome	Non.matrisome	Non.matrisome	extracellular (non-matrisome)
M_II	FREM1	Non.matrisome-Matrisome	ITGB1	Meso	3	72.6	100	1.05	1.34	ECM-affiliated proteins	Matrisome-associated	matrisome	Non.matrisome	Non.matrisome	surfaceome
M_I	THBS1	Non.matrisome-Matrisome	ITGB1	Endo	3	43.9	94.7	1.01	1.21	ECM glycoproteins	Core matrisome	matrisome	Non.matrisome	Non.matrisome	surfaceome
M_I	THBS1	Non.matrisome-Matrisome	ITGB1	M_VSM	3	43.9	97.7	1.01	1.6	ECM glycoproteins	Core matrisome	matrisome	Non.matrisome	Non.matrisome	surfaceome
M_I	THBS1	Non.matrisome-Matrisome	ITGB1	M_PII	3	43.9	90.2	1.01	1.58	ECM glycoproteins	Core matrisome	matrisome	Non.matrisome	Non.matrisome	surfaceome
M_III	SDC1	Non.matrisome-Matrisome	NCAM1	M_I	3	69.2	93	1.02	1.2	ECM-affiliated proteins	Matrisome-associated	matrisome	Non.matrisome	Non.matrisome	surfaceome
M_I	THBS1	Matrisome-Matrisome	PCOLCE	M_PI	3	43.9	92.3	1.01	1.07	ECM glycoproteins	Core matrisome	matrisome	ECM glycoproteins	Core matrisome	matrisome
M_III	SDC1	Non.matrisome-Matrisome	NCAM1	Endo	3	69.2	89.5	1.02	1.18	ECM-affiliated proteins	Matrisome-associated	matrisome	Non.matrisome	Non.matrisome	surfaceome
M_III	SDC1	Non.matrisome-Matrisome	NCAM1	M_PI	3	69.2	97.8	1.02	1.08	ECM-affiliated proteins	Matrisome-associated	matrisome	Non.matrisome	Non.matrisome	surfaceome
M_III	SDC1	Matrisome-Matrisome	PCOLCE	M_PI	3	69.2	92.3	1.02	1.07	ECM-affiliated proteins	Matrisome-associated	matrisome	ECM glycoproteins	Core matrisome	matrisome
M_VSM	SDC1	Non.matrisome-Matrisome	NCAM1	Endo	3	88.6	89.5	1.02	1.18	ECM-affiliated proteins	Matrisome-associated	matrisome	Non.matrisome	Non.matrisome	surfaceome
M_III	SDC1	Matrisome-Matrisome	PCOLCE	M_VSM	3	69.2	93.2	1.02	1.26	ECM-affiliated proteins	Matrisome-associated	matrisome	ECM glycoproteins	Core matrisome	matrisome
M_III	SDC1	Matrisome-Matrisome	PCOLCE	M_I	3	69.2	80.7	1.02	1.1	ECM-affiliated proteins	Matrisome-associated	matrisome	ECM glycoproteins	Core matrisome	matrisome
M_III	SDC1	Matrisome-Matrisome	PCOLCE	M_SpP	3	69.2	93.9	1.02	1.11	ECM-affiliated proteins	Matrisome-associated	matrisome	ECM glycoproteins	Core matrisome	matrisome
M_VSM	SDC1	Non.matrisome-Matrisome	NCAM1	M_PI	3	88.6	97.8	1.02	1.08	ECM-affiliated proteins	Matrisome-associated	matrisome	Non.matrisome	Non.matrisome	surfaceome
M_VSM	SDC1	Non.matrisome-Matrisome	NCAM1	M_III	3	88.6	96.2	1.02	1.47	ECM-affiliated proteins	Matrisome-associated	matrisome	Non.matrisome	Non.matrisome	surfaceome
M_VSM	SDC1	Non.matrisome-Matrisome	NCAM1	M_I	3	88.6	93	1.02	1.2	ECM-affiliated proteins	Matrisome-associated	matrisome	Non.matrisome	Non.matrisome	surfaceome
M_VSM	SDC1	Matrisome-Matrisome	PCOLCE	M_PI	3	88.6	92.3	1.02	1.07	ECM-affiliated proteins	Matrisome-associated	matrisome	ECM glycoproteins	Core matrisome	matrisome
M_III	SDC1	Matrisome-Matrisome	PCOLCE	M_PII	3	69.2	82.9	1.02	1.1	ECM-affiliated proteins	Matrisome-associated	matrisome	ECM glycoproteins	Core matrisome	matrisome
M_III	SDC1	Matrisome-Matrisome	PCOLCE	M_II	3	69.2	92.5	1.02	1.21	ECM-affiliated proteins	Matrisome-associated	matrisome	ECM glycoproteins	Core matrisome	matrisome
M_VSM	SDC1	Matrisome-Matrisome	PCOLCE	M_VSM	3	88.6	93.2	1.02	1.26	ECM-affiliated proteins	Matrisome-associated	matrisome	ECM glycoproteins	Core matrisome	matrisome
M_III	SDC1	Matrisome-Matrisome	PTN	M_VSM	3	69.2	100	1.02	2.79	ECM-affiliated proteins	Matrisome-associated	matrisome	Secreted factors	Matrisome-associated	matrisome
M_VSM	SDC1	Matrisome-Matrisome	PCOLCE	M_PII	3	88.6	82.9	1.02	1.1	ECM-affiliated proteins	Matrisome-associated	matrisome	ECM glycoproteins	Core matrisome	matrisome
M_III	SDC1	Matrisome-Matrisome	PTN	M_PII	3	69.2	100	1.02	2.46	ECM-affiliated proteins	Matrisome-associated	matrisome	Secreted factors	Matrisome-associated	matrisome
M_VSM	SDC1	Matrisome-Matrisome	PCOLCE	M_SpP	3	88.6	93.9	1.02	1.11	ECM-affiliated proteins	Matrisome-associated	matrisome	ECM glycoproteins	Core matrisome	matrisome
M_VSM	SDC1	Matrisome-Matrisome	PCOLCE	M_I	3	88.6	80.7	1.02	1.1	ECM-affiliated proteins	Matrisome-associated	matrisome	ECM glycoproteins	Core matrisome	matrisome
M_III	SDC1	Matrisome-Matrisome	PTN	M_III	3	69.2	96.2	1.02	2.56	ECM-affiliated proteins	Matrisome-associated	matrisome	Secreted factors	Matrisome-associated	matrisome
M_VSM	SDC1	Matrisome-Matrisome	PCOLCE	M_II	3	88.6	92.5	1.02	1.21	ECM-affiliated proteins	Matrisome-associated	matrisome	ECM glycoproteins	Core matrisome	matrisome
M_PI	ILK	Non.matrisome-Matrisome	SPARC	M_III	3	91.2	100	1.17	2.22	Non.matrisome	Non.matrisome	extracellular (non-matrisome)	ECM glycoproteins	Core matrisome	matrisome
M_III	SDC1	Matrisome-Matrisome	PTN	M_PI	3	69.2	100	1.02	2.68	ECM-affiliated proteins	Matrisome-associated	matrisome	Secreted factors	Matrisome-associated	matrisome
M_III	SDC1	Matrisome-Matrisome	PTN	Meso	3	69.2	96.4	1.02	1.33	ECM-affiliated proteins	Matrisome-associated	matrisome	Secreted factors	Matrisome-associated	matrisome
M_I	THBS1	Matrisome-Matrisome	PCOLCE	M_PII	3	43.9	82.9	1.01	1.1	ECM glycoproteins	Core matrisome	matrisome	ECM glycoproteins	Core matrisome	matrisome
M_SpP	ILK	Non.matrisome-Matrisome	SPARC	Meso	3	95.9	100	1.17	2.84	Non.matrisome	Non.matrisome	extracellular (non-matrisome)	ECM glycoproteins	Core matrisome	matrisome
M_II	FREM1	Non.matrisome-Matrisome	ITGB1	M_VSM	3	72.6	97.7	1.05	1.6	ECM-affiliated proteins	Matrisome-associated	matrisome	Non.matrisome	Non.matrisome	surfaceome
M_I	THBS1	Matrisome-Matrisome	PCOLCE	M_I	3	43.9	80.7	1.01	1.1	ECM glycoproteins	Core matrisome	matrisome	ECM glycoproteins	Core matrisome	matrisome
M_II	EFEMP2	Matrisome-Matrisome	LOX	M_VSM	3	67.9	31.8	1.05	1.02	ECM glycoproteins	Core matrisome	matrisome	ECM regulators	Matrisome-associated	matrisome
M_SpP	ILK	Non.matrisome-Matrisome	SPARC	M_PII	3	95.9	100	1.17	1.9	Non.matrisome	Non.matrisome	extracellular (non-matrisome)	ECM glycoproteins	Core matrisome	matrisome
M_SpP	ILK	Non.matrisome-Matrisome	SPARC	M_VSM	3	95.9	100	1.17	2.59	Non.matrisome	Non.matrisome	extracellular (non-matrisome)	ECM glycoproteins	Core matrisome	matrisome
M_VSM	SDC1	Matrisome-Matrisome	PTN	Meso	3	88.6	96.4	1.02	1.33	ECM-affiliated proteins	Matrisome-associated	matrisome	Secreted factors	Matrisome-associated	matrisome
M_III	SDC1	Matrisome-Matrisome	PTN	M_II	3	69.2	100	1.02	2.75	ECM-affiliated proteins	Matrisome-associated	matrisome	Secreted factors	Matrisome-associated	matrisome
M_PII	ILK	Non.matrisome-Matrisome	SPARC	M_SpP	3	92.7	98	1.21	2.15	Non.matrisome	Non.matrisome	extracellular (non-matrisome)	ECM glycoproteins	Core matrisome	matrisome
M_I	THBS1	Matrisome-Matrisome	PCOLCE	M_II	3	43.9	92.5	1.01	1.21	ECM glycoproteins	Core matrisome	matrisome	ECM glycoproteins	Core matrisome	matrisome
M_I	THBS1	Matrisome-Matrisome	PCOLCE	M_SpP	3	43.9	93.9	1.01	1.11	ECM glycoproteins	Core matrisome	matrisome	ECM glycoproteins	Core matrisome	matrisome
M_PI	ILK	Non.matrisome-Matrisome	SPARC	M_I	3	91.2	100	1.17	2	Non.matrisome	Non.matrisome	extracellular (non-matrisome)	ECM glycoproteins	Core matrisome	matrisome
M_VSM	SDC1	Matrisome-Matrisome	PTN	M_II	3	88.6	100	1.02	2.75	ECM-affiliated proteins	Matrisome-associated	matrisome	Secreted factors	Matrisome-associated	matrisome
M_VSM	SDC1	Matrisome-Matrisome	PTN	M_VSM	3	88.6	100	1.02	2.79	ECM-affiliated proteins	Matrisome-associated	matrisome	Secreted factors	Matrisome-associated	matrisome
M_PI	ILK	Non.matrisome-Matrisome	SPARC	M_VSM	3	91.2	100	1.17	2.59	Non.matrisome	Non.matrisome	extracellular (non-matrisome)	ECM glycoproteins	Core matrisome	matrisome
M_III	SDC1	Matrisome-Matrisome	PTN	M_I	3	69.2	100	1.02	2.91	ECM-affiliated proteins	Matrisome-associated	matrisome	Secreted factors	Matrisome-associated	matrisome
M_II	COL6A2	Non.matrisome-Matrisome	ITGA3	Meso	3	46.2	85.7	1.01	1.08	Collagens	Core matrisome	matrisome	Non.matrisome	Non.matrisome	surfaceome
M_PII	ILK	Non.matrisome-Matrisome	SPARC	Trunk	3	92.7	100	1.21	1.72	Non.matrisome	Non.matrisome	extracellular (non-matrisome)	ECM glycoproteins	Core matrisome	matrisome
M_PI	ILK	Non.matrisome-Matrisome	SPARC	M_SpP	3	91.2	98	1.17	2.15	Non.matrisome	Non.matrisome	extracellular (non-matrisome)	ECM glycoproteins	Core matrisome	matrisome
M_II	COL6A2	Non.matrisome-Matrisome	ITGA5	M_I	3	46.2	31.6	1.01	1.02	Collagens	Core matrisome	matrisome	Non.matrisome	Non.matrisome	surfaceome
M_I	THBS1	Matrisome-Matrisome	PCOLCE	M_VSM	3	43.9	93.2	1.01	1.26	ECM glycoproteins	Core matrisome	matrisome	ECM glycoproteins	Core matrisome	matrisome
M_I	THBS1	Matrisome-Matrisome	SDC1	M_II	3	43.9	72.6	1.01	1.07	ECM glycoproteins	Core matrisome	matrisome	ECM-affiliated proteins	Matrisome-associated	matrisome
M_PII	ILK	Non.matrisome-Matrisome	SPARC	M_PII	3	92.7	100	1.21	1.9	Non.matrisome	Non.matrisome	extracellular (non-matrisome)	ECM glycoproteins	Core matrisome	matrisome
M_PII	ILK	Non.matrisome-Matrisome	SPARC	Meso	3	92.7	100	1.21	2.84	Non.matrisome	Non.matrisome	extracellular (non-matrisome)	ECM glycoproteins	Core matrisome	matrisome
M_VSM	SDC1	Matrisome-Matrisome	PTN	M_PII	3	88.6	100	1.02	2.46	ECM-affiliated proteins	Matrisome-associated	matrisome	Secreted factors	Matrisome-associated	matrisome
M_PI	ILK	Non.matrisome-Matrisome	SPARC	M_PII	3	91.2	100	1.17	1.9	Non.matrisome	Non.matrisome	extracellular (non-matrisome)	ECM glycoproteins	Core matrisome	matrisome
M_I	THBS1	Matrisome-Matrisome	SDC1	M_VSM	3	43.9	88.6	1.01	1.02	ECM glycoproteins	Core matrisome	matrisome	ECM-affiliated proteins	Matrisome-associated	matrisome
M_PII	ILK	Non.matrisome-Matrisome	SPARC	M_II	3	92.7	99.1	1.21	1.99	Non.matrisome	Non.matrisome	extracellular (non-matrisome)	ECM glycoproteins	Core matrisome	matrisome
M_III	SDC1	Matrisome-Matrisome	PTN	M_SpP	3	69.2	98	1.02	2.27	ECM-affiliated proteins	Matrisome-associated	matrisome	Secreted factors	Matrisome-associated	matrisome
M_PII	ILK	Non.matrisome-Matrisome	SPARC	M_I	3	92.7	100	1.21	2	Non.matrisome	Non.matrisome	extracellular (non-matrisome)	ECM glycoproteins	Core matrisome	matrisome
M_SpP	ILK	Non.matrisome-Matrisome	SPARC	M_SpP	3	95.9	98	1.17	2.15	Non.matrisome	Non.matrisome	extracellular (non-matrisome)	ECM glycoproteins	Core matrisome	matrisome
M_SpP	ILK	Non.matrisome-Matrisome	SPARC	Trunk	3	95.9	100	1.17	1.72	Non.matrisome	Non.matrisome	extracellular (non-matrisome)	ECM glycoproteins	Core matrisome	matrisome
M_PI	ILK	Non.matrisome-Matrisome	SPARC	Trunk	3	91.2	100	1.17	1.72	Non.matrisome	Non.matrisome	extracellular (non-matrisome)	ECM glycoproteins	Core matrisome	matrisome
M_PII	ILK	Non.matrisome-Matrisome	SPARC	M_VSM	3	92.7	100	1.21	2.59	Non.matrisome	Non.matrisome	extracellular (non-matrisome)	ECM glycoproteins	Core matrisome	matrisome
M_III	SDC1	Matrisome-Matrisome	SDC2	M_III	3	69.2	38.5	1.02	1.16	ECM-affiliated proteins	Matrisome-associated	matrisome	ECM-affiliated proteins	Matrisome-associated	matrisome
M_I	THBS1	Matrisome-Matrisome	SDC1	M_I	3	43.9	52.6	1.01	1.16	ECM glycoproteins	Core matrisome	matrisome	ECM-affiliated proteins	Matrisome-associated	matrisome
M_II	COL6A2	Non.matrisome-Matrisome	ITGA8	M_SpP	3	46.2	89.8	1.01	1.3	Collagens	Core matrisome	matrisome	Non.matrisome	Non.matrisome	surfaceome
M_VSM	SDC1	Matrisome-Matrisome	PTN	M_SpP	3	88.6	98	1.02	2.27	ECM-affiliated proteins	Matrisome-associated	matrisome	Secreted factors	Matrisome-associated	matrisome
M_PI	ILK	Non.matrisome-Matrisome	SPARC	M_PI	3	91.2	97.8	1.17	2	Non.matrisome	Non.matrisome	extracellular (non-matrisome)	ECM glycoproteins	Core matrisome	matrisome
M_PII	ILK	Non.matrisome-Matrisome	SPARC	M_III	3	92.7	100	1.21	2.22	Non.matrisome	Non.matrisome	extracellular (non-matrisome)	ECM glycoproteins	Core matrisome	matrisome
M_I	THBS1	Matrisome-Matrisome	SDC1	M_III	3	43.9	69.2	1.01	1.02	ECM glycoproteins	Core matrisome	matrisome	ECM-affiliated proteins	Matrisome-associated	matrisome
M_SpP	ILK	Non.matrisome-Matrisome	SPARC	M_III	3	95.9	100	1.17	2.22	Non.matrisome	Non.matrisome	extracellular (non-matrisome)	ECM glycoproteins	Core matrisome	matrisome
M_III	SDC1	Matrisome-Matrisome	SDC2	M_I	3	69.2	50.9	1.02	1.07	ECM-affiliated proteins	Matrisome-associated	matrisome	ECM-affiliated proteins	Matrisome-associated	matrisome
M_SpP	ILK	Non.matrisome-Matrisome	SPARC	M_I	3	95.9	100	1.17	2	Non.matrisome	Non.matrisome	extracellular (non-matrisome)	ECM glycoproteins	Core matrisome	matrisome
M_VSM	SDC1	Matrisome-Matrisome	PTN	M_III	3	88.6	96.2	1.02	2.56	ECM-affiliated proteins	Matrisome-associated	matrisome	Secreted factors	Matrisome-associated	matrisome
M_VSM	SDC1	Matrisome-Matrisome	PTN	M_I	3	88.6	100	1.02	2.91	ECM-affiliated proteins	Matrisome-associated	matrisome	Secreted factors	Matrisome-associated	matrisome
M_II	COL6A2	Non.matrisome-Matrisome	ITGB1	M_PII	3	46.2	90.2	1.01	1.58	Collagens	Core matrisome	matrisome	Non.matrisome	Non.matrisome	surfaceome
M_SpP	ILK	Non.matrisome-Matrisome	SPARC	M_II	3	95.9	99.1	1.17	1.99	Non.matrisome	Non.matrisome	extracellular (non-matrisome)	ECM glycoproteins	Core matrisome	matrisome
M_II	COL6A2	Non.matrisome-Matrisome	ITGB1	M_II	3	46.2	91.5	1.01	1.38	Collagens	Core matrisome	matrisome	Non.matrisome	Non.matrisome	surfaceome
M_PI	ILK	Non.matrisome-Matrisome	SPARC	M_II	3	91.2	99.1	1.17	1.99	Non.matrisome	Non.matrisome	extracellular (non-matrisome)	ECM glycoproteins	Core matrisome	matrisome
M_PII	ILK	Non.matrisome-Matrisome	SPARC	M_PI	3	92.7	97.8	1.21	2	Non.matrisome	Non.matrisome	extracellular (non-matrisome)	ECM glycoproteins	Core matrisome	matrisome
M_II	COL6A2	Non.matrisome-Matrisome	ITGB1	Tip	3	46.2	98.3	1.01	1.39	Collagens	Core matrisome	matrisome	Non.matrisome	Non.matrisome	surfaceome
M_VSM	SDC1	Matrisome-Matrisome	PTN	M_PI	3	88.6	100	1.02	2.68	ECM-affiliated proteins	Matrisome-associated	matrisome	Secreted factors	Matrisome-associated	matrisome
M_PI	ILK	Non.matrisome-Matrisome	SPARC	Meso	3	91.2	100	1.17	2.84	Non.matrisome	Non.matrisome	extracellular (non-matrisome)	ECM glycoproteins	Core matrisome	matrisome
M_II	COL6A2	Non.matrisome-Matrisome	ITGB1	M_PI	3	46.2	98.9	1.01	1.4	Collagens	Core matrisome	matrisome	Non.matrisome	Non.matrisome	surfaceome
M_III	SDC1	Matrisome-Matrisome	SDC4	Trunk	3	69.2	100	1.02	1.36	ECM-affiliated proteins	Matrisome-associated	matrisome	ECM-affiliated proteins	Matrisome-associated	matrisome
M_SpP	ILK	Non.matrisome-Matrisome	SPARC	M_PI	3	95.9	97.8	1.17	2	Non.matrisome	Non.matrisome	extracellular (non-matrisome)	ECM glycoproteins	Core matrisome	matrisome
M_III	SDC1	Matrisome-Matrisome	SDC4	Tip	3	69.2	95	1.02	1.34	ECM-affiliated proteins	Matrisome-associated	matrisome	ECM-affiliated proteins	Matrisome-associated	matrisome
M_III	SDC1	Non.matrisome-Matrisome	SDCBP	M_III	3	69.2	88.5	1.02	1.81	ECM-affiliated proteins	Matrisome-associated	matrisome	Non.matrisome	Non.matrisome	extracellular (non-matrisome)
M_I	THBS1	Matrisome-Matrisome	SDC4	Trunk	3	43.9	100	1.01	1.36	ECM glycoproteins	Core matrisome	matrisome	ECM-affiliated proteins	Matrisome-associated	matrisome
M_III	SDC1	Non.matrisome-Matrisome	SDCBP	M_PI	3	69.2	97.8	1.02	1.45	ECM-affiliated proteins	Matrisome-associated	matrisome	Non.matrisome	Non.matrisome	extracellular (non-matrisome)
M_I	THBS1	Matrisome-Matrisome	SDC4	Tip	3	43.9	95	1.01	1.34	ECM glycoproteins	Core matrisome	matrisome	ECM-affiliated proteins	Matrisome-associated	matrisome
M_I	THBS1	Matrisome-Matrisome	TGM2	Meso	3	43.9	78.6	1.01	1.64	ECM glycoproteins	Core matrisome	matrisome	ECM regulators	Matrisome-associated	matrisome
M_III	SDC1	Non.matrisome-Matrisome	SDCBP	M_PII	3	69.2	92.7	1.02	1.46	ECM-affiliated proteins	Matrisome-associated	matrisome	Non.matrisome	Non.matrisome	extracellular (non-matrisome)
M_III	SDC1	Non.matrisome-Matrisome	SDCBP	Endo	3	69.2	100	1.02	1.45	ECM-affiliated proteins	Matrisome-associated	matrisome	Non.matrisome	Non.matrisome	extracellular (non-matrisome)
M_III	SDC1	Non.matrisome-Matrisome	SDCBP	M_I	3	69.2	89.5	1.02	1.56	ECM-affiliated proteins	Matrisome-associated	matrisome	Non.matrisome	Non.matrisome	extracellular (non-matrisome)
M_III	SDC1	Non.matrisome-Matrisome	SDCBP	M_SpP	3	69.2	95.9	1.02	1.48	ECM-affiliated proteins	Matrisome-associated	matrisome	Non.matrisome	Non.matrisome	extracellular (non-matrisome)
M_I	COL6A3	Non.matrisome-Matrisome	ITGA3	Meso	3	35.1	85.7	1	1.08	Collagens	Core matrisome	matrisome	Non.matrisome	Non.matrisome	surfaceome
M_I	COL6A3	Non.matrisome-Matrisome	ITGA5	M_I	3	35.1	31.6	1	1.02	Collagens	Core matrisome	matrisome	Non.matrisome	Non.matrisome	surfaceome
M_III	SDC1	Non.matrisome-Matrisome	SDCBP	M_VSM	3	69.2	97.7	1.02	1.6	ECM-affiliated proteins	Matrisome-associated	matrisome	Non.matrisome	Non.matrisome	extracellular (non-matrisome)
M_I	COL6A3	Non.matrisome-Matrisome	ITGA8	M_SpP	3	35.1	89.8	1	1.3	Collagens	Core matrisome	matrisome	Non.matrisome	Non.matrisome	surfaceome
M_I	COL6A3	Non.matrisome-Matrisome	ITGB1	M_PI	3	35.1	98.9	1	1.4	Collagens	Core matrisome	matrisome	Non.matrisome	Non.matrisome	surfaceome
M_III	SDC1	Non.matrisome-Matrisome	SDCBP	Meso	3	69.2	100	1.02	1.17	ECM-affiliated proteins	Matrisome-associated	matrisome	Non.matrisome	Non.matrisome	extracellular (non-matrisome)
M_I	COL6A3	Non.matrisome-Matrisome	ITGB1	M_II	3	35.1	91.5	1	1.38	Collagens	Core matrisome	matrisome	Non.matrisome	Non.matrisome	surfaceome
M_I	COL6A3	Non.matrisome-Matrisome	ITGB1	M_III	3	35.1	88.5	1	1.8	Collagens	Core matrisome	matrisome	Non.matrisome	Non.matrisome	surfaceome
M_III	SDC1	Non.matrisome-Matrisome	SDCBP	Tip	3	69.2	100	1.02	1.34	ECM-affiliated proteins	Matrisome-associated	matrisome	Non.matrisome	Non.matrisome	extracellular (non-matrisome)
M_SpP	FBN1	Matrisome-Matrisome	TGFBI	M_I	3	95.9	91.2	1	2.14	ECM glycoproteins	Core matrisome	matrisome	ECM glycoproteins	Core matrisome	matrisome
M_VSM	SDC1	Matrisome-Matrisome	SDC2	M_III	3	88.6	38.5	1.02	1.16	ECM-affiliated proteins	Matrisome-associated	matrisome	ECM-affiliated proteins	Matrisome-associated	matrisome
M_VSM	SDC1	Matrisome-Matrisome	SDC2	M_I	3	88.6	50.9	1.02	1.07	ECM-affiliated proteins	Matrisome-associated	matrisome	ECM-affiliated proteins	Matrisome-associated	matrisome
M_SpP	FBN1	Matrisome-Matrisome	TGFBI	M_SpP	3	95.9	95.9	1	1.8	ECM glycoproteins	Core matrisome	matrisome	ECM glycoproteins	Core matrisome	matrisome
M_SpP	FBN1	Matrisome-Matrisome	TGFBI	M_VSM	3	95.9	88.6	1	1.93	ECM glycoproteins	Core matrisome	matrisome	ECM glycoproteins	Core matrisome	matrisome
M_SpP	FBN1	Matrisome-Matrisome	TGFBI	M_PII	3	95.9	97.6	1	1.96	ECM glycoproteins	Core matrisome	matrisome	ECM glycoproteins	Core matrisome	matrisome
M_SpP	FBN1	Matrisome-Matrisome	TGFBI	M_PI	3	95.9	96.7	1	1.84	ECM glycoproteins	Core matrisome	matrisome	ECM glycoproteins	Core matrisome	matrisome
M_SpP	FBN1	Matrisome-Matrisome	TGFBI	M_III	3	95.9	96.2	1	1.97	ECM glycoproteins	Core matrisome	matrisome	ECM glycoproteins	Core matrisome	matrisome
M_VSM	SDC1	Matrisome-Matrisome	SDC4	Tip	3	88.6	95	1.02	1.34	ECM-affiliated proteins	Matrisome-associated	matrisome	ECM-affiliated proteins	Matrisome-associated	matrisome
M_VSM	SDC1	Matrisome-Matrisome	SDC4	Trunk	3	88.6	100	1.02	1.36	ECM-affiliated proteins	Matrisome-associated	matrisome	ECM-affiliated proteins	Matrisome-associated	matrisome
M_VSM	SDC1	Non.matrisome-Matrisome	SDCBP	M_VSM	3	88.6	97.7	1.02	1.6	ECM-affiliated proteins	Matrisome-associated	matrisome	Non.matrisome	Non.matrisome	extracellular (non-matrisome)
M_SpP	FBN1	Matrisome-Matrisome	TGFBI	M_II	3	95.9	96.2	1	1.96	ECM glycoproteins	Core matrisome	matrisome	ECM glycoproteins	Core matrisome	matrisome
M_VSM	SDC1	Non.matrisome-Matrisome	SDCBP	M_SpP	3	88.6	95.9	1.02	1.48	ECM-affiliated proteins	Matrisome-associated	matrisome	Non.matrisome	Non.matrisome	extracellular (non-matrisome)
M_VSM	SDC1	Non.matrisome-Matrisome	SDCBP	M_PII	3	88.6	92.7	1.02	1.46	ECM-affiliated proteins	Matrisome-associated	matrisome	Non.matrisome	Non.matrisome	extracellular (non-matrisome)
[truncated: 129 more rows]
