# Supplementary material for: Spatially organized cellular communities shape functional tissue architecture in the pancreas
Source: Sci Adv. 2025 Nov 12;11(46):eadx5791. doi: 10.1126/sciadv.adx5791 (PMC12609055; doi:10.1126/sciadv.adx5791)
Supplement: Supplementary file 2 — Tables S1 to S9 [file sciadv.adx5791_tables_s1_to_s9.zip › adx5791_table_s8.xlsx]

## Sheet: Primary antibodies
Supplementary Table S8. List of Reagents
Name - Species	Company	Catalogue #	Dilution
			IF	Wholemount
Rat anti-E-CADHERIN	Sigma	U3254; RRID: AB_477600	1:1000	1:500
Goat anti-CPA1	Biotechne (R&D)	AF2765; RRID: AB_2085841	1:500
Rabbit anti-PHOSPHO-HISTONE H3 (Ser10)	Millipore	06-570; RRID: AB_310177	1:200
Rabbit anti-Ki67	Thermo Scientific	RM-9106-0; RRID:AB_2341197	1:200
Rabbit anti-GLUCAGON	Immunostar Inc.	20076; RRID: AB_572241	1:500	1:500
Guinea pig anti-PDX1	Abcam	ab47308; RRID: AB_777178	1:500
Chicken anti-GFP	Aves Labs	GFP-1020; RRID: AB_10000240	1:400
Mouse anti-ISLET-1	Hybridoma Bank	39.4D5; RRID: AB_2314683	1:100
Mouse anti-FLRT3	Biotechne (R&D)	AF2795; RRID: AB_2106855	1:100
Rabbit anti-PBX1	Cell Signaling	4342; RRID: AB_2160295	1:400
Goat anti-ITGA8	Biotechne (R&D)	AF4076; RRID: AB_2296280	1:200
Guinea pig anti-INSULIN	Dako	IR002; RRID: AB_2800361		1:250
Rabbit andi-COLLAGEN VI	Abcam	ab182744; RRID: AB_2847919	1:200
Rabbit anti-COLLAGEN I	Abcam	ab34710; RRID: AB_731684	1:400
Goat anti-COLLAGEN IV	Merk Millipore	ab769; RRID: AB_92262	1:200
Rabbit anti-C-PEPTIDE	Cell Signaling	#4593; RRID: AB_10691857		1:250
Guinea pig anti-NEUROGENIN-3	Merk Millipore	AB10536; RRID: AB_10616222	1:1000	1:1000
Mouse anti-NKX6.1	Hybridoma Bank	F55A10; RRID: AB_532378	1:200	1:250
Rabbit anti-VIMENTIN	Cell Signaling	5741S; RRID: AB_10695459	1:100
Sheep anti-SMOC2	Biotechne (R&D)	AF5140	1:100
Mouse anti-KLF4	AMS Biotechnology	AM2725A	1:100
Rabbit anti-activeYAP	Abcam	ab205270; RRID: AB_2813833	1:400
Rabbit anti-ERK1/2	Cell Signalling	4376S; RRID: AB_331772	1:250
Rabbit anti-LEF1	Cell Signalling	2230; RRID: AB_823558	1:200
Mouse anti-SMA	Merk Millipore	A2547; RRID: AB_476701	1:100
Rabbit anti-NeuroD1	Abcam	ab213725; RRID: AB_2801303		1:500
Goat anti-VE-Cadherin	Biotechne (R&D)	AF1002; RRID: AB_2077789	1:200
Rabbit anti-Amylase	Merk Millipore	A8273; RRID: AB_258380	1:500
Rat anti-CD31	BD Pharmingen	550274; RRID: AB_393571	1:100
Goat anti-IGF1	Biotechne (R&D)	AF791; RRID:AB_2248752	1:100
Rabbit anti-GAP43	Novus Biologicals	NB300-143; RRID:AB_921392	1:300
Rabbit anti-PDGFRB	Abcam	ab32570; RRID:AB_777165	1:500
Mouse anti-phospho-HISTONE H3 (Ser10)	Cell Signalling	9706S; RRID:AB_331748	1:200
Rabbit anti-phospho-SAPK/JNK (Thr183/Tyr185)	Cell Signalling	9251; RRID:AB_331659		1:250
Mouse anti-phospho-c-JUN	Santa Cruz	sc-822, RRID:AB_627262		1:50
Rabbit anti-JUN	Santa Cruz	sc-1694, RRID:AB_631263		1:50
Guinea Pig anti-INSULIN	Invitrogen	PA1-26938, RRID:AB_794668	1:250

## Sheet: Secondary antibodies
Supplementary Table S8. List of Reagents
Name - Species	Company	Catalogue #	Dilution
Goat Alexa Fluor 488-labeled Anti-Chicken IgG	Invitrogen	A11039; RRID: AB_142924	1:750
Donkey Alexa Fluor 488-labeled Anti-Goat IgG	Invitrogen	A11055; RRID: AB_2534102	1:750
Donkey Alexa Fluor 594-labeled Anti-Goat IgG	Invitrogen	A11058; RRID: AB_2534105	1:750
Donkey Alexa Fluor 488-labeled AntiGuinea Pig IgG	Dianova (Jackson)	706-545-148; RRID: AB_2340472	1:750
Donkey Alexa Fluor 594-labeled AntiMouse IgG	Invitrogen	A21203; RRID: AB_141633	1:750
Donkey Alexa Fluor 488-labeled AntiMouse IgG	Invitrogen	A21202; RRID: AB_141607	1:750
Donkey Alexa Fluor 647-labeled AntiMouse IgG	Invitrogen	A31571; RRID: AB_162542	1:750
Donkey Alexa Fluor 488-labeled AntiRabbit IgG	Invitrogen	A21206; RRID: AB_2535792	1:750
Donkey Alexa Fluor 594-labeled AntiRabbit IgG	Invitrogen	A21207; RRID: AB_141637	1:750
Donkey Alexa Fluor 647-labeled AntiRabbit IgG	Invitrogen	A31573; RRID: AB_2536183	1:750
Donkey Alexa Fluor 594-labeled Anti-Rat IgG	Invitrogen	A21209; RRID: AB_2535795	1:750
Donkey Alexa Fluor 488-labeled Anti-Sheep IgG	Invitrogen	A11015; RRID: AB_141362	1:750

## Sheet: RNA probes
Supplementary Table S8. List of Reagents
Probe	Company	Catalogue #
Stmn2-C2	ACD Biotechne	498391-C2
Syt6-C3	ACD Biotechne	449641-C3
Tgfbi-C1	ACD Biotechne	494551
Wnt5a-C2	ACD Biotechne	316791-C2
Slit2-C1	ACD Biotechne	449691
Nkx2.5-C2	ACD Biotechne	428241-C2

## Sheet: Media, Cytokines, and other
Supplementary Table S8. List of Reagents
Name	Company	Catalogue #
Wnt Antagonist III, BOX5	Millipore	681673-10mg
Fibronectin	Invitrogen	42885
Dako Fluorescent Mounting Medium	Dako	S3023
Hoechst 33342 (250 ng/mL)	Invitrogen	H1399
Gelltrex	Gibco	A14132-02
CHIR99021	Sigma Aldrich	SML1046-5MG
Activin A Protein	Qkine	Qk001-0050
Rock Inhibitor Y-27632	Sigma Aldrich	Y0503-5mg
FGF7	Qkine	Qk046-0100
Ascorbic acid (VIT-C)	Sigma Aldrich	A8960-5G
SANT-1	ThGeyer (Sigma Aldrich)	S4572-5MG
Retinoic acid (RA)	Sigma Aldrich	R2625-50MG
LDN 193189	Abcam	278073
TBP (α-Amyloid Precursor Protein Modulator)	Calbiochem	565740-1MG
Nicotinamide	Sigma Aldrich	N0636
hEGF	Qkine	Qk011-0500
Betacellulin	Peprotech	100-50-20UG
γ-secretase inhibitor XX (GSI)	Millipore	565790-500UG
GCI	Tocris (bio-techne)	4554
ALK5 inhibitor II	Enzo	ALX-270-445-M005
GlutaMAX	Gibco	35050-038
NaHCO3	VWR Chemicals BDH	BDH9280
BSA	Sigma Aldrich	A1470-100g
Glucose	Roth	X997.1
ITS-X	Gibco	41400-045
Heparin	Ratiopharm	5394.02.00
Zinc sulfate (ZnSO4)	Sigma Aldrich	83265-250ml-F
StemPro Accutase	Gibco	A1105-01
Collagen R solution 0.2% sterile	Serva	47254
Native Human Collagen VI protein	Abcam	ab7538
Matrigel	Corning	354230
Media
Name	Company	Catalogue #
MCDB131 Medium	Gibco	10372-019
Essential 8 (E8) Medium DMEM/F12 (Ham) 1:1	Gibco	21710-025
Basal Medium Eagle	Sigma Aldrich	B1522-500ml
