# Supplementary material for: Spatially organized cellular communities shape functional tissue architecture in the pancreas
Source: Sci Adv. 2025 Nov 12;11(46):eadx5791. doi: 10.1126/sciadv.adx5791 (PMC12609055; doi:10.1126/sciadv.adx5791)
Supplement: Supplementary file 2 — Tables S1 to S9 [file sciadv.adx5791_tables_s1_to_s9.zip › adx5791_table_s9.xlsx]

## Sheet: Sheet1
Supplementary Table S9. iPSC Beta Cell Differentiation Protocol
	Basal Media 1		Stage 1	Day	Reagent	Final Conc
				1	Basal Medium 1
	MCDB131				Activin A	100ng/ml
	GlutaMAX (1×)				CHIR-99021	3uM
	Glucose (10mM)			2	Basal Medium 1
	NaHCO3 (1.5mg/ml)				Activin A	100ng/ml
	BSA (0.5%)			3	CHIR-99021	0.3uM
					Basal Medium 1
					Activin A	100ng/ml
			Stage 2	Days	Reagent	Final Conc
				4-6	Basal Medium 1
					Vitamin C (Asc Acid)	0.25 mM
					FGF7	50ng/ml
	Basal Media 2		Stage 3	Days	Reagent	Final Conc
				7-8	Basal Medium 2
	MCDB131				Vitamin C	0.25 mM
	GlutaMAX (1×)				FGF7	50ng/ml
	Glucose (10mM)				SANT1	0.25 uM
	NaHCO3 (2.5mg/ml)				Retinoic Acid	1 uM
	BSA (2%)				LDN-193189	100 nM
	ITS-X (0.5%)				TBP	200 nM
			Stage 4	Days	Reagent	Final Conc
				9-14 Planar + Aggrewells	Basal Medium 2
					Nicotinamide	10mM
					Activin A	10ng/ml
					ROCKi	10uM
					Vitamin C	0.25 mM
					FGF7	2ng/ml
					hEGF	100ng/ml
					SANT1	0.25 uM
					Retinoic Acid	0.1 uM
					LDN-193189	200nM
					TBP	100 nM
	Basal Media 3		Stage 5	Days	Reagent	Final Conc
				15-18 Suspension	Basal Medium 3
	MCDB131				Betacellulin	20ng/ml
	GlutaMAX (1×)				ROCKi	10uM
	Glucose (20mM)				SANT1	0.25uM
	NaHCO3 (1.5mg/ml)				Retinoic Acid	0.05uM
	BSA (2%)				LDN-193189	100nM
	ITS-X (0.5%)				Alk5inhII	10uM
	ZnSO4 10uM				GC1	1uM
	Heparin 10ug/ml				GSiXX	100nM
			Stage 6	Days	Reagent	Final Conc
				19-22 ECM	Basal Medium 3
					LDN-193189	100nM
					Alk5inhII	10uM
					GC1	1uM
					GSiXX (main stock 1mM)	100nM
