# Supplementary material for: Spatially organized cellular communities shape functional tissue architecture in the pancreas
Source: Sci Adv. 2025 Nov 12;11(46):eadx5791. doi: 10.1126/sciadv.adx5791 (PMC12609055; doi:10.1126/sciadv.adx5791)
Supplement: Supplementary file 2 — Tables S1 to S9 [file sciadv.adx5791_tables_s1_to_s9.zip › adx5791_table_s1.xlsx]

## Sheet: Table S1 Smartseq2_DGE
Supplementary Table 1. List of Differentially Expressed Genes from the Smart-seq2 dataset
	p_val	avg_log2FC	pct.1	pct.2	p_val_adj	cluster	gene
Igf1	1.44349e-20	2.23017	0.86	0.317	3.16645e-16	M-I	Igf1
Itm2a	1.93738e-14	1.24268	1	0.892	4.24984e-10	M-I	Itm2a
Phactr2	3.60042e-13	1.15636	1	0.894	7.89788e-09	M-I	Phactr2
Lratd1	3.19937e-12	2.01972	1	0.965	7.01813e-08	M-I	Lratd1
Ptn	4.41781e-11	0.879607	1	0.927	9.69092e-07	M-I	Ptn
Col3a1	2.87634e-10	0.934234	1	0.778	6.30955e-06	M-I	Col3a1
Gsk3b	5.54106e-10	0.589549	1	1	1.21549e-05	M-I	Gsk3b
Nrep	7.16555e-10	0.738868	1	0.99	1.57183e-05	M-I	Nrep
Mfap2	8.60836e-10	0.646723	1	0.988	1.88833e-05	M-I	Mfap2
Nr2f2	1.0266e-09	0.842338	1	0.846	2.25196e-05	M-I	Nr2f2
6330403K07Rik	2.07064e-09	0.93612	0.965	0.85	4.54215e-05	M-I	6330403K07Rik
Gap43	7.45974e-09	1.12319	0.93	0.648	0.000163637	M-I	Gap43
Nrk	8.86229e-09	1.39263	0.912	0.667	0.000194403	M-I	Nrk
Col1a2	1.61481e-08	0.850784	1	0.843	0.000354224	M-I	Col1a2
Lmo4	3.09379e-08	0.846669	1	0.88	0.000678653	M-I	Lmo4
Notch2	4.033e-08	0.690706	1	0.982	0.000884678	M-I	Notch2
Lpar1	5.23686e-08	1.2657	0.912	0.724	0.00114876	M-I	Lpar1
Islr	5.87285e-08	0.963535	0.982	0.683	0.00128827	M-I	Islr
Ptp4a2	1.1937e-07	0.701993	1	0.992	0.00261849	M-I	Ptp4a2
Sox11	1.79808e-07	0.977282	0.982	0.974	0.00394427	M-I	Sox11
Fstl1	1.91628e-07	0.811194	1	0.957	0.00420355	M-I	Fstl1
Runx1t1	2.13107e-07	1.13214	0.965	0.843	0.00467472	M-I	Runx1t1
Fam162b	2.24e-07	2.75338	0.368	0.12	0.00491366	M-I	Fam162b
Plagl1	2.25066e-07	0.718093	1	0.807	0.00493706	M-I	Plagl1
Saa3	3.18977e-07	0.57017	1	1	0.00699708	M-I	Saa3
Arglu1	4.60226e-07	0.655162	1	1	0.0100955	M-I	Arglu1
Col6a1	6.02501e-07	1.63578	0.632	0.402	0.0132165	M-I	Col6a1
Barx1	7.13478e-07	1.15803	0.649	0.335	0.0156509	M-I	Barx1
Map1b	7.74802e-07	0.939895	0.877	0.793	0.0169961	M-I	Map1b
Sox4	8.06285e-07	0.811882	0.982	0.959	0.0176867	M-I	Sox4
Maged2	9.15277e-07	0.641811	1	0.976	0.0200775	M-I	Maged2
Kalrn	1.1985e-06	1.47208	0.947	0.882	0.0262903	M-I	Kalrn
Sfrp1	1.73743e-06	0.672072	1	0.813	0.0381123	M-I	Sfrp1
Nfia	2.17838e-06	0.913537	1	0.986	0.047785	M-I	Nfia
Nfib	2.2411e-06	0.707988	1	0.909	0.0491608	M-I	Nfib
Rtl4	2.2581e-06	2.03969	0.474	0.226	0.0495337	M-I	Rtl4
Marcks	2.86097e-06	0.663	1	0.994	0.0627583	M-I	Marcks
Rnd3	4.1585e-06	1.01309	0.877	0.817	0.0912208	M-I	Rnd3
Igf2r	4.32747e-06	0.785278	1	0.988	0.0949274	M-I	Igf2r
Hand2	4.63193e-06	1.01409	0.895	0.685	0.101606	M-I	Hand2
Epb41l2	6.56594e-06	1.27015	0.789	0.691	0.14403	M-I	Epb41l2
Capn6	8.23698e-06	1.00561	0.877	0.807	0.180686	M-I	Capn6
Epha4	1.1541e-05	0.699128	0.982	0.722	0.253164	M-I	Epha4
Ric1	1.20033e-05	0.783601	0.982	0.939	0.263305	M-I	Ric1
Tanc1	1.2071e-05	1.19948	0.842	0.738	0.264789	M-I	Tanc1
Ldhb	1.23238e-05	0.986995	0.93	0.825	0.270336	M-I	Ldhb
Pcdh18	1.23577e-05	0.608622	1	0.738	0.271079	M-I	Pcdh18
Unc5c	1.67057e-05	1.16484	0.947	0.787	0.366457	M-I	Unc5c
Rbms3	1.6717e-05	0.705126	0.965	0.923	0.366703	M-I	Rbms3
Zfp280d	1.78825e-05	0.633036	1	0.996	0.39227	M-I	Zfp280d
Ldb2	1.82333e-05	0.944149	0.86	0.62	0.399967	M-I	Ldb2
Wsb1	1.86993e-05	0.570563	0.965	0.929	0.410187	M-I	Wsb1
S1pr3	1.91952e-05	0.711635	0.877	0.734	0.421067	M-I	S1pr3
Ror1	2.42852e-05	1.57563	0.561	0.335	0.53272	M-I	Ror1
Atp6v0c-ps2	2.69982e-05	1.5522	0.491	0.25	0.592233	M-I	Atp6v0c-ps2
Col6a2	2.89247e-05	1.35563	0.596	0.327	0.634492	M-I	Col6a2
Pitx2	3.11329e-05	0.961372	0.421	0.181	0.682931	M-I	Pitx2
Nkain4	3.88057e-05	0.902358	0.719	0.484	0.851241	M-I	Nkain4
Tgfbi	3.91153e-05	0.693837	0.912	0.75	0.858033	M-I	Tgfbi
St6galnac3	4.20431e-05	0.953792	0.842	0.756	0.922257	M-I	St6galnac3
Psd	4.43003e-05	1.44803	0.596	0.327	0.971772	M-I	Psd
Kdm6b	4.48872e-05	0.615301	1	1	0.984646	M-I	Kdm6b
Flrt3	4.54388e-05	1.00861	0.579	0.335	0.996745	M-I	Flrt3
Ssbp3	7.03323e-05	0.658242	0.965	0.949	1	M-I	Ssbp3
Ankmy1	8.44942e-05	1.11956	0.649	0.402	1	M-I	Ankmy1
Epha3	8.9131e-05	1.10317	0.754	0.6	1	M-I	Epha3
Rgs5	8.9576e-05	0.845475	0.877	0.632	1	M-I	Rgs5
Tshz3	0.00010323	0.742849	0.825	0.667	1	M-I	Tshz3
Zeb1	0.000103583	1.30034	0.719	0.541	1	M-I	Zeb1
Arhgap28	0.000110238	1.16553	0.719	0.577	1	M-I	Arhgap28
Reln	0.00013155	1.09729	0.491	0.264	1	M-I	Reln
Myh10	0.000135869	0.609594	0.947	0.925	1	M-I	Myh10
Uty	0.000141245	1.39927	0.649	0.427	1	M-I	Uty
Zfp57	0.00014441	0.681242	0.912	0.72	1	M-I	Zfp57
Ttc3	0.000145557	0.531105	1	0.978	1	M-I	Ttc3
Epb41l3	0.000149146	0.980459	0.895	0.831	1	M-I	Epb41l3
Cdkn1c	0.00015027	0.585018	1	0.967	1	M-I	Cdkn1c
Hoxa5	0.000154516	1.22978	0.667	0.453	1	M-I	Hoxa5
Tshz2	0.000171288	0.669287	1	0.862	1	M-I	Tshz2
Wasf2	0.000183642	0.584383	0.895	0.919	1	M-I	Wasf2
Efna5	0.00019205	0.967066	0.86	0.783	1	M-I	Efna5
Tenm4	0.000198871	1.09991	0.877	0.774	1	M-I	Tenm4
Pdcd4	0.000199903	0.55257	1	0.982	1	M-I	Pdcd4
Slc25a36	0.000204487	0.81248	0.947	0.986	1	M-I	Slc25a36
Spry2	0.000206156	1.12403	0.947	0.878	1	M-I	Spry2
Mxra8	0.000211998	1.1378	0.684	0.575	1	M-I	Mxra8
Crebbp	0.000234554	0.619349	1	0.986	1	M-I	Crebbp
Col14a1	0.000247403	0.992259	0.544	0.313	1	M-I	Col14a1
Pnisr	0.000263165	0.681775	0.982	0.961	1	M-I	Pnisr
Olfr1307	0.00026501	0.679038	0.947	0.917	1	M-I	Olfr1307
Epha7	0.000270469	1.09481	0.702	0.535	1	M-I	Epha7
Mex3a	0.000302407	0.833588	0.912	0.856	1	M-I	Mex3a
Inpp4a	0.000319449	0.965867	0.912	0.886	1	M-I	Inpp4a
Eml4	0.000330436	0.741553	0.877	0.811	1	M-I	Eml4
Cdk6	0.000342963	0.681985	0.93	0.833	1	M-I	Cdk6
Sema5a	0.000353259	0.606198	0.982	0.841	1	M-I	Sema5a
Ddx3y	0.00039437	1.59946	0.386	0.191	1	M-I	Ddx3y
Gm43540	0.000410433	1.19742	0.509	0.283	1	M-I	Gm43540
Meis1	0.000422939	0.509084	1	0.941	1	M-I	Meis1
Cux2	0.000433949	0.725548	0.982	0.965	1	M-I	Cux2
Ccdc80	0.00043898	0.77758	0.825	0.705	1	M-I	Ccdc80
Snai2	0.000455763	0.783804	0.807	0.618	1	M-I	Snai2
Grik1	0.000481365	1.16723	0.561	0.354	1	M-I	Grik1
Rerg	0.000486045	1.77004	0.281	0.12	1	M-I	Rerg
Ncam1	0.000504474	0.654932	0.93	0.799	1	M-I	Ncam1
Pcp4l1	0.000530993	2.49141	0.298	0.146	1	M-I	Pcp4l1
Ahnak	0.000558537	0.732209	0.912	0.764	1	M-I	Ahnak
Olfr107	0.000563138	2.45608	0.281	0.122	1	M-I	Olfr107
Mfap4	0.00058017	0.575455	0.877	0.717	1	M-I	Mfap4
Lrrn3	0.000585893	1.12663	0.509	0.323	1	M-I	Lrrn3
Macroh2a2	0.000609136	0.629364	0.895	0.866	1	M-I	Macroh2a2
Kif26b	0.000656654	0.777713	0.789	0.636	1	M-I	Kif26b
Klf4	0.000658609	1.99873	0.386	0.215	1	M-I	Klf4
Col26a1	0.000667459	0.893138	0.825	0.748	1	M-I	Col26a1
Cavin2	0.000688352	1.32637	0.561	0.358	1	M-I	Cavin2
Rrbp1	0.000704855	0.608028	0.965	0.949	1	M-I	Rrbp1
Rgcc	0.000712943	1.84765	0.386	0.211	1	M-I	Rgcc
Atf7ip	0.000736321	0.704426	0.912	0.886	1	M-I	Atf7ip
Msi1	0.000761102	0.704476	0.965	0.815	1	M-I	Msi1
Gm16523	0.000807449	0.658854	0.579	0.396	1	M-I	Gm16523
Cbfa2t2	0.000821262	0.729074	0.877	0.827	1	M-I	Cbfa2t2
Gabra1	0.000838843	1.52645	0.333	0.161	1	M-I	Gabra1
Timp3	0.000876785	1.44136	0.649	0.494	1	M-I	Timp3
Vmn1r55	0.0008828	0.717131	0.982	0.953	1	M-I	Vmn1r55
Nipsnap2	0.000920133	0.562062	0.982	0.97	1	M-I	Nipsnap2
Cdh11	0.000937927	0.613982	0.982	0.825	1	M-I	Cdh11
Peli1	0.000993823	0.713591	0.86	0.774	1	M-I	Peli1
Jag1	0.00102908	0.616753	0.912	0.809	1	M-I	Jag1
Tbx3	0.00104756	0.69198	0.789	0.522	1	M-I	Tbx3
Acadsb	0.00112094	1.22887	0.807	0.697	1	M-I	Acadsb
Pcdhb14	0.00112315	2.3065	0.298	0.136	1	M-I	Pcdhb14
Rab28	0.00117348	0.630865	0.842	0.827	1	M-I	Rab28
Tia1	0.00117979	0.610263	0.947	0.984	1	M-I	Tia1
Spin1	0.00121068	0.615667	0.912	0.931	1	M-I	Spin1
Pdp2	0.00128399	0.729043	0.877	0.768	1	M-I	Pdp2
Vmn1r81	0.00132794	0.696698	0.947	0.898	1	M-I	Vmn1r81
Ccnl2	0.00133605	0.594374	0.912	0.931	1	M-I	Ccnl2
Pcbp3	0.00135395	1.10256	0.596	0.445	1	M-I	Pcbp3
Fat4	0.00137469	0.982601	0.737	0.543	1	M-I	Fat4
Klhl9	0.00151932	0.523555	0.982	0.974	1	M-I	Klhl9
Pheta2	0.00153267	1.68318	0.351	0.191	1	M-I	Pheta2
Pou2f2	0.00156457	1.76997	0.456	0.278	1	M-I	Pou2f2
Ifitm1	0.00162556	0.593766	0.842	0.758	1	M-I	Ifitm1
Cacng8	0.00163422	1.55887	0.368	0.211	1	M-I	Cacng8
Cacng8.1	0.00163422	1.55887	0.368	0.211	1	M-I	Cacng8.1
Alx4	0.00166319	2.42604	0.474	0.28	1	M-I	Alx4
Flrt2	0.00170513	0.651475	0.895	0.862	1	M-I	Flrt2
Zfp941	0.00172836	2.84117	0.281	0.136	1	M-I	Zfp941
Crispld1	0.00173289	0.787566	0.316	0.146	1	M-I	Crispld1
Svbp	0.00175069	0.686454	0.877	0.88	1	M-I	Svbp
Fkbp7	0.00177871	1.00764	0.684	0.551	1	M-I	Fkbp7
Tmem200a	0.00180069	0.688392	0.789	0.628	1	M-I	Tmem200a
Chodl	0.00183464	1.37431	0.456	0.283	1	M-I	Chodl
Osr1	0.00210098	1.06629	0.491	0.329	1	M-I	Osr1
Klhl41	0.0021974	1.30813	0.561	0.382	1	M-I	Klhl41
Pigx	0.00238605	0.690443	0.825	0.86	1	M-I	Pigx
Ncf2	0.00244794	1.52721	0.474	0.295	1	M-I	Ncf2
Prrx1	0.00248813	1.31885	0.579	0.459	1	M-I	Prrx1
Gm15807	0.00249419	1.63872	0.649	0.494	1	M-I	Gm15807
Taf10	0.00255187	0.559096	0.193	0.431	1	M-I	Taf10
Tbx5	0.00260618	1.87046	0.333	0.177	1	M-I	Tbx5
Olfr1031	0.00269718	2.47526	0.281	0.136	1	M-I	Olfr1031
Gng2	0.00271318	0.995974	0.737	0.72	1	M-I	Gng2
Rab18	0.00271597	0.543619	0.842	0.921	1	M-I	Rab18
Rdh10	0.002761	0.898866	0.684	0.593	1	M-I	Rdh10
Ddr2	0.00276993	1.08541	0.649	0.48	1	M-I	Ddr2
Rcsd1	0.00296289	0.885485	0.807	0.697	1	M-I	Rcsd1
Olfr1250	0.00296547	1.47513	0.561	0.447	1	M-I	Olfr1250
Sesn3	0.00298451	0.855496	0.789	0.699	1	M-I	Sesn3
Adrb3	0.00301793	1.19749	0.596	0.437	1	M-I	Adrb3
Adamts7	0.00303207	0.896552	0.596	0.435	1	M-I	Adamts7
Ankrd6	0.00306736	1.30353	0.544	0.409	1	M-I	Ankrd6
Angptl4	0.00365146	1.24051	0.544	0.366	1	M-I	Angptl4
B4galt1	0.00372422	0.522562	0.895	0.917	1	M-I	B4galt1
Axl	0.0037532	0.697475	0.772	0.606	1	M-I	Axl
Bet1	0.00384595	0.812315	0.719	0.679	1	M-I	Bet1
Zscan26	0.00390346	0.59011	0.947	0.943	1	M-I	Zscan26
Arid4b	0.00391067	0.601655	0.912	0.888	1	M-I	Arid4b
Tsku	0.00400719	1.04475	0.667	0.5	1	M-I	Tsku
Tmf1	0.004047	0.668485	0.93	0.939	1	M-I	Tmf1
Gnaq	0.00435492	1.03601	0.772	0.758	1	M-I	Gnaq
Jun	0.00458901	0.599678	0.842	0.839	1	M-I	Jun
Spats2l	0.00481917	0.713432	0.684	0.514	1	M-I	Spats2l
Slc1a4	0.00486064	1.82301	0.298	0.161	1	M-I	Slc1a4
Agap2	0.0049052	0.767879	0.474	0.289	1	M-I	Agap2
Ripor1	0.00495915	0.853418	0.719	0.591	1	M-I	Ripor1
Zmym5	0.00497429	1.04826	0.825	0.803	1	M-I	Zmym5
Gata3	0.00498608	2.12045	0.281	0.14	1	M-I	Gata3
Zfhx3	0.00500715	0.757848	0.947	0.878	1	M-I	Zfhx3
C920009B18Rik	0.00500742	1.32899	0.509	0.305	1	M-I	C920009B18Rik
Mmp16	0.00502381	0.892403	0.614	0.506	1	M-I	Mmp16
Olfr906	0.00504043	1.66131	0.474	0.309	1	M-I	Olfr906
Sparcl1	0.00550526	0.525484	0.86	0.677	1	M-I	Sparcl1
Hoxb3	0.00579232	1.53085	0.474	0.327	1	M-I	Hoxb3
Arl14ep	0.00599588	0.807276	0.772	0.787	1	M-I	Arl14ep
Tmem263	0.00623277	0.609436	0.912	0.878	1	M-I	Tmem263
Rps2-ps10	0.0062936	0.833574	0.825	0.813	1	M-I	Rps2-ps10
AW549877	0.00639459	1.11745	0.614	0.624	1	M-I	AW549877
Peg12	0.00662751	0.518661	0.877	0.854	1	M-I	Peg12
Tcf4	0.00666351	0.675113	0.982	0.965	1	M-I	Tcf4
Krit1	0.00669958	0.651224	0.912	0.982	1	M-I	Krit1
Sirt6	0.00674538	0.565299	0.965	0.909	1	M-I	Sirt6
Gm15796	0.00676109	2.10202	0.404	0.236	1	M-I	Gm15796
Amotl1	0.00678585	0.806293	0.807	0.722	1	M-I	Amotl1
Cd248	0.00689676	0.653484	0.825	0.691	1	M-I	Cd248
Nrl	0.00707845	2.28658	0.316	0.195	1	M-I	Nrl
Smoc2	0.00715674	0.725457	0.789	0.722	1	M-I	Smoc2
Cd1d1	0.00717882	0.585568	0.702	0.63	1	M-I	Cd1d1
Isca2	0.00724603	0.660773	0.772	0.805	1	M-I	Isca2
Vmn2r60	0.0072959	0.898348	0.825	0.76	1	M-I	Vmn2r60
Strip2	0.00760197	0.77571	0.825	0.669	1	M-I	Strip2
C5ar2	0.00771459	2.35254	0.263	0.142	1	M-I	C5ar2
Olfr1156	0.00773347	1.4089	0.544	0.409	1	M-I	Olfr1156
Kifap3	0.00778125	0.837045	0.86	0.789	1	M-I	Kifap3
Gjc3	0.00791969	1.39913	0.544	0.376	1	M-I	Gjc3
Hoxb2	0.00795447	0.872858	0.684	0.634	1	M-I	Hoxb2
Gria3	0.0082487	1.27015	0.368	0.232	1	M-I	Gria3
Tmprss11d	0.00830992	1.33407	0.596	0.435	1	M-I	Tmprss11d
4931406B18Rik	0.00872713	2.07716	0.316	0.173	1	M-I	4931406B18Rik
1810058I24Rik	0.00884276	0.519616	0.912	0.953	1	M-I	1810058I24Rik
Dlc1	0.00909832	1.55058	0.649	0.516	1	M-I	Dlc1
Afap1	0.00912159	0.903689	0.754	0.695	1	M-I	Afap1
Gm3756	0.00925379	0.890392	0.158	0.323	1	M-I	Gm3756
Heg1	0.00932942	1.17333	0.649	0.622	1	M-I	Heg1
Dkk2	0.00946713	1.44233	0.439	0.289	1	M-I	Dkk2
Gm48391	0.00966997	1.25719	0.667	0.547	1	M-I	Gm48391
Plpp1	0.0098484	0.717385	0.614	0.478	1	M-I	Plpp1
Zzef1	0.00986751	1.07816	0.596	0.463	1	M-I	Zzef1
AL731810.1	0.00994806	0.776421	0.86	0.813	1	M-I	AL731810.1
Gap431	3.57667e-17	1.18218	0.962	0.609	7.84579e-13	M-II	Gap43
Lpar11	1.361e-15	0.986197	0.981	0.686	2.98549e-11	M-II	Lpar1
Syt6	1.96134e-15	1.10433	0.887	0.485	4.30239e-11	M-II	Syt6
Epha41	1.03223e-14	1.01638	0.981	0.693	2.26429e-10	M-II	Epha4
Megf10	5.62211e-13	1.7707	0.481	0.158	1.23327e-08	M-II	Megf10
Sema5a1	6.44295e-13	0.950931	0.981	0.826	1.41333e-08	M-II	Sema5a
Phactr21	1.82301e-12	0.890878	1	0.883	3.99896e-08	M-II	Phactr2
Ccnd2	7.46316e-12	0.711103	1	0.939	1.63712e-07	M-II	Ccnd2
Il11ra1	1.42625e-11	0.895244	0.934	0.774	3.12862e-07	M-II	Il11ra1
Lmo41	3.29566e-11	0.892674	0.972	0.874	7.22937e-07	M-II	Lmo4
Slc26a7	5.21861e-11	2.27816	0.358	0.106	1.14475e-06	M-II	Slc26a7
Kif26b1	6.26289e-11	0.917389	0.906	0.591	1.37383e-06	M-II	Kif26b
Dpysl2	1.04541e-10	0.611622	1	1	2.29321e-06	M-II	Dpysl2
Limd2	1.15734e-10	0.659702	0.981	0.95	2.53873e-06	M-II	Limd2
Maged21	1.9463e-10	0.64795	0.981	0.977	4.2694e-06	M-II	Maged2
Rgs51	3.47338e-10	0.801165	0.925	0.594	7.61921e-06	M-II	Rgs5
Ptn1	5.31249e-10	0.607966	1	0.919	1.16535e-05	M-II	Ptn
Plagl11	7.63123e-10	0.648302	1	0.786	1.67399e-05	M-II	Plagl1
Slitrk5	9.07407e-10	1.10264	0.726	0.427	1.99049e-05	M-II	Slitrk5
Mfap21	1.00564e-09	0.574125	1	0.986	2.20597e-05	M-II	Mfap2
Wnt5a	1.22227e-09	1.03058	0.849	0.594	2.68117e-05	M-II	Wnt5a
Tbx31	2.73472e-09	0.938642	0.811	0.488	5.99889e-05	M-II	Tbx3
Ahnak1	3.04743e-09	0.759959	0.972	0.734	6.68484e-05	M-II	Ahnak
Pdp21	3.58479e-09	0.786375	0.915	0.747	7.86359e-05	M-II	Pdp2
Ets1	3.71481e-09	0.869929	0.925	0.652	8.14881e-05	M-II	Ets1
Grik11	3.84873e-09	1.31	0.604	0.321	8.44257e-05	M-II	Grik1
Sparcl11	4.14576e-09	0.758746	0.934	0.639	9.09413e-05	M-II	Sparcl1
Nnat	4.30883e-09	0.720848	1	0.928	9.45185e-05	M-II	Nnat
Cdkn1c1	7.71468e-09	0.50206	1	0.964	0.000169229	M-II	Cdkn1c
Sulf2	8.31184e-09	0.630966	0.953	0.837	0.000182329	M-II	Sulf2
Htra1	1.02542e-08	1.37606	0.547	0.284	0.000224935	M-II	Htra1
Itm2a1	1.4448e-08	0.560565	1	0.88	0.000316932	M-II	Itm2a
Igfbp4	1.92593e-08	0.593739	0.991	0.959	0.000422472	M-II	Igfbp4
Col1a1	2.0327e-08	0.568755	1	0.849	0.000445894	M-II	Col1a1
Gm4742	2.76656e-08	1.14316	0.651	0.377	0.000606873	M-II	Gm4742
Camk2a	3.1845e-08	1.74524	0.538	0.287	0.000698553	M-II	Camk2a
Tspan18	3.91923e-08	0.905229	0.896	0.72	0.000859723	M-II	Tspan18
Lrrc8a	3.95107e-08	0.817019	0.991	0.973	0.000866707	M-II	Lrrc8a
6330403K07Rik1	4.10449e-08	0.508536	0.972	0.835	0.000900361	M-II	6330403K07Rik
Cdh111	4.82869e-08	0.581465	0.991	0.806	0.00105922	M-II	Cdh11
Hoxa3	4.96494e-08	1.18327	0.642	0.363	0.00108911	M-II	Hoxa3
Nfib1	5.05115e-08	0.70099	1	0.898	0.00110802	M-II	Nfib
Sox41	5.99866e-08	0.515382	1	0.953	0.00131587	M-II	Sox4
Map1b1	6.32986e-08	0.604578	0.934	0.77	0.00138852	M-II	Map1b
Slit2	6.54818e-08	1.08008	0.887	0.634	0.00143641	M-II	Slit2
Nfam1	7.94097e-08	1.15764	0.67	0.409	0.00174193	M-II	Nfam1
Prrx11	8.24804e-08	0.936084	0.689	0.42	0.00180929	M-II	Prrx1
Tgfbi1	8.35108e-08	0.57208	0.962	0.72	0.00183189	M-II	Tgfbi
Col5a1	1.02697e-07	1.0094	0.821	0.555	0.00225277	M-II	Col5a1
Adamts2	1.09566e-07	0.907189	0.887	0.707	0.00240343	M-II	Adamts2
Jag11	1.22509e-07	0.661199	0.943	0.79	0.00268735	M-II	Jag1
Pcolce	1.37321e-07	0.67262	0.925	0.79	0.00301226	M-II	Pcolce
Zfp571	1.78622e-07	0.941203	0.877	0.707	0.00391825	M-II	Zfp57
Gm47669	2.67019e-07	0.507745	1	0.995	0.00585732	M-II	Gm47669
Fat41	3.47556e-07	1.03532	0.755	0.517	0.007624	M-II	Fat4
Ppic	3.76373e-07	0.574196	0.915	0.858	0.00825612	M-II	Ppic
Pdgfra	3.85826e-07	0.796123	0.792	0.53	0.00846348	M-II	Pdgfra
Pid1	4.00696e-07	1.01581	0.698	0.49	0.00878966	M-II	Pid1
Scube1	4.40024e-07	1.34429	0.623	0.388	0.00965236	M-II	Scube1
Radil	4.49128e-07	1.71381	0.33	0.131	0.00985208	M-II	Radil
Tcf41	5.07574e-07	0.640732	1	0.959	0.0111341	M-II	Tcf4
St6galnac31	6.04761e-07	0.791971	0.915	0.729	0.013266	M-II	St6galnac3
Glo1	6.3004e-07	0.579657	1	0.977	0.0138205	M-II	Glo1
Runx1t11	7.94832e-07	0.624067	0.991	0.824	0.0174354	M-II	Runx1t1
Col6a3	8.85334e-07	0.971867	0.585	0.327	0.0194207	M-II	Col6a3
Nr2f21	1.00788e-06	0.523258	1	0.828	0.0221089	M-II	Nr2f2
Islr1	1.27832e-06	0.561344	0.915	0.666	0.0280412	M-II	Islr
Adam19	1.72267e-06	0.903816	0.717	0.467	0.0377885	M-II	Adam19
Cald1	1.72959e-06	0.514734	0.972	0.944	0.0379403	M-II	Cald1
Olfr157	1.74819e-06	0.543462	0.953	0.874	0.0383483	M-II	Olfr157
Col23a1	2.13797e-06	1.13337	0.538	0.312	0.0468986	M-II	Col23a1
Tshz21	2.38553e-06	0.546747	0.981	0.851	0.052329	M-II	Tshz2
Sapcd1	2.43004e-06	1.47909	0.472	0.264	0.0533054	M-II	Sapcd1
Unc5c1	2.83184e-06	0.690663	0.925	0.774	0.0621193	M-II	Unc5c
Peg121	2.84088e-06	0.782954	0.915	0.842	0.0623175	M-II	Peg12
Smoc21	3.89115e-06	0.553464	0.915	0.684	0.0853563	M-II	Smoc2
Prr15	4.38354e-06	0.509934	0.981	0.932	0.0961573	M-II	Prr15
Nrxn1	4.42335e-06	1.36477	0.613	0.418	0.0970307	M-II	Nrxn1
Pja1	5.27406e-06	0.532188	0.925	0.916	0.115692	M-II	Pja1
Tenm41	6.31685e-06	0.574692	0.906	0.756	0.138566	M-II	Tenm4
Tac2	6.41208e-06	0.731625	0.632	0.393	0.140655	M-II	Tac2
Rps2-ps101	8.26262e-06	1.23534	0.83	0.81	0.181249	M-II	Rps2-ps10
Col6a11	8.99118e-06	0.836669	0.613	0.381	0.19723	M-II	Col6a1
Vmn2r66	9.25305e-06	0.646109	0.972	0.95	0.202975	M-II	Vmn2r66
Lgi2	9.59242e-06	0.925724	0.698	0.499	0.210419	M-II	Lgi2
Rab281	9.96657e-06	0.603947	0.896	0.813	0.218627	M-II	Rab28
Samd5	1.00091e-05	0.760837	0.764	0.528	0.219561	M-II	Samd5
Lratd11	1.05375e-05	0.690019	0.981	0.966	0.231151	M-II	Lratd1
S1pr31	1.0759e-05	0.601252	0.868	0.72	0.236009	M-II	S1pr3
Hand21	1.08117e-05	0.57014	0.906	0.659	0.237166	M-II	Hand2
Lef1	1.08609e-05	1.11229	0.67	0.472	0.238244	M-II	Lef1
Meis11	1.08951e-05	0.580454	0.991	0.937	0.238996	M-II	Meis1
Ddx3y1	1.20021e-05	1.0326	0.368	0.174	0.263279	M-II	Ddx3y
Klkb1	1.46451e-05	0.512008	0.906	0.756	0.321256	M-II	Klkb1
Emp3	1.68791e-05	0.665039	0.84	0.639	0.37026	M-II	Emp3
Zfhx31	1.72944e-05	0.750223	0.934	0.874	0.379369	M-II	Zfhx3
Mc1r	1.79315e-05	0.858002	0.755	0.564	0.393346	M-II	Mc1r
Fndc3c1	1.79896e-05	0.95262	0.585	0.384	0.394621	M-II	Fndc3c1
Acss1	1.81587e-05	0.815194	0.406	0.199	0.398328	M-II	Acss1
Mmp2	2.28678e-05	0.528215	0.887	0.646	0.501629	M-II	Mmp2
2011-09-01	2.35776e-05	0.512355	0.962	0.919	0.517198	M-II	2011-09-01
Rcn3	2.4003e-05	0.522353	0.981	0.948	0.52653	M-II	Rcn3
Kazald1	2.53758e-05	0.571748	0.557	0.336	0.556644	M-II	Kazald1
Mcc	2.8017e-05	0.967083	0.991	1	0.614582	M-II	Mcc
Eif2s3y	2.94622e-05	1.31248	0.406	0.228	0.646283	M-II	Eif2s3y
Fhl3	3.37663e-05	0.635513	0.896	0.711	0.740698	M-II	Fhl3
Spats2l1	3.45288e-05	0.857937	0.679	0.497	0.757424	M-II	Spats2l
Itga5	3.5404e-05	1.01351	0.594	0.422	0.776623	M-II	Itga5
Itga8	3.75573e-05	0.541267	0.698	0.447	0.823857	M-II	Itga8
Twist2	4.2318e-05	0.821662	0.594	0.406	0.928288	M-II	Twist2
G0s2	4.95387e-05	0.893651	0.613	0.411	1	M-II	G0s2
Il23a	5.74005e-05	1.22006	0.877	0.664	1	M-II	Il23a
Glipr2	5.80393e-05	0.723738	0.689	0.517	1	M-II	Glipr2
Slc6a20b	5.85383e-05	0.668837	0.83	0.707	1	M-II	Slc6a20b
Gm44487	6.85207e-05	0.954007	0.689	0.454	1	M-II	Gm44487
Cyp20a1	8.51514e-05	0.756085	0.811	0.722	1	M-II	Cyp20a1
Tmem204	8.8851e-05	1.17619	0.406	0.235	1	M-II	Tmem204
Klf12	9.16843e-05	0.516728	0.981	0.977	1	M-II	Klf12
Rgcc1	9.29405e-05	0.720737	0.377	0.194	1	M-II	Rgcc
Ddr21	9.6825e-05	0.72093	0.66	0.458	1	M-II	Ddr2
Ldb21	9.99579e-05	0.520565	0.83	0.6	1	M-II	Ldb2
Adamts15	0.000116604	1.27325	0.491	0.321	1	M-II	Adamts15
Gucy1b1	0.000116751	0.50272	0.802	0.582	1	M-II	Gucy1b1
Ltbp1	0.000120792	1.24578	0.689	0.6	1	M-II	Ltbp1
Gm17906	0.000122277	1.41811	0.34	0.174	1	M-II	Gm17906
Gm9747	0.000125006	1.34376	0.509	0.332	1	M-II	Gm9747
Pkdcc	0.000126157	0.830569	0.764	0.637	1	M-II	Pkdcc
Sh2d3c	0.000144119	0.947139	0.679	0.521	1	M-II	Sh2d3c
Strip21	0.000160581	0.657939	0.83	0.65	1	M-II	Strip2
Col26a11	0.000162097	0.626633	0.858	0.731	1	M-II	Col26a1
Crabp2	0.000169725	0.920712	0.396	0.226	1	M-II	Crabp2
Gm13443	0.000171688	1.18181	0.415	0.262	1	M-II	Gm13443
Rdh13	0.000183233	1.10757	0.755	0.729	1	M-II	Rdh13
Zscan261	0.000195726	0.664232	0.972	0.937	1	M-II	Zscan26
Tfpi	0.000198062	0.741503	0.802	0.659	1	M-II	Tfpi
Zeb11	0.000204627	0.654122	0.689	0.528	1	M-II	Zeb1
Irs1	0.000208496	0.771749	0.453	0.266	1	M-II	Irs1
Eml41	0.000223677	0.638106	0.915	0.795	1	M-II	Eml4
Mpdz	0.000245874	1.11279	0.632	0.51	1	M-II	Mpdz
Lpar4	0.000247835	1.11545	0.538	0.363	1	M-II	Lpar4
Rrbp11	0.000253285	0.514877	0.972	0.946	1	M-II	Rrbp1
Runx1	0.000260406	1.37532	0.255	0.117	1	M-II	Runx1
Ly6e	0.000307057	0.569955	0.925	0.828	1	M-II	Ly6e
Gm11225	0.000317897	0.590087	0.925	0.806	1	M-II	Gm11225
Lhfp	0.000323953	0.952578	0.5	0.341	1	M-II	Lhfp
Arhgef40	0.000339312	0.707471	0.962	0.91	1	M-II	Arhgef40
Emp1	0.000339312	1.60531	0.377	0.223	1	M-II	Emp1
Tbck	0.000347364	0.745119	0.868	0.804	1	M-II	Tbck
Prtg	0.000383125	0.655439	0.802	0.63	1	M-II	Prtg
Gng21	0.000397371	0.668322	0.783	0.707	1	M-II	Gng2
Nsg1	0.00040434	0.623646	0.736	0.582	1	M-II	Nsg1
Arhgef25	0.000413865	0.665365	0.755	0.623	1	M-II	Arhgef25
Cpa4	0.000434674	0.998189	0.358	0.205	1	M-II	Cpa4
Tlx1	0.000450746	1.13764	0.33	0.183	1	M-II	Tlx1
Gm12792	0.000464925	0.514713	0.943	0.865	1	M-II	Gm12792
Vgll3	0.000478587	1.06319	0.358	0.203	1	M-II	Vgll3
Bves	0.000529844	0.803419	0.575	0.415	1	M-II	Bves
Ceacam3	0.000541315	0.792326	0.689	0.562	1	M-II	Ceacam3
St8sia1	0.000564489	0.579529	0.491	0.309	1	M-II	St8sia1
Notch21	0.000573199	0.585392	1	0.98	1	M-II	Notch2
Gm9825	0.000640331	0.909712	0.33	0.178	1	M-II	Gm9825
Trip6	0.00068468	0.613201	0.764	0.684	1	M-II	Trip6
Snai21	0.000715008	0.526207	0.755	0.609	1	M-II	Snai2
Rpgrip1	0.000730411	0.591636	0.906	0.813	1	M-II	Rpgrip1
Gpx4-ps2	0.000731468	0.608198	0.623	0.418	1	M-II	Gpx4-ps2
Anxa6	0.000756777	0.550385	0.906	0.88	1	M-II	Anxa6
Rab31	0.000766067	0.64255	0.726	0.605	1	M-II	Rab31
Dpysl3	0.000787994	0.879163	0.557	0.402	1	M-II	Dpysl3
Tshz31	0.000868223	0.747219	0.84	0.646	1	M-II	Tshz3
Zcchc24	0.000913255	0.882843	0.557	0.386	1	M-II	Zcchc24
Tram2	0.000964147	0.921503	0.708	0.641	1	M-II	Tram2
Pdgfrb	0.000974594	0.596086	0.736	0.555	1	M-II	Pdgfrb
Tmem45a	0.0010268	1.05934	0.406	0.257	1	M-II	Tmem45a
Rps19-ps4	0.00104802	1.35654	0.33	0.181	1	M-II	Rps19-ps4
Tmem181c-ps	0.00111222	1.13625	0.415	0.273	1	M-II	Tmem181c-ps
Hhat	0.00111861	1.33676	0.736	0.666	1	M-II	Hhat
Zfp423	0.00139921	1.34796	0.453	0.323	1	M-II	Zfp423
Pcp4l11	0.00145183	0.839224	0.264	0.138	1	M-II	Pcp4l1
Cacna2d1	0.0015046	0.860865	0.613	0.454	1	M-II	Cacna2d1
Adgrl2	0.00151982	1.08314	0.585	0.442	1	M-II	Adgrl2
Pkig	0.00158123	0.683265	0.755	0.74	1	M-II	Pkig
Atg2a	0.00159667	0.815321	0.538	0.372	1	M-II	Atg2a
Atg2a.1	0.00159667	0.815321	0.538	0.372	1	M-II	Atg2a.1
Olfr295	0.00163316	1.00505	0.594	0.406	1	M-II	Olfr295
Tmem200a1	0.00166015	0.581293	0.755	0.619	1	M-II	Tmem200a
Npr3	0.00183086	0.809933	0.425	0.275	1	M-II	Npr3
Slc24a5	0.00194629	0.558454	0.745	0.646	1	M-II	Slc24a5
Rdh101	0.00195689	0.651609	0.736	0.571	1	M-II	Rdh10
Rbfox2	0.00197216	0.669312	0.802	0.74	1	M-II	Rbfox2
Dnm1	0.00204061	0.968101	0.481	0.325	1	M-II	Dnm1
Ptprd	0.00205506	0.647714	0.802	0.693	1	M-II	Ptprd
Gm11627	0.00209735	1.33107	0.283	0.163	1	M-II	Gm11627
Triobp	0.0021052	0.549531	0.736	0.625	1	M-II	Triobp
Rnd31	0.00223001	0.602474	0.896	0.806	1	M-II	Rnd3
Pls3	0.00226495	0.544849	0.858	0.783	1	M-II	Pls3
Cldn19	0.00228854	0.818199	0.349	0.205	1	M-II	Cldn19
Timp31	0.00229173	0.717496	0.613	0.485	1	M-II	Timp3
Has2	0.0024623	1.41897	0.274	0.153	1	M-II	Has2
Ntf3	0.0025144	0.982169	0.33	0.208	1	M-II	Ntf3
Cd302	0.00254843	0.686182	0.547	0.391	1	M-II	Cd302
Lrrc17	0.00256043	0.848878	0.642	0.542	1	M-II	Lrrc17
Cdk61	0.00256779	0.6866	0.858	0.84	1	M-II	Cdk6
Klf14	0.00263834	0.975552	0.255	0.138	1	M-II	Klf14
B4galt11	0.00268939	0.503357	0.925	0.912	1	M-II	B4galt1
Nkx3-2	0.00294177	0.765987	0.481	0.323	1	M-II	Nkx3-2
Inpp4a1	0.00299561	0.710324	0.887	0.889	1	M-II	Inpp4a
Adcy1	0.00312209	1.02809	0.311	0.187	1	M-II	Adcy1
Sfxn1	0.00313061	0.609159	0.792	0.743	1	M-II	Sfxn1
Serpinb9	0.00333975	1.31787	0.274	0.16	1	M-II	Serpinb9
Ripk3	0.00339821	0.76239	0.528	0.404	1	M-II	Ripk3
Rpl30-ps10	0.00370241	1.93492	0.406	0.278	1	M-II	Rpl30-ps10
Gm14681	0.00378708	1.25845	0.274	0.156	1	M-II	Gm14681
Ramp3	0.00386436	1.0314	0.274	0.16	1	M-II	Ramp3
Ccdc102a	0.00391085	0.655239	0.632	0.521	1	M-II	Ccdc102a
Dpysl4	0.00392755	0.778389	0.538	0.424	1	M-II	Dpysl4
Dpysl4.1	0.00392755	0.778389	0.538	0.424	1	M-II	Dpysl4.1
Bcl11b	0.00394048	1.3538	0.292	0.176	1	M-II	Bcl11b
Antxr1	0.00427482	0.876721	0.547	0.415	1	M-II	Antxr1
Strip1	0.00430797	0.509523	0.698	0.603	1	M-II	Strip1
Svep1	0.00439006	0.573806	0.67	0.535	1	M-II	Svep1
Tbx2	0.00440674	0.539236	0.604	0.447	1	M-II	Tbx2
Olfr56	0.00441136	1.33274	0.311	0.19	1	M-II	Olfr56
Gypc	0.00477318	0.564463	0.651	0.544	1	M-II	Gypc
Tanc2	0.00488228	0.966693	0.594	0.463	1	M-II	Tanc2
Dcbld2	0.00497591	1.09774	0.736	0.675	1	M-II	Dcbld2
Gm19087	0.00500429	1.07852	0.358	0.23	1	M-II	Gm19087
Fkbp71	0.00526033	0.614807	0.642	0.546	1	M-II	Fkbp7
Sec61a2	0.00527669	0.635267	0.811	0.799	1	M-II	Sec61a2
Camk1g	0.00544474	0.870551	0.425	0.293	1	M-II	Camk1g
Stra6	0.00556776	1.09891	0.368	0.262	1	M-II	Stra6
Asxl3	0.00558436	1.01912	0.481	0.363	1	M-II	Asxl3
Olfr361	0.00566656	1.62796	0.274	0.16	1	M-II	Olfr361
Dppa2	0.00572202	0.580717	0.821	0.67	1	M-II	Dppa2
Syde1	0.00575164	0.631461	0.538	0.42	1	M-II	Syde1
Bgn	0.00575682	0.702483	0.566	0.467	1	M-II	Bgn
Col6a21	0.00576647	0.574143	0.462	0.33	1	M-II	Col6a2
Pitpnc1	0.00581616	0.63826	0.915	0.847	1	M-II	Pitpnc1
Gm26585	0.00657421	1.60053	0.255	0.144	1	M-II	Gm26585
Kdelr3	0.00660542	1.27163	0.377	0.269	1	M-II	Kdelr3
Pdlim3	0.00666424	0.525712	0.292	0.174	1	M-II	Pdlim3
Cd80	0.00702677	2.16725	0.255	0.144	1	M-II	Cd80
Stard8	0.00707443	1.0493	0.377	0.271	1	M-II	Stard8
Gm15515	0.00709592	0.55046	0.896	0.77	1	M-II	Gm15515
Nkd1	0.0071753	0.720957	0.594	0.512	1	M-II	Nkd1
Prickle1	0.0073485	0.773153	0.462	0.348	1	M-II	Prickle1
Slfn3.1	0.00753587	0.700676	0.17	0.305	1	M-II	Slfn3.1
Slfn3.3	0.00753587	0.700676	0.17	0.305	1	M-II	Slfn3.3
Zfp780b	0.00769914	0.812567	0.84	0.734	1	M-II	Zfp780b
Galnt17	0.00774726	0.669032	0.33	0.203	1	M-II	Galnt17
Gm20796	0.00783124	1.45761	0.274	0.158	1	M-II	Gm20796
Gm6475	0.00799087	0.590054	0.358	0.239	1	M-II	Gm6475
Gm13423	0.00811848	0.576553	0.84	0.758	1	M-II	Gm13423
Slc9b2	0.0081338	0.831772	0.406	0.269	1	M-II	Slc9b2
Zfp503	0.00837956	0.546036	0.679	0.564	1	M-II	Zfp503
Nudc-ps1	0.00857105	0.882046	0.387	0.273	1	M-II	Nudc-ps1
Kcp	0.00868932	0.70612	0.613	0.465	1	M-II	Kcp
Hmgb1-ps9	0.00916914	1.23195	0.264	0.153	1	M-II	Hmgb1-ps9
Tmprss11d1	0.00930974	1.18114	0.585	0.42	1	M-II	Tmprss11d
Mrvi1	0.00950918	1.32959	0.274	0.167	1	M-II	Mrvi1
Pitx21	2.36548e-23	3.85361	0.885	0.172	5.18893e-19	M-III	Pitx2
Zmat4	1.43226e-20	5.76343	0.5	0.046	3.14179e-16	M-III	Zmat4
Igf11	2.59503e-18	3.49997	0.962	0.344	5.69245e-14	M-III	Igf1
Sulf1	1.01361e-17	2.63165	0.808	0.168	2.22345e-13	M-III	Sulf1
Zfhx4	5.95487e-16	3.35987	0.885	0.304	1.30626e-11	M-III	Zfhx4
Tnc	1.38217e-13	3.15556	0.577	0.105	3.03193e-09	M-III	Tnc
Col14a11	4.6975e-13	2.46102	0.885	0.31	1.03044e-08	M-III	Col14a1
Scrn1	7.16671e-13	2.46399	0.923	0.373	1.57209e-08	M-III	Scrn1
Isl1	1.05672e-12	2.20005	0.923	0.409	2.31803e-08	M-III	Isl1
Inpp4b	4.90331e-12	4.09708	0.346	0.038	1.07559e-07	M-III	Inpp4b
Cthrc1	5.25891e-12	3.05009	0.808	0.258	1.1536e-07	M-III	Cthrc1
Cthrc1.1	5.25891e-12	3.05009	0.808	0.258	1.1536e-07	M-III	Cthrc1.1
Gabrb1	2.27332e-11	6.42573	0.423	0.071	4.98675e-07	M-III	Gabrb1
Ndnf	7.83459e-11	2.78533	0.692	0.21	1.7186e-06	M-III	Ndnf
Barx11	1.98884e-10	2.22377	0.885	0.342	4.36273e-06	M-III	Barx1
Flrt31	5.60484e-10	2.90171	0.808	0.338	1.22948e-05	M-III	Flrt3
Gria2	5.72135e-10	4.46132	0.731	0.281	1.25504e-05	M-III	Gria2
Tmem119	1.63742e-09	2.64652	0.654	0.212	3.59184e-05	M-III	Tmem119
Abi3bp	1.64618e-09	3.85433	0.423	0.08	3.61106e-05	M-III	Abi3bp
6330403K07Rik2	1.88209e-09	1.32424	1	0.855	4.12855e-05	M-III	6330403K07Rik
Cux21	2.69566e-09	1.81594	1	0.966	5.91319e-05	M-III	Cux2
Nrk1	2.87204e-09	1.85466	0.962	0.679	6.3001e-05	M-III	Nrk
Rsrp1	3.39971e-09	1.06807	1	0.989	7.45761e-05	M-III	Rsrp1
Lsamp	4.1247e-09	2.46788	0.808	0.34	9.04795e-05	M-III	Lsamp
Sorcs1	1.11457e-08	4.39013	0.269	0.034	0.000244493	M-III	Sorcs1
Col4a6	1.43942e-08	3.32518	0.346	0.059	0.00031575	M-III	Col4a6
Col4a6.1	1.43942e-08	3.32518	0.346	0.059	0.00031575	M-III	Col4a6.1
Tnfrsf19	1.58478e-08	3.43982	0.5	0.134	0.000347637	M-III	Tnfrsf19
Adam22	2.27904e-08	1.29894	1	0.918	0.000499929	M-III	Adam22
Fam162b1	2.42456e-08	2.35349	0.5	0.128	0.000531851	M-III	Fam162b
Saa31	2.43457e-08	1.08688	1	1	0.000534047	M-III	Saa3
Pdgfc	4.08547e-08	2.74005	0.769	0.382	0.00089619	M-III	Pdgfc
Cttnbp2	5.25037e-08	3.98932	0.269	0.038	0.00115172	M-III	Cttnbp2
Lhfpl1	8.90137e-08	4.17279	0.269	0.04	0.00195261	M-III	Lhfpl1
Arhgap29	1.03355e-07	2.46959	0.654	0.264	0.0022672	M-III	Arhgap29
Id2	1.11195e-07	1.89361	0.962	0.742	0.00243917	M-III	Id2
Fam171b	1.16402e-07	2.78144	0.538	0.164	0.00255338	M-III	Fam171b
Tcf21	1.17004e-07	1.76775	0.923	0.648	0.00256659	M-III	Tcf21
Ror11	1.18266e-07	2.41937	0.731	0.34	0.00259428	M-III	Ror1
Mmp161	1.81305e-07	1.73073	0.923	0.497	0.00397712	M-III	Mmp16
Srgap1	1.92992e-07	2.70656	0.615	0.229	0.00423346	M-III	Srgap1
Tcim	2.10919e-07	2.4582	0.692	0.319	0.00462672	M-III	Tcim
Capn61	2.25315e-07	1.61062	0.962	0.807	0.00494251	M-III	Capn6
Celf2	5.12225e-07	2.02682	0.846	0.512	0.0112362	M-III	Celf2
Map1b2	6.09557e-07	1.22286	1	0.792	0.0133713	M-III	Map1b
Snhg11	7.01285e-07	0.765251	1	1	0.0153834	M-III	Snhg11
Kcnj8	7.77104e-07	1.36105	0.808	0.338	0.0170466	M-III	Kcnj8
Maml2	8.26878e-07	1.92977	0.846	0.449	0.0181384	M-III	Maml2
Crispld2	8.4087e-07	2.22548	0.692	0.304	0.0184453	M-III	Crispld2
Ccdc801	1.15757e-06	1.41442	1	0.704	0.0253925	M-III	Ccdc80
Tmtc1	1.16248e-06	4.39192	0.269	0.048	0.0255001	M-III	Tmtc1
Galntl6	1.17233e-06	1.68495	1	0.79	0.0257163	M-III	Galntl6
B3galt1	1.35197e-06	3.79508	0.346	0.08	0.0296568	M-III	B3galt1
Ntm	1.5504e-06	2.35374	0.654	0.291	0.0340096	M-III	Ntm
Wsb11	2.26007e-06	0.970421	0.962	0.931	0.049577	M-III	Wsb1
Gabarap	2.54928e-06	0.731354	1	0.948	0.055921	M-III	Gabarap
Nefl	2.67436e-06	2.04912	0.577	0.214	0.0586648	M-III	Nefl
Hoxb6	3.14475e-06	2.36976	0.654	0.315	0.0689832	M-III	Hoxb6
Rbms31	3.72386e-06	1.14167	1	0.924	0.0816865	M-III	Rbms3
Id4	3.87535e-06	3.84137	0.308	0.069	0.0850098	M-III	Id4
Trmu	4.64915e-06	1.734	0.692	0.361	0.101984	M-III	Trmu
Grina	4.71612e-06	2.02116	0.692	0.367	0.103453	M-III	Grina
Maf	5.47813e-06	1.90304	0.808	0.457	0.120168	M-III	Maf
Mfap41	6.9186e-06	1.18342	0.962	0.723	0.151766	M-III	Mfap4
Tmtc2	8.67945e-06	3.09895	0.423	0.134	0.190392	M-III	Tmtc2
Dusp26	8.69456e-06	2.51373	0.423	0.13	0.190724	M-III	Dusp26
Rprm	1.16836e-05	3.08419	0.423	0.132	0.256291	M-III	Rprm
Ramp1	1.26848e-05	2.06195	0.577	0.228	0.278254	M-III	Ramp1
Bnc2	1.34122e-05	1.71822	0.808	0.484	0.294209	M-III	Bnc2
Dtx3	1.51863e-05	0.981027	0.962	0.797	0.333127	M-III	Dtx3
Ogt	1.60583e-05	0.831409	1	0.914	0.352255	M-III	Ogt
Phactr22	1.86828e-05	0.881725	1	0.901	0.409826	M-III	Phactr2
Ssbp2	1.90838e-05	1.01576	1	0.922	0.418622	M-III	Ssbp2
Grhl1	2.28412e-05	4.73926	0.269	0.061	0.501045	M-III	Grhl1
Osr11	2.52731e-05	1.96841	0.692	0.329	0.55439	M-III	Osr1
Efna3	2.59981e-05	2.45257	0.5	0.201	0.570295	M-III	Efna3
Ctsa	2.72129e-05	0.818082	1	0.893	0.596943	M-III	Ctsa
Cspg5	3.4609e-05	1.65261	0.923	0.696	0.759183	M-III	Cspg5
Wasf1	3.53236e-05	2.17502	0.731	0.516	0.774858	M-III	Wasf1
Bcl11a	3.74654e-05	1.21498	0.846	0.74	0.82184	M-III	Bcl11a
Syne4	3.86129e-05	1.85388	0.654	0.379	0.847013	M-III	Syne4
Pgm5	4.15413e-05	2.9526	0.5	0.216	0.911249	M-III	Pgm5
Tle4	4.17099e-05	2.13536	0.462	0.161	0.914948	M-III	Tle4
Plxdc2	4.43863e-05	1.98037	0.769	0.403	0.973658	M-III	Plxdc2
Ndrg2	4.64223e-05	1.90723	0.538	0.22	1	M-III	Ndrg2
Klf5	4.72774e-05	2.92744	0.308	0.078	1	M-III	Klf5
Slc4a3	5.29948e-05	2.01864	0.615	0.289	1	M-III	Slc4a3
Atat1	5.33765e-05	1.21066	0.923	0.797	1	M-III	Atat1
Bhlhe41	5.548e-05	0.616709	1	0.998	1	M-III	Bhlhe41
Serinc2	5.98657e-05	1.42702	0.692	0.331	1	M-III	Serinc2
Mn1	6.23022e-05	1.41596	0.808	0.505	1	M-III	Mn1
Map3k20	6.41838e-05	0.519132	1	0.889	1	M-III	Map3k20
Zmiz1	6.86014e-05	1.18518	0.923	0.807	1	M-III	Zmiz1
Ddit3	6.86336e-05	1.98603	0.654	0.344	1	M-III	Ddit3
Zfp280d1	7.21185e-05	0.701892	1	0.996	1	M-III	Zfp280d
Col1a21	8.39574e-05	0.733185	1	0.853	1	M-III	Col1a2
Id3	8.48335e-05	1.35011	0.846	0.635	1	M-III	Id3
Uroc1	9.14766e-05	3.31673	0.462	0.184	1	M-III	Uroc1
Csrp2	9.1927e-05	1.30728	0.885	0.748	1	M-III	Csrp2
Ube2e3	0.000108524	1.04761	0.923	0.946	1	M-III	Ube2e3
Ntng2	0.000111994	3.12618	0.269	0.067	1	M-III	Ntng2
Slc25a361	0.000112388	0.853694	0.962	0.983	1	M-III	Slc25a36
Ncam11	0.000112637	1.26049	0.962	0.805	1	M-III	Ncam1
Pcbp31	0.000115211	1.12634	0.769	0.446	1	M-III	Pcbp3
Sars	0.000118024	0.870939	0.885	0.769	1	M-III	Sars
Sox111	0.000133588	0.967631	1	0.973	1	M-III	Sox11
Vcan	0.000151077	1.85404	0.538	0.222	1	M-III	Vcan
Rasgef1b	0.000154747	2.8432	0.385	0.14	1	M-III	Rasgef1b
Sulf21	0.000154864	0.963893	1	0.853	1	M-III	Sulf2
Rtn4rl1	0.000162059	2.34989	0.385	0.132	1	M-III	Rtn4rl1
Ldhb1	0.000169321	0.760378	1	0.828	1	M-III	Ldhb
Plpp3	0.000176368	1.71384	0.731	0.564	1	M-III	Plpp3
Nr2f22	0.000178662	0.762131	1	0.855	1	M-III	Nr2f2
Csrnp3	0.000181545	2.52614	0.5	0.224	1	M-III	Csrnp3
H13	0.000184615	0.735986	0.885	0.891	1	M-III	H13
Unc5c2	0.000188548	1.13013	1	0.793	1	M-III	Unc5c
Igfbp5	0.00019614	1.37427	0.769	0.495	1	M-III	Igfbp5
Ifitm11	0.000199333	1.04669	0.885	0.761	1	M-III	Ifitm1
Klhl7	0.000200383	1.11686	0.923	0.688	1	M-III	Klhl7
Cdh2	0.000219233	1.27053	0.885	0.681	1	M-III	Cdh2
Tfap2a	0.000231359	2.14448	0.808	0.61	1	M-III	Tfap2a
Plppr3	0.000238189	1.32251	0.808	0.654	1	M-III	Plppr3
Atp6ap2	0.000256381	1.19043	0.846	0.541	1	M-III	Atp6ap2
Gnb4	0.000273407	1.43388	0.692	0.459	1	M-III	Gnb4
Usp4	0.000282208	0.975729	0.923	0.868	1	M-III	Usp4
Ccser1	0.000287774	2.53189	0.462	0.212	1	M-III	Ccser1
Use1	0.000306665	1.07758	0.846	0.788	1	M-III	Use1
Hoxc4	0.000324908	1.95962	0.577	0.3	1	M-III	Hoxc4
Zfp784	0.00035042	2.28978	0.346	0.12	1	M-III	Zfp784
Epha31	0.0003529	1.49902	0.808	0.606	1	M-III	Epha3
Nfia1	0.000358464	0.769685	1	0.987	1	M-III	Nfia
Shisa2	0.000371257	2.33699	0.462	0.208	1	M-III	Shisa2
Kitl	0.000401401	2.59277	0.346	0.126	1	M-III	Kitl
1110065P20Rik	0.000408935	1.82251	0.577	0.344	1	M-III	1110065P20Rik
Klf6	0.000415897	1.67024	0.692	0.486	1	M-III	Klf6
Itm2a2	0.00045509	1.03266	0.885	0.904	1	M-III	Itm2a
Pde5a	0.000466477	2.21806	0.769	0.545	1	M-III	Pde5a
Gm48774	0.000472871	1.61385	0.731	0.4	1	M-III	Gm48774
Hoxa7	0.000480019	2.53249	0.269	0.078	1	M-III	Hoxa7
Id1	0.000502323	1.03495	0.885	0.744	1	M-III	Id1
Galnt14	0.000509401	3.74646	0.269	0.082	1	M-III	Galnt14
Loxl1	0.000552409	1.00217	0.885	0.673	1	M-III	Loxl1
Mfap22	0.000568859	0.562487	1	0.989	1	M-III	Mfap2
Dync1i2	0.000574182	0.677807	1	0.977	1	M-III	Dync1i2
Ip6k1	0.000595175	1.33365	0.846	0.627	1	M-III	Ip6k1
Trpc5	0.000619373	3.11574	0.346	0.132	1	M-III	Trpc5
Zfp442	0.000644708	1.73284	0.769	0.493	1	M-III	Zfp442
Cdc45	0.000664429	0.842106	0.885	0.822	1	M-III	Cdc45
Kdm6b1	0.000727747	0.595052	1	1	1	M-III	Kdm6b
Golim4	0.000808247	1.27031	0.923	0.688	1	M-III	Golim4
Meis12	0.000819217	0.518666	0.962	0.946	1	M-III	Meis1
Fos	0.000821044	1.53843	0.731	0.491	1	M-III	Fos
Lix1	0.000844678	3.62145	0.462	0.231	1	M-III	Lix1
Sesn31	0.000873072	1.06458	0.885	0.7	1	M-III	Sesn3
Meis3	0.000893137	1.7095	0.654	0.488	1	M-III	Meis3
Gm4804	0.000907534	3.67484	0.269	0.084	1	M-III	Gm4804
Gm10721	0.000922719	1.57154	0.385	0.143	1	M-III	Gm10721
Fat1	0.000926087	1.26979	0.808	0.688	1	M-III	Fat1
Mafb	0.000945475	2.3448	0.308	0.105	1	M-III	Mafb
Tgfb1i1	0.000991023	1.35412	0.692	0.444	1	M-III	Tgfb1i1
Zfyve1	0.00105712	1.11784	0.846	0.568	1	M-III	Zfyve1
Gli3	0.00106577	1.00661	0.808	0.488	1	M-III	Gli3
Rnf180	0.00108287	2.83191	0.269	0.088	1	M-III	Rnf180
Olfr410	0.00117177	3.40773	0.385	0.149	1	M-III	Olfr410
Gm10240	0.00128502	1.21914	0.923	0.994	1	M-III	Gm10240
Gm13370	0.00128502	1.21914	0.923	0.994	1	M-III	Gm13370
Olfr224	0.00129996	3.56663	0.308	0.113	1	M-III	Olfr224
Iah1	0.0013061	1.00842	0.769	0.539	1	M-III	Iah1
Abcg2	0.00130917	1.34357	0.808	0.6	1	M-III	Abcg2
Slc39a6	0.00134308	1.44021	0.731	0.642	1	M-III	Slc39a6
Cyp4f17	0.00140358	1.21677	0.808	0.583	1	M-III	Cyp4f17
Gm15604	0.00140457	3.69319	0.308	0.113	1	M-III	Gm15604
Vmn1r74	0.00140589	3.49163	0.308	0.109	1	M-III	Vmn1r74
Olfr273	0.00145938	3.32266	0.385	0.157	1	M-III	Olfr273
Kiz	0.00147066	1.14279	0.731	0.499	1	M-III	Kiz
Col4a5	0.00147578	1.741	0.385	0.155	1	M-III	Col4a5
Olfr1431	0.00148396	3.64187	0.269	0.086	1	M-III	Olfr1431
Lrrc42	0.00149235	1.06318	0.769	0.572	1	M-III	Lrrc42
Gpr45	0.00149459	2.03535	0.462	0.226	1	M-III	Gpr45
Mmp12	0.00150575	2.12451	0.615	0.361	1	M-III	Mmp12
Dusp1	0.00150917	1.57206	0.692	0.526	1	M-III	Dusp1
Plec	0.00152102	1.7369	0.692	0.499	1	M-III	Plec
Nfic	0.00152807	1.22002	0.808	0.608	1	M-III	Nfic
Ubl7	0.0015529	0.795928	0.846	0.753	1	M-III	Ubl7
Gramd1a	0.00160178	1.17829	0.731	0.553	1	M-III	Gramd1a
Cntn1	0.00161103	4.10098	0.5	0.293	1	M-III	Cntn1
Gm48674	0.00161567	3.24875	0.385	0.17	1	M-III	Gm48674
Ash1l	0.00167117	1.11852	0.885	0.755	1	M-III	Ash1l
Gm9443	0.00169695	2.15851	0.731	0.53	1	M-III	Gm9443
Nop53	0.00173591	0.603549	1	0.952	1	M-III	Nop53
2001-06-01	0.00175871	0.861426	0.923	0.836	1	M-III	Jun
Skap2	0.00182444	1.30957	0.692	0.465	1	M-III	Skap2
Slc16a2	0.00188332	1.63568	0.462	0.214	1	M-III	Slc16a2
Gabrb2	0.00191915	2.67125	0.308	0.117	1	M-III	Gabrb2
Gpc6	0.00191954	0.974116	0.885	0.709	1	M-III	Gpc6
Tcf7l2	0.00202664	0.513931	1	0.994	1	M-III	Tcf7l2
Usp29	0.00205487	1.60508	0.808	0.686	1	M-III	Usp29
Ccl27a	0.00205585	1.23605	0.654	0.514	1	M-III	Ccl27a
Pum1	0.00206435	0.713269	0.923	0.918	1	M-III	Pum1
Pum1.1	0.00206435	0.713269	0.923	0.918	1	M-III	Pum1.1
Gm10337	0.00208611	3.2268	0.269	0.09	1	M-III	Gm10337
Arhgap31	0.00213954	1.91232	0.692	0.572	1	M-III	Arhgap31
Trafd1	0.00215671	0.961408	0.769	0.644	1	M-III	Trafd1
Hoxb8	0.00216021	2.78625	0.308	0.117	1	M-III	Hoxb8
Rbpms2	0.00216067	1.92414	0.5	0.3	1	M-III	Rbpms2
Zmym51	0.00221599	0.818364	0.962	0.797	1	M-III	Zmym5
Msrb2	0.00227415	2.13909	0.308	0.117	1	M-III	Msrb2
Pmp22	0.00238161	1.92118	0.615	0.468	1	M-III	Pmp22
Zfp950	0.00240391	0.790835	1	0.824	1	M-III	Zfp950
Socs3	0.00254395	1.26579	0.577	0.34	1	M-III	Socs3
Tfr2	0.0025984	1.61315	0.423	0.191	1	M-III	Tfr2
Zfp572	0.0026089	0.722652	0.923	0.73	1	M-III	Zfp57
Stx5a	0.00270771	0.782791	0.808	0.857	1	M-III	Stx5a
Tia11	0.00273208	0.706093	1	0.979	1	M-III	Tia1
Skil	0.00273509	0.902659	0.885	0.719	1	M-III	Skil
Gm43960	0.00278293	1.78077	0.923	0.922	1	M-III	Gm43960
Rtl41	0.00280265	2.15044	0.462	0.241	1	M-III	Rtl4
Hbp1	0.0029804	0.661703	1	0.857	1	M-III	Hbp1
Lancl1	0.00307386	0.83937	0.769	0.673	1	M-III	Lancl1
Sfrp2	0.00307409	2.1391	0.577	0.442	1	M-III	Sfrp2
Lamb2	0.00308871	1.26633	0.654	0.417	1	M-III	Lamb2
Alkbh8	0.00312455	1.26434	0.808	0.706	1	M-III	Alkbh8
Gm48841	0.00313766	1.42915	0.885	0.725	1	M-III	Gm48841
Mturn	0.00315854	1.62628	0.308	0.109	1	M-III	Mturn
Gdi1	0.0032085	0.814413	0.923	0.902	1	M-III	Gdi1
Ugdh	0.00325728	0.959367	0.731	0.656	1	M-III	Ugdh
Slc22a21	0.00327045	1.88286	0.269	0.094	1	M-III	Slc22a21
Dbp	0.00335424	2.51512	0.308	0.126	1	M-III	Dbp
Cdk20	0.00342817	2.07522	0.346	0.147	1	M-III	Cdk20
Gm13722	0.0034379	1.49762	0.769	0.518	1	M-III	Gm13722
Cd2481	0.00348459	0.643583	0.923	0.694	1	M-III	Cd248
Slc2a4	0.00358618	1.56709	0.346	0.141	1	M-III	Slc2a4
Vps35l	0.00369321	0.775078	0.885	0.753	1	M-III	Vps35l
Cpsf3	0.00370068	0.78817	0.885	0.797	1	M-III	Cpsf3
BC035947	0.00370906	0.876703	0.154	0.463	1	M-III	BC035947
Fam71e1	0.00374829	1.77923	0.462	0.249	1	M-III	Fam71e1
Arfip2	0.0037704	1.3105	0.654	0.514	1	M-III	Arfip2
Gm8325	0.00381371	2.94641	0.308	0.109	1	M-III	Gm8325
Pttg1ip	0.00383364	0.742358	0.846	0.79	1	M-III	Pttg1ip
Luc7l2	0.00389839	1.196	1	0.897	1	M-III	Luc7l2
Fez1	0.00392974	2.02485	0.385	0.191	1	M-III	Fez1
Plat	0.00396647	1.11614	0.692	0.484	1	M-III	Plat
Slc12a2	0.00396844	1.65944	0.577	0.402	1	M-III	Slc12a2
Csdc2	0.00397704	1.78195	0.654	0.461	1	M-III	Csdc2
Kdm5b	0.00402383	0.834008	1	0.941	1	M-III	Kdm5b
Usp30	0.00425499	2.03856	0.385	0.185	1	M-III	Usp30
Cep19	0.0043278	1.49614	0.615	0.424	1	M-III	Cep19
Rara	0.00433003	1.42666	0.769	0.608	1	M-III	Rara
H2aw	0.00435435	1.13332	0.692	0.574	1	M-III	H2aw
Pex13	0.00446396	0.99018	0.769	0.62	1	M-III	Pex13
Pcmtd2	0.00456861	1.18409	0.654	0.545	1	M-III	Pcmtd2
Pbx1	0.00463649	1.03545	0.923	0.916	1	M-III	Pbx1
Lrrn31	0.00475505	1.6441	0.538	0.333	1	M-III	Lrrn3
Rusc1	0.00479716	1.73238	0.385	0.176	1	M-III	Rusc1
Vmn1r85	0.00488225	2.78411	0.462	0.229	1	M-III	Vmn1r85
Slc8a1	0.00494605	1.68991	0.462	0.262	1	M-III	Slc8a1
Itgb1	0.00496649	0.557542	0.885	0.943	1	M-III	Itgb1
Adprm	0.00501098	1.2626	0.5	0.293	1	M-III	Adprm
Fgf11	0.00531632	2.57978	0.346	0.155	1	M-III	Fgf11
Mapk7	0.00543873	1.09678	0.692	0.579	1	M-III	Mapk7
Gm10593	0.00545161	1.6846	0.269	0.098	1	M-III	Gm10593
Gm15443	0.00557489	1.14001	0.769	0.56	1	M-III	Gm15443
Rpsa-ps9	0.00564913	2.35717	0.038	0.296	1	M-III	Rpsa-ps9
Aldh6a1	0.00567836	1.17323	0.654	0.438	1	M-III	Aldh6a1
Gabra11	0.0057137	2.36991	0.346	0.17	1	M-III	Gabra1
Stard5	0.00576522	1.18625	0.615	0.377	1	M-III	Stard5
Alas1	0.00581925	0.810981	0.731	0.572	1	M-III	Alas1
Mdp1	0.00586252	1.00987	0.769	0.61	1	M-III	Mdp1
Hemk1	0.00589807	2.17912	0.346	0.168	1	M-III	Hemk1
Tcaf1	0.00590862	1.02551	0.731	0.675	1	M-III	Tcaf1
Sqstm1	0.00595075	0.504214	1	0.874	1	M-III	Sqstm1
Gm13102	0.00629813	4.32573	0.077	0.338	1	M-III	Gm13102
Prex2	0.00631306	1.60823	0.923	0.92	1	M-III	Prex2
Col12a1	0.00632656	2.16639	0.269	0.105	1	M-III	Col12a1
Npnt	0.00640859	1.48693	0.654	0.478	1	M-III	Npnt
Kif1a	0.00647936	1.75351	0.385	0.191	1	M-III	Kif1a
Cacnb3	0.00648103	1.15457	0.692	0.539	1	M-III	Cacnb3
Uqcc1	0.00658937	0.945384	0.731	0.612	1	M-III	Uqcc1
Hmgb1-ps3	0.00667675	1.13507	0.115	0.398	1	M-III	Hmgb1-ps3
Pramel4	0.00672254	1.5119	0.077	0.34	1	M-III	Pramel4
Sema5a2	0.00674734	0.550945	1	0.849	1	M-III	Sema5a
Rtl8c	0.0067563	1.64449	0.5	0.283	1	M-III	Rtl8c
Rtl8c.1	0.0067563	1.64449	0.5	0.283	1	M-III	Rtl8c.1
Thbs3	0.00681486	1.96067	0.346	0.168	1	M-III	Thbs3
Ift46	0.0068234	0.743184	0.885	0.772	1	M-III	Ift46
Ccdc141	0.00695343	3.01116	0.615	0.509	1	M-III	Ccdc141
Kmt2d	0.00706795	0.530518	1	0.992	1	M-III	Kmt2d
Ech1	0.00708278	0.732323	0.885	0.805	1	M-III	Ech1
Rbfox21	0.00725349	0.622002	0.923	0.744	1	M-III	Rbfox2
Tmem38a	0.00727372	2.45724	0.346	0.178	1	M-III	Tmem38a
Vmn2r25	0.0072772	2.15934	0.077	0.35	1	M-III	Vmn2r25
Ric8a	0.00730579	1.08996	0.692	0.438	1	M-III	Ric8a
Plekhg1	0.00733883	2.10842	0.462	0.285	1	M-III	Plekhg1
Gm5620	0.00745434	2.06106	0.038	0.287	1	M-III	Gm5620
Cdc42ep3	0.00747911	1.32407	0.654	0.495	1	M-III	Cdc42ep3
Pepd	0.00756565	1.02102	0.654	0.543	1	M-III	Pepd
Cnot2	0.00764033	0.86067	0.846	0.746	1	M-III	Cnot2
Anxa2	0.00764776	0.619861	0.962	0.88	1	M-III	Anxa2
Robo1	0.00765196	1.48213	0.731	0.553	1	M-III	Robo1
Plpbp	0.0076751	1.36922	0.654	0.568	1	M-III	Plpbp
Gal3st3	0.00774743	1.88473	0.538	0.331	1	M-III	Gal3st3
Zfp160	0.00779073	1.29717	0.654	0.457	1	M-III	Zfp160
Elovl4	0.00782188	2.37246	0.269	0.107	1	M-III	Elovl4
Calcoco1	0.00791293	0.852022	0.846	0.698	1	M-III	Calcoco1
Bmp1	0.007919	0.971682	0.769	0.665	1	M-III	Bmp1
Cttn	0.00800613	0.629412	0.923	0.874	1	M-III	Cttn
Arhgef401	0.00801969	0.909675	0.923	0.92	1	M-III	Arhgef40
Gm9104	0.00802804	1.9846	0.038	0.279	1	M-III	Gm9104
Hoxb5	0.00812641	1.25544	0.615	0.476	1	M-III	Hoxb5
Zfp5031	0.00821541	0.953671	0.808	0.576	1	M-III	Zfp503
Gm157961	0.00829105	3.12792	0.423	0.245	1	M-III	Gm15796
Gm48365	0.00832534	1.82387	0.346	0.157	1	M-III	Gm48365
Lrp1	0.00835811	0.717586	0.846	0.725	1	M-III	Lrp1
Kdm5a	0.00836568	0.951786	0.962	0.866	1	M-III	Kdm5a
Bbx	0.00838705	0.8312	0.846	0.671	1	M-III	Bbx
Mov10	0.00841864	0.791993	0.769	0.688	1	M-III	Mov10
Sv2c	0.00844997	2.91281	0.346	0.159	1	M-III	Sv2c
Traf4	0.00845577	1.158	0.808	0.702	1	M-III	Traf4
Nrp2	0.00854068	3.6095	0.615	0.468	1	M-III	Nrp2
Ccdc88a	0.00864456	1.13941	0.731	0.637	1	M-III	Ccdc88a
Fzr1	0.00872281	0.990444	0.692	0.562	1	M-III	Fzr1
Tulp1	0.00892766	1.70769	0.769	0.639	1	M-III	Tulp1
Gm8276	0.00906204	1.43807	0.115	0.394	1	M-III	Gm8276
Pias1	0.00912934	0.998339	0.769	0.614	1	M-III	Pias1
Bbs9	0.0092543	1.46874	0.346	0.155	1	M-III	Bbs9
Pnmal2	0.00925625	1.57837	0.269	0.107	1	M-III	Pnmal2
Tiparp	0.00938549	1.17886	0.654	0.444	1	M-III	Tiparp
Limk1	0.00943765	2.22612	0.308	0.138	1	M-III	Limk1
Txndc15	0.00949122	0.844715	0.885	0.776	1	M-III	Txndc15
Acbd3	0.00949598	1.32062	0.654	0.499	1	M-III	Acbd3
Nkain41	0.00955007	1.28777	0.692	0.499	1	M-III	Nkain4
Ncan	0.0095993	0.672522	0.962	0.893	1	M-III	Ncan
Gm266	0.00965011	0.811189	0.731	0.554	1	M-III	Gm266
Gm5742	0.00966105	2.9797	0.5	0.312	1	M-III	Gm5742
Frem1	0.00975324	0.937333	0.846	0.589	1	M-III	Frem1
Tbx21	0.00977097	1.17281	0.731	0.465	1	M-III	Tbx2
Sgta	0.00987288	0.600241	0.846	0.866	1	M-III	Sgta
H3c15	1.30929e-38	3.4958	0.659	0.096	2.87206e-34	M-PI	H3c15
Fbxo5	9.55279e-37	2.87753	0.835	0.234	2.0955e-32	M-PI	Fbxo5
Pclaf	2.94147e-36	2.56988	1	0.751	6.4524e-32	M-PI	Pclaf
Asf1b	2.08183e-35	2.48488	0.846	0.216	4.56671e-31	M-PI	Asf1b
H3c13	1.83532e-33	3.34622	0.769	0.216	4.02597e-29	M-PI	H3c13
Pbk	4.54135e-32	2.63805	0.747	0.168	9.9619e-28	M-PI	Pbk
Tk1	7.07002e-32	2.25966	0.978	0.668	1.55088e-27	M-PI	Tk1
Clspn	3.37629e-31	2.67689	0.791	0.221	7.40622e-27	M-PI	Clspn
Tubb5	1.87219e-30	0.824842	1	1	4.10684e-26	M-PI	Tubb5
Cdk1	4.32085e-30	1.81318	0.989	0.45	9.47822e-26	M-PI	Cdk1
Rad51ap1	5.46222e-30	3.10576	0.769	0.245	1.19819e-25	M-PI	Rad51ap1
Rad51	2.46786e-28	2.27607	0.868	0.345	5.4135e-24	M-PI	Rad51
Tyms	3.1635e-28	1.68809	1	0.817	6.93945e-24	M-PI	Tyms
Rrm2	3.38673e-28	2.13632	0.945	0.483	7.42914e-24	M-PI	Rrm2
Atad2	6.32117e-28	2.30563	0.967	0.762	1.38661e-23	M-PI	Atad2
Atad2.1	6.32117e-28	2.30563	0.967	0.762	1.38661e-23	M-PI	Atad2.1
Ccne2	2.0147e-27	2.66543	0.791	0.303	4.41946e-23	M-PI	Ccne2
Ncaph	5.40017e-27	2.05877	0.923	0.371	1.18458e-22	M-PI	Ncaph
Top2a	6.05619e-27	2.46457	0.923	0.48	1.32848e-22	M-PI	Top2a
Kntc1	7.29787e-27	2.44662	0.736	0.197	1.60086e-22	M-PI	Kntc1
Dek	7.86607e-27	1.27639	1	0.937	1.7255e-22	M-PI	Dek
Exo1	4.66696e-26	2.41904	0.846	0.415	1.02374e-21	M-PI	Exo1
Spc25	4.73348e-26	2.35755	0.813	0.275	1.03834e-21	M-PI	Spc25
Fen1	4.92739e-26	1.79135	0.956	0.489	1.08087e-21	M-PI	Fen1
Incenp	8.11266e-26	2.54809	0.714	0.19	1.77959e-21	M-PI	Incenp
Cdca2	1.25804e-25	2.42437	0.703	0.19	2.75964e-21	M-PI	Cdca2
Rrm1	1.40397e-25	1.54785	0.989	0.841	3.07976e-21	M-PI	Rrm1
Fam111a	1.60786e-25	2.3737	0.769	0.249	3.527e-21	M-PI	Fam111a
Cenpk	1.61516e-25	1.87051	0.934	0.487	3.54301e-21	M-PI	Cenpk
Gmnn	3.25509e-25	1.65395	0.934	0.448	7.14036e-21	M-PI	Gmnn
Pkmyt1	1.0674e-24	2.47314	0.747	0.258	2.34145e-20	M-PI	Pkmyt1
Cenpm	1.75933e-24	1.91818	0.813	0.314	3.85926e-20	M-PI	Cenpm
Smc2	4.3062e-24	1.71029	0.967	0.592	9.44608e-20	M-PI	Smc2
Lig1	1.48229e-23	1.83991	0.945	0.672	3.25156e-19	M-PI	Lig1
Cenph	1.50377e-23	2.19762	0.879	0.445	3.29868e-19	M-PI	Cenph
Ncapg2	7.98888e-23	2.69728	0.78	0.345	1.75244e-18	M-PI	Ncapg2
Tcf19	8.52609e-23	2.52119	0.67	0.21	1.87028e-18	M-PI	Tcf19
Spc24	1.39795e-22	1.96176	0.956	0.672	3.06655e-18	M-PI	Spc24
H2ac8	3.25938e-22	2.29743	0.835	0.378	7.14978e-18	M-PI	H2ac8
Tuba1b	3.47342e-22	0.938385	1	0.978	7.61929e-18	M-PI	Tuba1b
Smc4	5.27743e-22	1.80734	0.945	0.64	1.15766e-17	M-PI	Smc4
Cdc7	5.36604e-22	1.57618	0.956	0.633	1.17709e-17	M-PI	Cdc7
Ckap2l	5.4407e-22	2.60646	0.626	0.168	1.19347e-17	M-PI	Ckap2l
E2f8	8.84981e-22	3.14063	0.615	0.188	1.94129e-17	M-PI	E2f8
Sgo2a	9.0125e-22	2.1972	0.659	0.179	1.97698e-17	M-PI	Sgo2a
Hist1h2ap	1.21674e-21	3.08531	0.967	0.755	2.66905e-17	M-PI	Hist1h2ap
Mcm10	1.42969e-21	2.37928	0.692	0.236	3.13616e-17	M-PI	Mcm10
Prim1	2.89805e-21	1.61448	0.945	0.679	6.35717e-17	M-PI	Prim1
Hist1h2ao	3.92842e-21	2.92871	0.473	0.092	8.61738e-17	M-PI	Hist1h2ao
Plk1	4.41156e-21	1.95989	0.681	0.199	9.67721e-17	M-PI	Plk1
Gm4739	6.2691e-21	1.26396	1	0.882	1.37519e-16	M-PI	Gm4739
Dtl	9.62579e-21	1.73229	0.967	0.694	2.11151e-16	M-PI	Dtl
Sgo1	1.08008e-20	2.02966	0.681	0.216	2.36927e-16	M-PI	Sgo1
Hmgb2	1.22263e-20	1.25875	1	0.926	2.68196e-16	M-PI	Hmgb2
Stil	1.50472e-20	2.77519	0.593	0.17	3.30076e-16	M-PI	Stil
Pole	1.71133e-20	1.91384	0.791	0.338	3.75397e-16	M-PI	Pole
Ncapd2	2.34232e-20	1.7527	0.912	0.485	5.13812e-16	M-PI	Ncapd2
Cdca5	3.13377e-20	1.99095	0.56	0.131	6.87423e-16	M-PI	Cdca5
Dnajc9	3.51408e-20	1.30831	0.989	0.747	7.70848e-16	M-PI	Dnajc9
Plk4	4.52986e-20	1.85434	0.989	0.921	9.93671e-16	M-PI	Plk4
Plk4.1	4.52986e-20	1.85434	0.989	0.921	9.93671e-16	M-PI	Plk4.1
Stmn1	5.13932e-20	0.694089	1	0.967	1.12736e-15	M-PI	Stmn1
Rad18	5.5998e-20	1.94665	0.769	0.319	1.22837e-15	M-PI	Rad18
Ccna2	8.15683e-20	1.91152	0.78	0.334	1.78928e-15	M-PI	Ccna2
Kif22	1.032e-19	1.77792	0.769	0.277	2.26379e-15	M-PI	Kif22
Mki67	1.1982e-19	2.10666	0.747	0.303	2.62838e-15	M-PI	Mki67
Dna2	1.25679e-19	1.97873	0.791	0.356	2.75689e-15	M-PI	Dna2
Ndc80	1.40322e-19	2.29812	0.78	0.38	3.07809e-15	M-PI	Ndc80
Aurkb	1.44511e-19	2.45376	0.582	0.17	3.16999e-15	M-PI	Aurkb
Fancd2	1.62268e-19	2.3152	0.484	0.098	3.55952e-15	M-PI	Fancd2
Cenpe	2.84337e-19	1.55973	0.857	0.365	6.23721e-15	M-PI	Cenpe
Rfc5	3.78849e-19	1.54554	0.934	0.607	8.31043e-15	M-PI	Rfc5
Zfp367	5.42802e-19	1.68031	0.769	0.284	1.19069e-14	M-PI	Zfp367
Slbp	5.96337e-19	1.03721	1	0.959	1.30812e-14	M-PI	Slbp
Pcna	6.67807e-19	1.40956	0.945	0.808	1.4649e-14	M-PI	Pcna
Cks1b	8.76992e-19	0.840149	1	0.937	1.92377e-14	M-PI	Cks1b
Mis18bp1	9.09547e-19	1.97668	0.736	0.286	1.99518e-14	M-PI	Mis18bp1
Rpa2	1.75808e-18	1.28643	0.978	0.657	3.85652e-14	M-PI	Rpa2
Oip5	1.76656e-18	2.2373	0.626	0.212	3.87512e-14	M-PI	Oip5
Bub1	2.20545e-18	1.61965	0.659	0.197	4.83788e-14	M-PI	Bub1
Gins3	2.45149e-18	2.0517	0.692	0.258	5.37758e-14	M-PI	Gins3
Mad2l1	2.58954e-18	1.6297	0.846	0.45	5.68042e-14	M-PI	Mad2l1
Nusap1	2.96597e-18	2.3035	0.648	0.225	6.50614e-14	M-PI	Nusap1
Slc43a3	3.64075e-18	1.46693	0.879	0.509	7.98636e-14	M-PI	Slc43a3
Cdc6	4.21293e-18	2.19144	0.604	0.203	9.24149e-14	M-PI	Cdc6
Uhrf1	4.52994e-18	1.46878	0.945	0.603	9.93687e-14	M-PI	Uhrf1
Nsl1	4.74838e-18	2.64419	0.659	0.277	1.0416e-13	M-PI	Nsl1
Ska3	6.01071e-18	1.94626	0.714	0.288	1.31851e-13	M-PI	Ska3
Dsn1	6.42233e-18	1.95872	0.736	0.308	1.4088e-13	M-PI	Dsn1
H2az1	1.00426e-17	0.803307	1	1	2.20294e-13	M-PI	H2az1
Ube2c	1.21901e-17	1.34693	0.813	0.376	2.67403e-13	M-PI	Ube2c
Ska1	1.25854e-17	2.0989	0.527	0.135	2.76074e-13	M-PI	Ska1
Pask	1.86934e-17	2.11592	0.725	0.328	4.10058e-13	M-PI	Pask
Dhfr	2.5725e-17	1.57412	0.857	0.445	5.64303e-13	M-PI	Dhfr
Cenpu	5.07286e-17	2.30245	0.549	0.168	1.11278e-12	M-PI	Cenpu
Skp2	5.57966e-17	1.39092	0.923	0.675	1.22395e-12	M-PI	Skp2
Cdca4	5.88346e-17	1.39429	0.923	0.648	1.2906e-12	M-PI	Cdca4
Lrr1	1.41007e-16	2.40715	0.44	0.098	3.09313e-12	M-PI	Lrr1
Kif18b	1.45056e-16	2.87072	0.429	0.098	3.18194e-12	M-PI	Kif18b
Wdhd1	1.61818e-16	1.51917	0.945	0.631	3.54965e-12	M-PI	Wdhd1
4930579G24Rik	1.64435e-16	1.74334	0.791	0.417	3.60705e-12	M-PI	4930579G24Rik
Mxd3	1.8996e-16	3.09946	0.725	0.393	4.16696e-12	M-PI	Mxd3
Ncapg	1.96733e-16	2.10464	0.626	0.225	4.31554e-12	M-PI	Ncapg
Spdl1	3.38569e-16	2.27777	0.505	0.142	7.42684e-12	M-PI	Spdl1
Mis12	4.98958e-16	1.55927	0.791	0.426	1.09451e-11	M-PI	Mis12
Ccne1	5.90868e-16	1.67769	0.813	0.493	1.29613e-11	M-PI	Ccne1
Mybl2	8.33123e-16	2.94568	0.462	0.124	1.82754e-11	M-PI	Mybl2
Ranbp1	1.09587e-15	0.598078	1	0.993	2.40391e-11	M-PI	Ranbp1
Ranbp1.1	1.09587e-15	0.598078	1	0.993	2.40391e-11	M-PI	Ranbp1.1
Hjurp	1.09806e-15	1.35947	0.967	0.731	2.40871e-11	M-PI	Hjurp
Kpna2	1.20735e-15	1.50856	0.89	0.524	2.64844e-11	M-PI	Kpna2
Dnmt1	1.42106e-15	1.36057	0.956	0.825	3.11723e-11	M-PI	Dnmt1
Smc6	1.63017e-15	1.07203	0.989	0.88	3.57595e-11	M-PI	Smc6
Rad54b	2.2571e-15	2.06925	0.637	0.238	4.95117e-11	M-PI	Rad54b
Prim2	2.77624e-15	1.43718	1	0.998	6.08996e-11	M-PI	Prim2
Rpa1	2.78877e-15	1.29214	0.934	0.653	6.11744e-11	M-PI	Rpa1
Tacc3	3.15475e-15	1.41609	0.802	0.386	6.92026e-11	M-PI	Tacc3
Ube2t	4.34727e-15	2.13778	0.747	0.406	9.53616e-11	M-PI	Ube2t
Ttk	5.09825e-15	1.73887	0.582	0.199	1.11835e-10	M-PI	Ttk
Brca1	5.83357e-15	2.35347	0.495	0.148	1.27965e-10	M-PI	Brca1
Chaf1a	6.80744e-15	1.50797	0.824	0.45	1.49328e-10	M-PI	Chaf1a
Trip13	8.56722e-15	1.73567	0.681	0.273	1.87931e-10	M-PI	Trip13
Rad54l	1.29323e-14	1.75203	0.725	0.358	2.83682e-10	M-PI	Rad54l
Cks2	1.36096e-14	1.27264	0.934	0.592	2.98541e-10	M-PI	Cks2
E2f7	1.40429e-14	2.41636	0.791	0.548	3.08044e-10	M-PI	E2f7
Mis18a	1.43609e-14	1.67508	0.692	0.308	3.15021e-10	M-PI	Mis18a
Ccnf	1.67011e-14	2.13336	0.747	0.4	3.66355e-10	M-PI	Ccnf
Blm	2.31894e-14	1.97313	0.692	0.338	5.08682e-10	M-PI	Blm
Esco2	3.33935e-14	2.79633	0.681	0.369	7.3252e-10	M-PI	Esco2
Gm8203	3.67242e-14	0.744847	0.989	0.987	8.05583e-10	M-PI	Gm8203
Kif11	3.94611e-14	1.94094	0.626	0.269	8.65619e-10	M-PI	Kif11
Kif11.1	3.94611e-14	1.94094	0.626	0.269	8.65619e-10	M-PI	Kif11.1
Topbp1	4.02765e-14	1.4843	0.956	0.806	8.83506e-10	M-PI	Topbp1
Kif20b	4.74362e-14	1.25321	0.703	0.286	1.04056e-09	M-PI	Kif20b
Neil3	6.12179e-14	3.21566	0.659	0.365	1.34288e-09	M-PI	Neil3
Nup85	6.15016e-14	1.06219	0.923	0.703	1.3491e-09	M-PI	Nup85
Gtse1	6.94851e-14	2.1532	0.484	0.153	1.52422e-09	M-PI	Gtse1
Cenpw	8.06292e-14	1.28861	0.934	0.769	1.76868e-09	M-PI	Cenpw
Rfc4	9.13824e-14	1.18106	0.879	0.555	2.00456e-09	M-PI	Rfc4
Pold1	1.01262e-13	1.34983	0.846	0.476	2.22128e-09	M-PI	Pold1
Cenpl	1.02935e-13	2.0298	0.56	0.207	2.25798e-09	M-PI	Cenpl
Pimreg	1.42677e-13	1.63211	0.56	0.19	3.12976e-09	M-PI	Pimreg
Nmral1	2.53064e-13	1.2572	0.89	0.631	5.55121e-09	M-PI	Nmral1
H1f5	2.7515e-13	2.30546	0.385	0.092	6.0357e-09	M-PI	H1f5
2700099C18Rik	2.77512e-13	1.40368	0.615	0.234	6.08751e-09	M-PI	2700099C18Rik
Cdk2	2.95897e-13	1.0449	0.956	0.766	6.49079e-09	M-PI	Cdk2
Haus6	3.13496e-13	1.38054	0.714	0.325	6.87684e-09	M-PI	Haus6
Trim59	3.43353e-13	1.3628	0.868	0.555	7.53179e-09	M-PI	Trim59
Haus3	3.44548e-13	1.49375	0.725	0.367	7.558e-09	M-PI	Haus3
Prdx4	3.549e-13	0.788667	0.989	0.847	7.78508e-09	M-PI	Prdx4
Cbx5	3.66597e-13	0.826451	1	0.934	8.04167e-09	M-PI	Cbx5
Melk	3.90944e-13	1.78357	0.56	0.203	8.57576e-09	M-PI	Melk
Depdc1a	4.15138e-13	2.13091	0.44	0.127	9.10647e-09	M-PI	Depdc1a
Kif15	4.2616e-13	1.60339	0.879	0.57	9.34824e-09	M-PI	Kif15
Depdc1b	5.04751e-13	2.05116	0.352	0.079	1.10722e-08	M-PI	Depdc1b
Ezh2	5.54534e-13	1.0461	0.989	0.821	1.21643e-08	M-PI	Ezh2
BC030867	5.59084e-13	2.40899	0.352	0.079	1.22641e-08	M-PI	BC030867
Cit	5.69304e-13	1.69098	0.692	0.336	1.24883e-08	M-PI	Cit
Traip	6.20941e-13	1.70124	0.549	0.212	1.3621e-08	M-PI	Traip
Mybl1	7.18897e-13	2.22021	0.505	0.17	1.57697e-08	M-PI	Mybl1
Selenoh	7.67422e-13	0.663077	1	0.9	1.68342e-08	M-PI	Selenoh
Tipin	7.74101e-13	0.938518	0.945	0.764	1.69807e-08	M-PI	Tipin
Syce2	9.14695e-13	1.20793	0.857	0.531	2.00648e-08	M-PI	Syce2
Tpx2	1.28067e-12	1.22932	0.703	0.314	2.80928e-08	M-PI	Tpx2
Pmf1	1.4276e-12	1.02313	0.934	0.797	3.13159e-08	M-PI	Pmf1
Gins1	2.11256e-12	1.40365	0.736	0.415	4.63412e-08	M-PI	Gins1
Pola2	2.44718e-12	0.834965	1	0.998	5.36813e-08	M-PI	Pola2
BC055324	2.94678e-12	1.2324	0.681	0.295	6.46406e-08	M-PI	BC055324
Nasp	3.169e-12	0.899	1	0.932	6.95151e-08	M-PI	Nasp
Cenpi	3.38275e-12	2.2515	0.604	0.279	7.42041e-08	M-PI	Cenpi
Pola1	3.55835e-12	1.49358	0.901	0.716	7.8056e-08	M-PI	Pola1
Gm10184	3.95892e-12	1.57669	0.527	0.186	8.68429e-08	M-PI	Gm10184
Lsm2	4.67572e-12	0.929831	0.967	0.771	1.02567e-07	M-PI	Lsm2
Bub3	4.79356e-12	0.944465	0.956	0.886	1.05152e-07	M-PI	Bub3
Mcm5	5.03582e-12	1.04083	0.945	0.675	1.10466e-07	M-PI	Mcm5
Bub1b	6.26568e-12	1.50845	0.582	0.229	1.37444e-07	M-PI	Bub1b
Dscc1	6.39646e-12	1.61872	0.626	0.277	1.40313e-07	M-PI	Dscc1
Gm27038	6.91489e-12	2.51161	0.264	0.048	1.51685e-07	M-PI	Gm27038
Nuf2	7.21336e-12	2.26498	0.604	0.297	1.58232e-07	M-PI	Nuf2
Mms22l	7.45068e-12	1.69288	0.637	0.286	1.63438e-07	M-PI	Mms22l
Chtf18	8.3114e-12	2.315	0.648	0.382	1.82319e-07	M-PI	Chtf18
Mns1	8.84073e-12	1.61106	0.593	0.251	1.9393e-07	M-PI	Mns1
Prc1	9.67899e-12	1.98393	0.692	0.434	2.12318e-07	M-PI	Prc1
Dtymk	1.09271e-11	0.637621	1	0.924	2.39696e-07	M-PI	Dtymk
Kif4	1.22385e-11	1.80343	0.516	0.197	2.68464e-07	M-PI	Kif4
Kif2c	1.23189e-11	1.51106	0.593	0.258	2.70227e-07	M-PI	Kif2c
Cdca8	1.43226e-11	1.24527	0.769	0.43	3.14181e-07	M-PI	Cdca8
Nrm	1.80537e-11	1.36497	0.703	0.38	3.96027e-07	M-PI	Nrm
Slfn9	2.04481e-11	2.53849	0.769	0.566	4.4855e-07	M-PI	Slfn9
Hells	2.57669e-11	1.33609	0.89	0.699	5.65223e-07	M-PI	Hells
Gm15452	2.60182e-11	1.15262	0.857	0.526	5.70735e-07	M-PI	Gm15452
Rfc2	2.78431e-11	0.808227	1	0.928	6.10766e-07	M-PI	Rfc2
Cenpq	2.9276e-11	1.91794	0.648	0.369	6.42198e-07	M-PI	Cenpq
Cenpn	3.73333e-11	1.68502	0.571	0.234	8.18944e-07	M-PI	Cenpn
Anln	3.73632e-11	1.95393	0.615	0.323	8.19598e-07	M-PI	Anln
Usp1	3.92927e-11	1.26889	0.758	0.415	8.61925e-07	M-PI	Usp1
Chaf1b	3.96522e-11	1.39061	0.813	0.618	8.69811e-07	M-PI	Chaf1b
Ncapd3	4.05473e-11	1.4981	0.747	0.428	8.89445e-07	M-PI	Ncapd3
Zwilch	5.0316e-11	1.34683	0.648	0.299	1.10373e-06	M-PI	Zwilch
Spag5	5.60493e-11	1.9207	0.648	0.369	1.2295e-06	M-PI	Spag5
Knl1	5.88813e-11	2.18471	0.626	0.345	1.29162e-06	M-PI	Knl1
Tbx32	6.67587e-11	0.772328	0.879	0.485	1.46442e-06	M-PI	Tbx3
Fndc3c11	6.77734e-11	0.79897	0.769	0.354	1.48668e-06	M-PI	Fndc3c1
Cdc451	7.17736e-11	1.0896	0.923	0.806	1.57443e-06	M-PI	Cdc45
Aunip	7.26874e-11	2.59871	0.275	0.059	1.59447e-06	M-PI	Aunip
Polq	7.83667e-11	2.45141	0.418	0.138	1.71905e-06	M-PI	Polq
Gen1	8.11963e-11	2.21163	0.637	0.334	1.78112e-06	M-PI	Gen1
Nup107	9.45604e-11	1.13123	0.78	0.467	2.07428e-06	M-PI	Nup107
Ticrr	9.59084e-11	2.15373	0.802	0.6	2.10385e-06	M-PI	Ticrr
Fignl1	9.63867e-11	1.27862	0.78	0.483	2.11434e-06	M-PI	Fignl1
Cep55	1.05107e-10	1.55386	0.429	0.133	2.30563e-06	M-PI	Cep55
H4c4	1.06102e-10	1.59605	0.692	0.395	2.32745e-06	M-PI	H4c4
Tubg1	1.23588e-10	1.00597	0.879	0.644	2.71102e-06	M-PI	Tubg1
Haus4	1.31528e-10	1.21667	0.659	0.303	2.8852e-06	M-PI	Haus4
H2ac10	1.5426e-10	2.2371	0.352	0.103	3.38385e-06	M-PI	H2ac10
Birc5	1.90145e-10	1.08398	0.824	0.504	4.17102e-06	M-PI	Birc5
Gins4	1.96545e-10	0.971053	0.868	0.614	4.31142e-06	M-PI	Gins4
Mdc1	2.01145e-10	1.64355	0.736	0.463	4.41231e-06	M-PI	Mdc1
Mcm3	2.02689e-10	0.960508	0.901	0.699	4.44618e-06	M-PI	Mcm3
Cdc20	2.13987e-10	0.898848	0.648	0.279	4.69401e-06	M-PI	Cdc20
Gm15428	2.71561e-10	1.86028	0.593	0.299	5.95696e-06	M-PI	Gm15428
Dck	2.9863e-10	1.3954	0.736	0.465	6.55074e-06	M-PI	Dck
Nsd2	3.01174e-10	1.30234	0.791	0.504	6.60656e-06	M-PI	Nsd2
Psmc3ip	3.41053e-10	1.3107	0.692	0.386	7.48133e-06	M-PI	Psmc3ip
4930503L19Rik	4.37334e-10	1.53217	0.637	0.328	9.59336e-06	M-PI	4930503L19Rik
Smc1a	4.60479e-10	0.778013	0.989	0.832	1.01011e-05	M-PI	Smc1a
Smoc22	4.76499e-10	0.790937	0.978	0.679	1.04525e-05	M-PI	Smoc2
Arhgef39	5.75449e-10	2.13763	0.396	0.135	1.2623e-05	M-PI	Arhgef39
Tdp2	6.66681e-10	0.973905	0.901	0.664	1.46243e-05	M-PI	Tdp2
Shcbp1	6.70301e-10	1.80561	0.813	0.559	1.47037e-05	M-PI	Shcbp1
Brca2	7.40699e-10	1.1921	0.879	0.725	1.6248e-05	M-PI	Brca2
Gucy1b11	8.97598e-10	0.768194	0.945	0.561	1.96897e-05	M-PI	Gucy1b1
Haspin	9.44499e-10	2.45692	0.308	0.085	2.07185e-05	M-PI	Haspin
Hat1	9.56194e-10	0.853692	0.901	0.668	2.09751e-05	M-PI	Hat1
Tac21	9.59507e-10	0.864522	0.758	0.376	2.10477e-05	M-PI	Tac2
Racgap1	9.95575e-10	1.40686	0.681	0.378	2.18389e-05	M-PI	Racgap1
Orc6	1.02541e-09	0.821602	0.934	0.766	2.24935e-05	M-PI	Orc6
E2f3	1.04384e-09	1.6449	0.659	0.367	2.28976e-05	M-PI	E2f3
Slc29a1	1.16997e-09	1.05188	0.648	0.317	2.56645e-05	M-PI	Slc29a1
H2ac4	1.46248e-09	2.25149	0.341	0.105	3.20809e-05	M-PI	H2ac4
Shmt1	1.51759e-09	1.23313	0.725	0.419	3.32898e-05	M-PI	Shmt1
Jpt2	1.58707e-09	0.728955	0.978	0.862	3.48139e-05	M-PI	Jpt2
Tube1	1.77045e-09	1.59468	0.538	0.253	3.88366e-05	M-PI	Tube1
Prr11	2.02938e-09	1.73559	0.714	0.509	4.45164e-05	M-PI	Prr11
Pid11	2.29404e-09	0.908907	0.802	0.476	5.0322e-05	M-PI	Pid1
Ednrb	2.50789e-09	1.14097	0.67	0.369	5.50132e-05	M-PI	Ednrb
Zcwpw1	2.73693e-09	1.57539	0.791	0.598	6.00373e-05	M-PI	Zcwpw1
Gli31	2.80985e-09	0.808082	0.769	0.45	6.16368e-05	M-PI	Gli3
Mlf1	3.17014e-09	2.23066	0.308	0.09	6.95402e-05	M-PI	Mlf1
Lbr	3.21898e-09	1.06495	0.802	0.535	7.06114e-05	M-PI	Lbr
Kifc1	3.40089e-09	3.12115	0.264	0.066	7.46018e-05	M-PI	Kifc1
Mcm7	3.65373e-09	0.740152	0.978	0.878	8.01482e-05	M-PI	Mcm7
Ccnb1	3.70318e-09	1.08896	0.637	0.332	8.12329e-05	M-PI	Ccnb1
Diaph3	3.90437e-09	2.21	0.429	0.159	8.56462e-05	M-PI	Diaph3
Tmpo	4.16216e-09	0.783847	0.967	0.878	9.13011e-05	M-PI	Tmpo
Wnt5a1	4.95475e-09	0.72745	0.934	0.585	0.000108687	M-PI	Wnt5a
Ect2	5.08057e-09	1.10414	0.538	0.221	0.000111447	M-PI	Ect2
Cenps	5.09806e-09	0.867707	0.747	0.4	0.000111831	M-PI	Cenps
Aurka	6.32876e-09	1.56368	0.484	0.205	0.000138828	M-PI	Aurka
Eme1	6.48925e-09	1.6298	0.692	0.421	0.000142348	M-PI	Eme1
Cdca3	7.04148e-09	1.39699	0.593	0.299	0.000154462	M-PI	Cdca3
Nkx2-3	7.37064e-09	1.01441	0.78	0.502	0.000161682	M-PI	Nkx2-3
Pold3	7.49733e-09	1.05937	0.824	0.555	0.000164462	M-PI	Pold3
Cenpf	7.76326e-09	1.03993	0.703	0.389	0.000170295	M-PI	Cenpf
Ndc1	8.17359e-09	1.24944	0.659	0.371	0.000179296	M-PI	Ndc1
Nxt1	1.08891e-08	0.831092	0.857	0.596	0.000238864	M-PI	Nxt1
Eri1	1.09776e-08	0.99806	0.78	0.52	0.000240804	M-PI	Eri1
Cmc2	1.15635e-08	1.09272	0.791	0.498	0.000253658	M-PI	Cmc2
Zgrf1	1.22137e-08	2.11854	0.462	0.21	0.000267919	M-PI	Zgrf1
Mthfd2	1.35869e-08	1.7688	0.473	0.205	0.000298042	M-PI	Mthfd2
Med4	1.64263e-08	0.806837	0.857	0.642	0.000360327	M-PI	Med4
Ercc6l	1.73832e-08	2.30877	0.527	0.29	0.000381318	M-PI	Ercc6l
Nemp2	1.7613e-08	1.64052	0.407	0.159	0.000386358	M-PI	Nemp2
Brip1	1.7726e-08	2.56714	0.714	0.463	0.000388838	M-PI	Brip1
H2az2	1.83876e-08	0.538924	1	0.987	0.000403349	M-PI	H2az2
Raet1d	1.9624e-08	1.23527	0.538	0.26	0.000430473	M-PI	Raet1d
Nucks1	2.35659e-08	0.808786	1	0.91	0.000516942	M-PI	Nucks1
Chek1	2.35999e-08	1.26484	0.714	0.432	0.000517687	M-PI	Chek1
Vrk1	2.45057e-08	0.787387	0.824	0.509	0.000537556	M-PI	Vrk1
Casp8ap2	2.46497e-08	0.901025	0.901	0.668	0.000540715	M-PI	Casp8ap2
Pakap	2.68814e-08	0.810321	0.945	0.642	0.00058967	M-PI	Pakap
Serpine2	3.01226e-08	0.796547	0.956	0.836	0.000660769	M-PI	Serpine2
Mcm8	3.13781e-08	1.69319	0.516	0.26	0.00068831	M-PI	Mcm8
Bard1	3.22579e-08	2.91032	0.253	0.068	0.000707608	M-PI	Bard1
Ets11	3.38473e-08	0.692794	0.923	0.662	0.000742475	M-PI	Ets1
Mcph1	4.19789e-08	2.08317	0.473	0.229	0.00092085	M-PI	Mcph1
H2ax	4.55687e-08	1.11192	0.912	0.749	0.000999595	M-PI	H2ax
Wee1	4.92305e-08	1.02692	0.692	0.393	0.00107992	M-PI	Wee1
Fxyd6	5.18958e-08	0.744409	0.956	0.871	0.00113839	M-PI	Fxyd6
Cenpp	5.40937e-08	1.53286	0.407	0.159	0.0011866	M-PI	Cenpp
Sae1	5.70283e-08	0.574696	0.978	0.917	0.00125097	M-PI	Sae1
Brms1l	5.99899e-08	0.969595	0.967	0.919	0.00131594	M-PI	Brms1l
Olfml3	7.21604e-08	0.689146	0.868	0.59	0.00158291	M-PI	Olfml3
Haus5	7.91151e-08	1.05756	0.648	0.371	0.00173547	M-PI	Haus5
Svep11	9.68758e-08	0.718278	0.802	0.513	0.00212507	M-PI	Svep1
Atad5	9.71661e-08	1.28182	0.593	0.33	0.00213144	M-PI	Atad5
Dlgap5	1.00733e-07	1.21805	0.659	0.41	0.00220969	M-PI	Dlgap5
Raet1e	1.05858e-07	0.515451	0.615	0.293	0.0023221	M-PI	Raet1e
Gas1	1.08456e-07	0.581925	0.978	0.76	0.00237908	M-PI	Gas1
Foxm1	1.13758e-07	1.73165	0.385	0.155	0.0024954	M-PI	Foxm1
Gjc1	1.2041e-07	1.02444	0.78	0.546	0.00264131	M-PI	Gjc1
Gpc61	1.23374e-07	0.682148	0.923	0.677	0.00270633	M-PI	Gpc6
Cenpj	1.3372e-07	1.50219	0.44	0.19	0.00293328	M-PI	Cenpj
Tbc1d31	1.38309e-07	1.69765	0.473	0.234	0.00303394	M-PI	Tbc1d31
Ckap2	1.3884e-07	1.22154	0.648	0.395	0.0030456	M-PI	Ckap2
Pfas	1.39969e-07	0.560659	0.989	0.954	0.00307037	M-PI	Pfas
Nsg11	1.41134e-07	0.858198	0.791	0.576	0.00309591	M-PI	Nsg1
Clmp	1.48513e-07	1.00713	0.593	0.31	0.00325778	M-PI	Clmp
Kif20a	1.62724e-07	1.45286	0.56	0.321	0.00356952	M-PI	Kif20a
Sema5a3	1.88534e-07	0.619512	0.967	0.834	0.00413569	M-PI	Sema5a
Tinf2	1.97953e-07	1.0145	0.791	0.557	0.00434231	M-PI	Tinf2
Icosl	1.98283e-07	0.695446	0.56	0.282	0.00434953	M-PI	Icosl
Dmc1	2.11967e-07	1.92152	0.275	0.087	0.0046497	M-PI	Dmc1
Bves1	2.12022e-07	0.610545	0.725	0.391	0.00465092	M-PI	Bves
Oat	2.1719e-07	0.696442	0.857	0.607	0.00476427	M-PI	Oat
Smc5	2.19843e-07	0.76619	0.868	0.683	0.00482248	M-PI	Smc5
Zranb3	2.31045e-07	1.54404	0.484	0.236	0.0050682	M-PI	Zranb3
Mcm4	2.35998e-07	0.772455	0.912	0.795	0.00517686	M-PI	Mcm4
Slf1	2.44367e-07	1.08102	0.714	0.452	0.00536043	M-PI	Slf1
Prtg1	2.80548e-07	0.742537	0.846	0.627	0.0061541	M-PI	Prtg
Pdgfra1	2.98669e-07	0.685519	0.835	0.531	0.00655161	M-PI	Pdgfra
Ccdc34	3.23666e-07	0.742473	0.912	0.738	0.00709995	M-PI	Ccdc34
Synpo	3.40626e-07	0.765642	0.725	0.441	0.00747196	M-PI	Synpo
Arhgap19	3.52171e-07	1.70847	0.44	0.205	0.00772522	M-PI	Arhgap19
Pros1	3.59562e-07	0.80515	0.571	0.282	0.00788736	M-PI	Pros1
H1f4	3.64285e-07	1.45581	0.374	0.148	0.00799094	M-PI	H1f4
Rfwd3	3.78454e-07	0.919641	0.846	0.635	0.00830176	M-PI	Rfwd3
Anp32e	4.23867e-07	0.644441	0.956	0.784	0.00929796	M-PI	Anp32e
Gm56201	4.24797e-07	1.78538	0.495	0.231	0.00931836	M-PI	Gm5620
Haus7	4.25045e-07	0.6526	0.857	0.598	0.00932378	M-PI	Haus7
Paxip1	4.36788e-07	1.21976	0.791	0.64	0.00958138	M-PI	Paxip1
Cdh112	4.54181e-07	0.559826	0.978	0.814	0.00996291	M-PI	Cdh11
Wdr76	4.82351e-07	1.24398	0.725	0.437	0.0105809	M-PI	Wdr76
Lsm8	4.89872e-07	0.618943	0.989	0.838	0.0107458	M-PI	Lsm8
Zfp41	4.92155e-07	0.882601	0.714	0.469	0.0107959	M-PI	Zfp41
Rnf227	4.96474e-07	1.07991	0.527	0.264	0.0108907	M-PI	Rnf227
H2bc11	5.16384e-07	1.84993	0.308	0.111	0.0113274	M-PI	H2bc11
Pde3a	5.68514e-07	0.791135	0.78	0.502	0.0124709	M-PI	Pde3a
Rfc3	5.69891e-07	0.610454	0.945	0.69	0.0125011	M-PI	Rfc3
Ecm1	6.22939e-07	0.837065	0.341	0.124	0.0136648	M-PI	Ecm1
Sass6	6.27787e-07	1.02004	0.824	0.662	0.0137711	M-PI	Sass6
Ddias	6.27908e-07	1.73017	0.308	0.109	0.0137738	M-PI	Ddias
Ttf2	6.44972e-07	1.70744	0.396	0.177	0.0141481	M-PI	Ttf2
Kif23	6.88771e-07	0.892911	0.681	0.437	0.0151089	M-PI	Kif23
Tonsl	7.0683e-07	1.49801	0.637	0.397	0.015505	M-PI	Tonsl
Pcdh181	7.16061e-07	0.586078	0.967	0.725	0.0157075	M-PI	Pcdh18
Gm49384	7.30862e-07	1.03197	0.648	0.376	0.0160322	M-PI	Gm49384
Gm10259	7.47646e-07	0.921772	0.462	0.203	0.0164004	M-PI	Gm10259
Pole3	8.01565e-07	0.712475	0.857	0.668	0.0175831	M-PI	Pole3
Nup155	8.14815e-07	0.69084	0.813	0.533	0.0178738	M-PI	Nup155
Nup93	8.38154e-07	0.827399	0.879	0.642	0.0183858	M-PI	Nup93
Mtbp	8.88942e-07	1.54414	0.495	0.266	0.0194998	M-PI	Mtbp
Peg122	9.40043e-07	0.611259	0.978	0.832	0.0206208	M-PI	Peg12
Hoxb51	9.45736e-07	0.630369	0.714	0.437	0.0207457	M-PI	Hoxb5
Ldb22	9.63394e-07	0.554158	0.912	0.592	0.021133	M-PI	Ldb2
Spry1	9.76825e-07	0.843079	0.626	0.347	0.0214276	M-PI	Spry1
Epha32	1.01755e-06	0.584039	0.835	0.572	0.0223209	M-PI	Epha3
Parpbp	1.02705e-06	2.07801	0.264	0.087	0.0225294	M-PI	Parpbp
Ulbp1	1.05303e-06	2.42593	0.253	0.085	0.0230993	M-PI	Ulbp1
Ulbp1.1	1.05303e-06	2.42593	0.253	0.085	0.0230993	M-PI	Ulbp1.1
Hmga2	1.09842e-06	0.513327	0.989	0.93	0.0240949	M-PI	Hmga2
Ccp110	1.15567e-06	1.06991	0.67	0.406	0.0253507	M-PI	Ccp110
Cep250	1.22498e-06	0.941307	0.626	0.382	0.0268711	M-PI	Cep250
Adgra2	1.24171e-06	0.80854	0.725	0.45	0.0272381	M-PI	Adgra2
Cdk14	1.27589e-06	1.2089	0.857	0.688	0.0279879	M-PI	Cdk14
Usp37	1.29311e-06	0.615034	0.956	0.871	0.0283656	M-PI	Usp37
Nup62	1.34696e-06	0.69917	0.912	0.723	0.029547	M-PI	Nup62
Gm14276	1.40623e-06	1.51037	0.319	0.118	0.0308472	M-PI	Gm14276
Amot	1.41613e-06	0.581223	0.879	0.598	0.0310643	M-PI	Amot
Hmmr	1.43675e-06	1.31686	0.67	0.478	0.0315165	M-PI	Hmmr
Spats2l2	1.47656e-06	0.707148	0.758	0.487	0.0323898	M-PI	Spats2l
Twist21	1.47693e-06	0.736903	0.692	0.393	0.032398	M-PI	Twist2
Hic1	1.53727e-06	0.697717	0.747	0.437	0.0337216	M-PI	Hic1
Timeless	1.5415e-06	0.709393	0.868	0.681	0.0338143	M-PI	Timeless
Tubb6	1.61791e-06	1.06492	0.593	0.358	0.0354904	M-PI	Tubb6
Sapcd11	1.71338e-06	0.86043	0.527	0.26	0.0375848	M-PI	Sapcd1
Ifi27	1.736e-06	1.06952	0.549	0.299	0.0380808	M-PI	Ifi27
E2f6	1.82792e-06	1.0184	0.516	0.288	0.0400973	M-PI	E2f6
Lgi21	1.8404e-06	0.574907	0.791	0.487	0.040371	M-PI	Lgi2
Espl1	1.84378e-06	2.20131	0.418	0.207	0.0404452	M-PI	Espl1
Bgn1	1.86507e-06	0.578589	0.736	0.437	0.0409121	M-PI	Bgn
Gins2	2.14082e-06	0.658544	0.857	0.659	0.0469611	M-PI	Gins2
Heph	2.15474e-06	0.731719	0.626	0.332	0.0472663	M-PI	Heph
Hand22	2.22053e-06	0.584323	0.967	0.655	0.0487096	M-PI	Hand2
Exosc8	2.23392e-06	0.563151	0.945	0.766	0.0490033	M-PI	Exosc8
Mfge8	2.24517e-06	0.571497	0.934	0.81	0.0492501	M-PI	Mfge8
Nup43	2.31052e-06	0.76747	0.736	0.493	0.0506836	M-PI	Nup43
Nup43.1	2.31052e-06	0.76747	0.736	0.493	0.0506836	M-PI	Nup43.1
Eml42	2.54475e-06	0.577077	0.956	0.79	0.0558215	M-PI	Eml4
Umps	2.58338e-06	0.601679	0.912	0.786	0.0566689	M-PI	Umps
Lpar41	2.68251e-06	0.616193	0.637	0.349	0.0588435	M-PI	Lpar4
Igfbp3	3.05448e-06	0.547102	0.813	0.522	0.0670032	M-PI	Igfbp3
Suv39h1	3.06469e-06	0.745996	0.791	0.563	0.0672271	M-PI	Suv39h1
H4c9	3.12023e-06	1.04308	0.582	0.338	0.0684453	M-PI	H4c9
Nek2	3.19369e-06	1.18312	0.396	0.177	0.0700567	M-PI	Nek2
Nek2.1	3.19369e-06	1.18312	0.396	0.177	0.0700567	M-PI	Nek2.1
Cdc25c	3.19379e-06	1.6058	0.516	0.297	0.0700589	M-PI	Cdc25c
Kif26b2	3.19741e-06	0.542661	0.912	0.6	0.0701384	M-PI	Kif26b
Rad51b	3.20203e-06	1.59176	0.374	0.168	0.0702397	M-PI	Rad51b
Oxct1	3.20427e-06	0.627074	0.835	0.638	0.0702889	M-PI	Oxct1
Donson	3.59249e-06	1.36785	0.582	0.369	0.078805	M-PI	Donson
Tspan2	4.00469e-06	1.51224	0.407	0.194	0.0878468	M-PI	Tspan2
Bora	4.02672e-06	0.854974	0.736	0.513	0.08833	M-PI	Bora
Elmo2	4.05004e-06	0.643038	0.791	0.605	0.0888418	M-PI	Elmo2
Nrxn11	4.05355e-06	0.652936	0.67	0.413	0.0889187	M-PI	Nrxn1
Zw10	4.09927e-06	0.787757	0.714	0.452	0.0899216	M-PI	Zw10
Tmem108	4.12667e-06	0.570524	0.791	0.474	0.0905227	M-PI	Tmem108
Ivns1abp	4.32395e-06	0.552295	0.978	0.88	0.0948502	M-PI	Ivns1abp
Prkab1	4.33617e-06	0.746565	0.736	0.5	0.0951182	M-PI	Prkab1
Tex30	4.36072e-06	0.69506	0.736	0.456	0.0956568	M-PI	Tex30
Rbmx2	4.39951e-06	0.528346	0.659	0.378	0.0965076	M-PI	Rbmx2
Cse1l	4.45449e-06	0.667001	0.934	0.803	0.0977137	M-PI	Cse1l
Gm15079	4.51193e-06	1.01028	0.473	0.234	0.0989738	M-PI	Gm15079
Ahctf1	4.73558e-06	0.797704	0.901	0.753	0.10388	M-PI	Ahctf1
Prpf4	4.8092e-06	0.869388	0.791	0.598	0.105495	M-PI	Prpf4
Rbl1	5.07279e-06	1.08381	0.56	0.312	0.111277	M-PI	Rbl1
Ccnyl1	5.08998e-06	0.720035	0.429	0.19	0.111654	M-PI	Ccnyl1
Grik12	5.13215e-06	0.794235	0.582	0.334	0.112579	M-PI	Grik1
Opcml	5.13848e-06	0.890083	0.769	0.526	0.112718	M-PI	Opcml
Mprip	5.38922e-06	0.54968	0.923	0.758	0.118218	M-PI	Mprip
Ppm1m	5.67023e-06	1.07575	0.549	0.319	0.124382	M-PI	Ppm1m
Fam83d	5.70721e-06	1.43084	0.341	0.144	0.125193	M-PI	Fam83d
Rab311	5.76005e-06	0.606619	0.857	0.583	0.126352	M-PI	Rab31
Bclaf3	5.91168e-06	1.03525	0.538	0.299	0.129679	M-PI	Bclaf3
E2f5	6.08049e-06	0.716608	0.769	0.526	0.133382	M-PI	E2f5
Rbm15	6.25459e-06	0.704702	0.967	0.906	0.137201	M-PI	Rbm15
Cep192	6.26669e-06	1.3167	0.593	0.395	0.137466	M-PI	Cep192
1810037I17Rik	6.26781e-06	0.507202	0.989	0.865	0.137491	M-PI	1810037I17Rik
Pakap.1	6.54764e-06	0.637261	0.758	0.461	0.143629	M-PI	Pakap.1
Olfr918	6.65543e-06	1.85554	0.352	0.146	0.145994	M-PI	Olfr918
Sertad4	6.76444e-06	1.05436	0.451	0.218	0.148385	M-PI	Sertad4
Htra11	6.95806e-06	0.680033	0.549	0.293	0.152632	M-PI	Htra1
Hoxa31	8.59885e-06	0.85105	0.626	0.376	0.188624	M-PI	Hoxa3
Smad9	8.85597e-06	0.577575	0.473	0.249	0.194264	M-PI	Smad9
Cenpo	9.53554e-06	1.41018	0.418	0.205	0.209172	M-PI	Cenpo
Cep295	9.55361e-06	1.15473	0.978	0.897	0.209568	M-PI	Cep295
Smarca5	9.58061e-06	0.711344	0.879	0.782	0.21016	M-PI	Smarca5
Kcp1	9.69679e-06	0.63468	0.714	0.45	0.212709	M-PI	Kcp
Tfdp1	9.76763e-06	0.707298	0.857	0.712	0.214263	M-PI	Tfdp1
Hs6st2	9.83656e-06	0.646923	0.615	0.336	0.215775	M-PI	Hs6st2
Cep72	9.89587e-06	1.40792	0.418	0.207	0.217076	M-PI	Cep72
Gm46223	1.00737e-05	1.1774	0.78	0.648	0.220978	M-PI	Gm46223
Pidd1	1.05118e-05	1.37442	0.374	0.177	0.230586	M-PI	Pidd1
Sh3pxd2a	1.0525e-05	0.675288	0.538	0.293	0.230877	M-PI	Sh3pxd2a
Gm3226	1.07187e-05	1.34025	0.374	0.17	0.235124	M-PI	Gm3226
Col23a11	1.07469e-05	0.659109	0.56	0.314	0.235744	M-PI	Col23a1
Wdr90	1.08772e-05	0.90516	0.407	0.19	0.238601	M-PI	Wdr90
Hoxa4	1.09823e-05	1.54647	0.319	0.131	0.240908	M-PI	Hoxa4
Auts2	1.15615e-05	0.551502	0.945	0.838	0.253614	M-PI	Auts2
Myg1	1.2062e-05	0.743786	0.791	0.635	0.264591	M-PI	Myg1
Fanci	1.24041e-05	0.974754	0.396	0.19	0.272097	M-PI	Fanci
Aspm	1.30616e-05	1.02712	0.385	0.175	0.286518	M-PI	Aspm
Rnf181	1.31885e-05	0.726747	0.857	0.782	0.289303	M-PI	Rnf181
Rnf181.1	1.31885e-05	0.726747	0.857	0.782	0.289303	M-PI	Rnf181.1
Ptprg	1.34902e-05	1.06567	0.495	0.279	0.29592	M-PI	Ptprg
Ska2	1.35116e-05	0.56401	0.956	0.843	0.296391	M-PI	Ska2
Gna14	1.38527e-05	1.01224	0.297	0.118	0.303873	M-PI	Gna14
H2ac11	1.57875e-05	1.04021	0.626	0.413	0.346314	M-PI	H2ac11
Plekho1	1.60679e-05	0.968953	0.527	0.293	0.352465	M-PI	Plekho1
Ccdc18	1.6449e-05	0.80056	0.527	0.293	0.360826	M-PI	Ccdc18
Cdc25a	1.68355e-05	0.795093	0.703	0.487	0.369303	M-PI	Cdc25a
Poc1a	1.70467e-05	1.50891	0.473	0.282	0.373937	M-PI	Poc1a
Siah1b	1.70839e-05	0.947799	0.44	0.231	0.374752	M-PI	Siah1b
Itga81	1.81752e-05	0.538788	0.725	0.45	0.39869	M-PI	Itga8
Mdm1	1.87819e-05	0.718347	0.593	0.347	0.412	M-PI	Mdm1
Lama1	1.9488e-05	0.679011	0.714	0.459	0.42749	M-PI	Lama1
Zfp101	2.09559e-05	0.855291	0.934	0.897	0.459689	M-PI	Zfp101
Rcsd11	2.10187e-05	0.579541	0.835	0.683	0.461066	M-PI	Rcsd1
Lmnb1	2.19674e-05	0.715933	0.868	0.677	0.481876	M-PI	Lmnb1
Slc20a1	2.19837e-05	0.789074	0.516	0.29	0.482234	M-PI	Slc20a1
H2bc12	2.28196e-05	1.29578	0.396	0.201	0.50057	M-PI	H2bc12
Pxylp1	2.28391e-05	1.62127	0.308	0.135	0.500999	M-PI	Pxylp1
6720489N17Rik	2.28839e-05	1.11456	0.714	0.502	0.501981	M-PI	6720489N17Rik
Nsd3	2.33875e-05	0.547578	0.967	0.884	0.513028	M-PI	Nsd3
Cenpt	2.37906e-05	0.671367	0.835	0.611	0.52187	M-PI	Cenpt
Spidr	2.48273e-05	0.997458	0.571	0.365	0.544611	M-PI	Spidr
Gm4737	2.52368e-05	0.982541	0.769	0.548	0.553594	M-PI	Gm4737
Rhno1	2.60251e-05	0.63865	0.901	0.793	0.570887	M-PI	Rhno1
Gm37561	2.64779e-05	1.45877	0.484	0.271	0.580818	M-PI	Gm3756
Dxo	2.87563e-05	1.01314	0.582	0.382	0.630799	M-PI	Dxo
Asic2	2.99754e-05	1.29315	0.352	0.166	0.65754	M-PI	Asic2
Timp32	3.07005e-05	0.600447	0.714	0.469	0.673446	M-PI	Timp3
Palb2	3.15385e-05	1.22895	0.418	0.223	0.691829	M-PI	Palb2
Pdzrn3	3.15945e-05	0.674644	0.692	0.463	0.693057	M-PI	Pdzrn3
Mfhas1	3.1972e-05	0.586517	0.67	0.419	0.701337	M-PI	Mfhas1
Prelid3b	3.20126e-05	0.780168	0.835	0.686	0.702228	M-PI	Prelid3b
Dut	3.25098e-05	0.62957	0.879	0.742	0.713135	M-PI	Dut
Dcp2	3.273e-05	0.928454	0.758	0.548	0.717965	M-PI	Dcp2
Ankle1	3.31596e-05	2.25186	0.385	0.218	0.72739	M-PI	Ankle1
Cmc4	3.45947e-05	0.819393	0.56	0.334	0.758869	M-PI	Cmc4
Prps1	3.5946e-05	0.638886	0.846	0.703	0.788512	M-PI	Prps1
G2e3	3.71212e-05	1.20827	0.648	0.509	0.814291	M-PI	G2e3
Timm50	3.84881e-05	0.514558	0.879	0.758	0.844274	M-PI	Timm50
Arhgap11a	4.02099e-05	1.2135	0.363	0.175	0.882044	M-PI	Arhgap11a
Gfra4	4.4834e-05	0.949748	0.385	0.188	0.983478	M-PI	Gfra4
Dnah14	4.97436e-05	1.64498	0.484	0.273	1	M-PI	Dnah14
Xrcc3	5.21487e-05	1.27403	0.495	0.312	1	M-PI	Xrcc3
Cep57	5.40067e-05	0.671042	0.934	0.799	1	M-PI	Cep57
Polh	5.40303e-05	0.974226	0.967	0.904	1	M-PI	Polh
Rfc1	5.6298e-05	0.589948	0.923	0.806	1	M-PI	Rfc1
Cep170	5.80209e-05	0.739101	0.802	0.592	1	M-PI	Cep170
Nup35	5.83097e-05	0.8743	0.692	0.474	1	M-PI	Nup35
Patl1	5.97643e-05	1.09921	0.593	0.415	1	M-PI	Patl1
Col6a31	6.02071e-05	0.602652	0.582	0.336	1	M-PI	Col6a3
Cinp	6.16415e-05	0.590881	0.824	0.655	1	M-PI	Cinp
Ep400	6.18984e-05	0.528998	0.912	0.766	1	M-PI	Ep400
Ddx11	6.35363e-05	1.49464	0.538	0.362	1	M-PI	Ddx11
Mastl	6.44865e-05	1.55776	0.374	0.19	1	M-PI	Mastl
Rnaseh2a	6.50225e-05	0.625211	0.802	0.633	1	M-PI	Rnaseh2a
Stn1	6.63995e-05	0.708733	0.736	0.563	1	M-PI	Stn1
Hirip3	6.67865e-05	1.14728	0.451	0.266	1	M-PI	Hirip3
Rad21	6.70743e-05	0.666761	0.89	0.745	1	M-PI	Rad21
Pard6g	6.79627e-05	0.681578	0.747	0.581	1	M-PI	Pard6g
Cgas	6.85377e-05	2.46729	0.275	0.127	1	M-PI	Cgas
Tssc4	7.05912e-05	0.619646	0.868	0.638	1	M-PI	Tssc4
Tmem132c	7.25361e-05	1.16027	0.308	0.14	1	M-PI	Tmem132c
Hpf1	7.36427e-05	0.550459	0.879	0.731	1	M-PI	Hpf1
Rcc1	7.96694e-05	0.773612	0.626	0.415	1	M-PI	Rcc1
Nhs	8.1397e-05	0.7536	0.374	0.183	1	M-PI	Nhs
Gypc1	8.31815e-05	0.508956	0.78	0.522	1	M-PI	Gypc
Gm3550	8.47171e-05	3.14353	0.451	0.293	1	M-PI	Gm3550
Npr31	8.61055e-05	0.539238	0.495	0.266	1	M-PI	Npr3
Fbn1	8.72095e-05	0.590994	0.78	0.52	1	M-PI	Fbn1
Rtel1	8.79101e-05	0.958126	0.505	0.314	1	M-PI	Rtel1
Gm20604	9.04011e-05	0.734522	0.747	0.57	1	M-PI	Gm20604
Psrc1	9.26472e-05	0.992954	0.495	0.297	1	M-PI	Psrc1
Knstrn	9.38124e-05	0.503199	0.593	0.358	1	M-PI	Knstrn
Sclt1	9.72661e-05	1.09341	0.593	0.417	1	M-PI	Sclt1
Inip	9.78059e-05	0.543863	0.879	0.729	1	M-PI	Inip
Fam49a	9.86006e-05	1.01397	0.56	0.341	1	M-PI	Fam49a
Ccm2	9.96505e-05	0.533879	0.758	0.541	1	M-PI	Ccm2
Mmp23	0.00010393	0.889942	0.451	0.251	1	M-PI	Mmp23
Kif2a	0.00010571	0.776344	0.725	0.511	1	M-PI	Kif2a
Lmnb2	0.000106665	0.920663	0.615	0.43	1	M-PI	Lmnb2
E2f1	0.000111987	0.905161	0.396	0.212	1	M-PI	E2f1
Zdhhc15	0.000112876	0.690872	0.582	0.365	1	M-PI	Zdhhc15
Spred1	0.000113233	0.656356	0.615	0.382	1	M-PI	Spred1
Atp11c	0.00011403	0.843964	0.407	0.212	1	M-PI	Atp11c
Atp11c.1	0.00011403	0.843964	0.407	0.212	1	M-PI	Atp11c.1
Ipo5	0.000114324	0.582595	0.879	0.795	1	M-PI	Ipo5
Ube2s	0.000116138	0.739281	0.78	0.607	1	M-PI	Ube2s
Nup205	0.000119409	0.783242	0.659	0.445	1	M-PI	Nup205
Gab1	0.000120213	0.60555	0.692	0.526	1	M-PI	Gab1
Gm49383	0.000120307	0.882406	0.56	0.36	1	M-PI	Gm49383
Pms2	0.00012097	0.741395	0.549	0.352	1	M-PI	Pms2
Psd3	0.000126284	1.70295	0.363	0.194	1	M-PI	Psd3
Klf61	0.000128692	0.676084	0.681	0.459	1	M-PI	Klf6
Arhgap35	0.000130384	0.600418	0.89	0.775	1	M-PI	Arhgap35
Pole2	0.000133549	1.01063	0.593	0.432	1	M-PI	Pole2
Megf9	0.000136928	1.10508	0.473	0.284	1	M-PI	Megf9
Gyg	0.000137699	0.510067	0.857	0.762	1	M-PI	Gyg
Pradc1	0.000140243	1.15047	0.385	0.216	1	M-PI	Pradc1
Mre11a	0.000140492	0.856909	0.626	0.445	1	M-PI	Mre11a
Metrn	0.000140627	0.85964	0.341	0.159	1	M-PI	Metrn
Pold2	0.000141219	0.518722	0.89	0.718	1	M-PI	Pold2
Crtc3	0.000141708	0.839788	0.593	0.393	1	M-PI	Crtc3
Soat1	0.000145028	0.621574	0.835	0.707	1	M-PI	Soat1
Lin54	0.000145517	1.22048	0.33	0.162	1	M-PI	Lin54
Bcl2	0.000147067	1.01325	0.681	0.48	1	M-PI	Bcl2
Ung	0.000151744	0.940988	0.626	0.441	1	M-PI	Ung
Naalad2	0.000152883	1.76235	0.297	0.144	1	M-PI	Naalad2
Mrvi11	0.000154273	0.712438	0.33	0.159	1	M-PI	Mrvi1
Fancg	0.000155233	1.26092	0.33	0.164	1	M-PI	Fancg
Alyref	0.00015922	0.788109	0.791	0.64	1	M-PI	Alyref
Fzd1	0.000159893	0.780515	0.385	0.205	1	M-PI	Fzd1
Sms-ps	0.000162111	0.762573	0.626	0.441	1	M-PI	Sms-ps
Rgcc2	0.000164962	1.06486	0.374	0.201	1	M-PI	Rgcc
Pgp	0.000165172	0.746754	0.681	0.509	1	M-PI	Pgp
Tlx11	0.000166817	0.834451	0.363	0.181	1	M-PI	Tlx1
Slc2a41	0.000169809	0.888669	0.286	0.124	1	M-PI	Slc2a4
Top3a	0.000172892	1.04746	0.396	0.225	1	M-PI	Top3a
Prrx12	0.000177805	0.563326	0.659	0.434	1	M-PI	Prrx1
Aaas	0.000184354	0.686314	0.626	0.459	1	M-PI	Aaas
Ubp1	0.000189095	0.708065	0.637	0.441	1	M-PI	Ubp1
Mcm6	0.00018911	0.552011	0.923	0.865	1	M-PI	Mcm6
Klhl29	0.000190109	1.03863	0.264	0.116	1	M-PI	Klhl29
Ciapin1	0.000195308	0.522039	0.967	0.869	1	M-PI	Ciapin1
Sncaip	0.000197056	0.538696	0.549	0.332	1	M-PI	Sncaip
Herc6	0.000202161	1.51185	0.549	0.376	1	M-PI	Herc6
Trafd11	0.000216709	0.574839	0.78	0.624	1	M-PI	Trafd1
Dgcr8	0.000219156	0.590701	0.769	0.566	1	M-PI	Dgcr8
Dgcr8.1	0.000219156	0.590701	0.769	0.566	1	M-PI	Dgcr8.1
Cdk5rap2	0.000223026	0.731273	0.593	0.4	1	M-PI	Cdk5rap2
Nde1	0.000223708	0.827871	0.604	0.434	1	M-PI	Nde1
Kirrel	0.000224744	0.510176	0.681	0.459	1	M-PI	Kirrel
Ccdc36	0.000232479	0.612834	0.396	0.234	1	M-PI	Ccdc36
Arsb	0.000232539	1.43425	0.33	0.177	1	M-PI	Arsb
Osgep	0.000235049	0.596403	0.846	0.771	1	M-PI	Osgep
Gatad2a	0.000236238	0.553351	0.747	0.594	1	M-PI	Gatad2a
Zfand4	0.000239651	1.50673	0.319	0.162	1	M-PI	Zfand4
Tmprss11d2	0.000244111	1.01933	0.615	0.419	1	M-PI	Tmprss11d
Spin4	0.000245383	0.601183	0.538	0.328	1	M-PI	Spin4
Pcdh7	0.00024607	0.820577	0.33	0.162	1	M-PI	Pcdh7
Ankrd26	0.000256958	0.86391	0.626	0.476	1	M-PI	Ankrd26
Arl6ip6	0.000257078	0.647407	0.758	0.62	1	M-PI	Arl6ip6
Snn	0.000258152	0.646641	0.703	0.552	1	M-PI	Snn
Timp1	0.000269751	0.887889	0.516	0.336	1	M-PI	Timp1
Tmem47	0.000275551	1.07128	0.516	0.349	1	M-PI	Tmem47
Nedd1	0.000277611	0.641708	0.78	0.607	1	M-PI	Nedd1
Smpd4	0.000277805	0.752855	0.89	0.828	1	M-PI	Smpd4
Iqgap3	0.000278798	2.23479	0.615	0.474	1	M-PI	Iqgap3
Dbr1	0.000280945	0.69219	0.527	0.334	1	M-PI	Dbr1
Sdk2	0.000282845	0.756425	0.626	0.445	1	M-PI	Sdk2
Rarres2	0.000292179	0.691723	0.626	0.43	1	M-PI	Rarres2
Med13l	0.000297839	0.603098	0.692	0.467	1	M-PI	Med13l
Rab3il1	0.000302833	0.63232	0.593	0.386	1	M-PI	Rab3il1
Cyp46a1	0.000314159	1.04973	0.374	0.207	1	M-PI	Cyp46a1
Rbbp8	0.000314604	0.578408	0.747	0.583	1	M-PI	Rbbp8
Sapcd2	0.000316582	1.70604	0.253	0.114	1	M-PI	Sapcd2
Gab2	0.000316854	0.683316	0.516	0.301	1	M-PI	Gab2
Pwwp3a	0.000320124	0.60721	0.868	0.79	1	M-PI	Pwwp3a
Tsc22d2	0.000321254	0.728498	0.703	0.502	1	M-PI	Tsc22d2
Cep152	0.000321825	1.03299	0.308	0.146	1	M-PI	Cep152
Pth1r	0.00032288	0.527904	0.473	0.271	1	M-PI	Pth1r
Lrrc40	0.000328899	0.766225	0.758	0.581	1	M-PI	Lrrc40
Cacna2d11	0.000331633	0.578839	0.648	0.452	1	M-PI	Cacna2d1
Nanog	0.000333761	1.62865	0.516	0.312	1	M-PI	Nanog
Kif18a	0.000335223	1.70562	0.549	0.417	1	M-PI	Kif18a
Cpsf4	0.000339381	0.595007	0.637	0.432	1	M-PI	Cpsf4
Lyz2	0.000344685	0.549237	0.319	0.148	1	M-PI	Lyz2
Alg13	0.000349963	0.910198	0.758	0.629	1	M-PI	Alg13
Stard81	0.000356909	0.876428	0.451	0.26	1	M-PI	Stard8
Podxl2	0.000356965	0.616851	0.626	0.432	1	M-PI	Podxl2
Bmp2k	0.000358326	0.6975	0.714	0.548	1	M-PI	Bmp2k
Pygb	0.000359743	0.522822	0.791	0.607	1	M-PI	Pygb
Hoxa2	0.000370779	0.736072	0.407	0.223	1	M-PI	Hoxa2
Tdp1	0.000372827	0.728885	0.637	0.465	1	M-PI	Tdp1
Rad9a	0.000382873	0.871142	0.747	0.624	1	M-PI	Rad9a
Rad9a.1	0.000382873	0.871142	0.747	0.624	1	M-PI	Rad9a.1
Sertad2	0.000390109	0.626404	0.78	0.633	1	M-PI	Sertad2
Lbh	0.000390262	0.935765	0.747	0.585	1	M-PI	Lbh
Elf2	0.000394977	0.541057	0.747	0.541	1	M-PI	Elf2
Nfia2	0.000401425	0.558554	1	0.985	1	M-PI	Nfia
Dnajb1	0.000408001	0.517758	0.824	0.664	1	M-PI	Dnajb1
Pum2	0.000413144	0.555654	0.956	0.808	1	M-PI	Pum2
Gm16550	0.000425294	1.06063	0.637	0.448	1	M-PI	Gm16550
Pcnt	0.000428008	0.699061	0.593	0.373	1	M-PI	Pcnt
Dennd1a	0.000439642	0.908186	0.527	0.345	1	M-PI	Dennd1a
Cbfb	0.000454957	0.688758	0.736	0.576	1	M-PI	Cbfb
9430015G10Rik	0.000456382	0.793532	0.593	0.439	1	M-PI	9430015G10Rik
Rassf8	0.000469207	0.986917	0.264	0.122	1	M-PI	Rassf8
Cacnb31	0.000470211	0.508063	0.703	0.515	1	M-PI	Cacnb3
Efcab11	0.00048587	1.69166	0.297	0.155	1	M-PI	Efcab11
Kctd17	0.000485964	1.30264	0.341	0.183	1	M-PI	Kctd17
Dnaaf2	0.00049759	0.620143	0.604	0.404	1	M-PI	Dnaaf2
Smtn	0.000509465	0.98978	0.407	0.227	1	M-PI	Smtn
Kpna3	0.000511033	0.706748	0.714	0.548	1	M-PI	Kpna3
Sord	0.000512797	0.708323	0.648	0.452	1	M-PI	Sord
Cdhr4	0.000514482	0.533362	0.374	0.19	1	M-PI	Cdhr4
Ndst3	0.000516539	1.1265	0.352	0.201	1	M-PI	Ndst3
Rhebl1	0.000525787	0.897345	0.264	0.12	1	M-PI	Rhebl1
Fam76b	0.000564181	0.878796	0.495	0.314	1	M-PI	Fam76b
Gm17383	0.000565818	1.36217	0.352	0.186	1	M-PI	Gm17383
Wdr82	0.000572469	0.761364	0.758	0.644	1	M-PI	Wdr82
Ubr7	0.000597527	0.733811	0.659	0.507	1	M-PI	Ubr7
Clcc1	0.000602659	0.539409	0.791	0.629	1	M-PI	Clcc1
Nxn	0.000603386	0.560853	0.571	0.369	1	M-PI	Nxn
Cep85	0.000612663	0.589702	0.846	0.738	1	M-PI	Cep85
Dsel	0.000616358	1.09595	0.286	0.142	1	M-PI	Dsel
Ppm1g	0.000621974	0.544753	0.923	0.95	1	M-PI	Ppm1g
Ror2	0.000623473	0.665536	0.681	0.52	1	M-PI	Ror2
Cep135	0.000640572	1.13464	0.385	0.229	1	M-PI	Cep135
Recql	0.000677596	0.802554	0.648	0.498	1	M-PI	Recql
Gm82761	0.000685826	1.37727	0.516	0.354	1	M-PI	Gm8276
B3gnt5	0.000687172	0.660806	0.549	0.358	1	M-PI	B3gnt5
Slc36a4	0.000715196	0.948931	0.451	0.295	1	M-PI	Slc36a4
Cdt1	0.000724857	0.862958	0.659	0.502	1	M-PI	Cdt1
Mast2	0.000747331	0.800173	0.538	0.367	1	M-PI	Mast2
Pfkfb1	0.000766797	1.6302	0.253	0.124	1	M-PI	Pfkfb1
Neto2	0.000769834	1.26977	0.264	0.127	1	M-PI	Neto2
Ptrh2	0.000786799	0.580553	0.824	0.731	1	M-PI	Ptrh2
Chn2	0.000803945	0.574161	0.462	0.273	1	M-PI	Chn2
Bicc1	0.000804692	0.564218	0.593	0.395	1	M-PI	Bicc1
Cpne2	0.000807563	1.0682	0.418	0.245	1	M-PI	Cpne2
Cntln	0.000818797	0.723769	0.571	0.4	1	M-PI	Cntln
Mutyh	0.000827339	1.373	0.264	0.133	1	M-PI	Mutyh
2005-09-01	0.000841016	0.894496	0.385	0.223	1	M-PI	2005-09-01
Gm98251	0.000843972	0.902138	0.341	0.181	1	M-PI	Gm9825
Pelp1	0.000855667	0.688959	0.736	0.574	1	M-PI	Pelp1
Eefsec	0.000873979	0.566889	0.648	0.456	1	M-PI	Eefsec
Suz12	0.000877059	0.746636	0.604	0.459	1	M-PI	Suz12
Jmjd1c	0.000879107	0.660291	0.67	0.487	1	M-PI	Jmjd1c
Jmjd1c.1	0.000879107	0.660291	0.67	0.487	1	M-PI	Jmjd1c.1
Zik1	0.000886351	0.742296	0.451	0.293	1	M-PI	Zik1
Stag3	0.000892016	1.43126	0.341	0.194	1	M-PI	Stag3
Atp6v0c-ps21	0.000905092	0.550024	0.429	0.245	1	M-PI	Atp6v0c-ps2
Popdc3	0.000907493	0.962483	0.33	0.177	1	M-PI	Popdc3
Myo5a	0.000910685	0.812801	0.44	0.275	1	M-PI	Myo5a
Cerk	0.000916219	0.947511	0.253	0.12	1	M-PI	Cerk
Wtip	0.000926132	1.1721	0.308	0.162	1	M-PI	Wtip
Rtkn2	0.000927207	1.90766	0.264	0.135	1	M-PI	Rtkn2
Tubgcp6	0.000945529	1.45164	0.549	0.43	1	M-PI	Tubgcp6
Gxylt1	0.00097015	0.790169	0.527	0.369	1	M-PI	Gxylt1
Srpx	0.000971792	0.657518	0.396	0.227	1	M-PI	Srpx
Aif1l	0.000978193	0.551578	0.571	0.371	1	M-PI	Aif1l
Psat1	0.000984118	1.03157	0.396	0.251	1	M-PI	Psat1
Mex3c	0.000991341	0.662481	0.516	0.332	1	M-PI	Mex3c
Mmd	0.000991822	0.639589	0.538	0.347	1	M-PI	Mmd
Gtf3c2	0.00101574	0.50941	0.824	0.723	1	M-PI	Gtf3c2
H2ac13	0.00102493	1.32981	0.363	0.221	1	M-PI	H2ac13
Git1	0.00104512	0.520062	0.538	0.338	1	M-PI	Git1
Wdr86	0.00109651	0.547898	0.67	0.5	1	M-PI	Wdr86
Trib2	0.00110216	0.562767	0.505	0.317	1	M-PI	Trib2
Suv39h2	0.00110579	0.892167	0.264	0.129	1	M-PI	Suv39h2
Mphosph9	0.00111403	1.26432	0.352	0.203	1	M-PI	Mphosph9
Arhgef11	0.00112339	0.730345	0.418	0.236	1	M-PI	Arhgef11
Aarsd1	0.00112872	0.72562	0.648	0.509	1	M-PI	Aarsd1
H3c6	0.00113679	1.25432	0.253	0.12	1	M-PI	H3c6
Gnb41	0.00115541	0.503767	0.637	0.437	1	M-PI	Gnb4
Sfmbt1	0.001157	1.08141	0.396	0.24	1	M-PI	Sfmbt1
Plpp11	0.00115795	0.575075	0.648	0.461	1	M-PI	Plpp1
Rnf168	0.00116972	0.78838	0.648	0.504	1	M-PI	Rnf168
Gm49686	0.0011702	0.62527	0.571	0.393	1	M-PI	Gm49686
Casp3	0.00117707	0.570559	0.703	0.548	1	M-PI	Casp3
Col13a1	0.0011837	0.944371	0.275	0.138	1	M-PI	Col13a1
Fads1	0.001194	0.607395	0.747	0.596	1	M-PI	Fads1
Haus8	0.00124001	0.801231	0.857	0.762	1	M-PI	Haus8
Dbf4	0.00126147	0.982752	0.703	0.583	1	M-PI	Dbf4
1110059G10Rik	0.00129265	0.728321	0.703	0.572	1	M-PI	1110059G10Rik
Prrg1	0.00130448	1.06593	0.56	0.419	1	M-PI	Prrg1
Tubgcp2	0.00130653	0.614821	0.714	0.583	1	M-PI	Tubgcp2
Gm6682	0.00131404	1.66312	0.264	0.127	1	M-PI	Gm6682
Sirt1	0.00134109	1.10367	0.582	0.434	1	M-PI	Sirt1
Moap1	0.00135177	0.654646	0.67	0.498	1	M-PI	Moap1
Rpgrip11	0.00135882	0.500963	0.89	0.819	1	M-PI	Rpgrip1
Cip2a	0.00135918	0.662734	0.451	0.284	1	M-PI	Cip2a
Fmnl3	0.0013659	0.565993	0.571	0.391	1	M-PI	Fmnl3
Eng	0.0013739	0.915672	0.484	0.325	1	M-PI	Eng
Bmp4	0.0014064	0.5212	0.396	0.223	1	M-PI	Bmp4
Trp53i13	0.00141918	0.672176	0.615	0.443	1	M-PI	Trp53i13
Itprip	0.00142139	0.751821	0.352	0.197	1	M-PI	Itprip
Pim1	0.00142194	1.29644	0.593	0.419	1	M-PI	Pim1
Helb	0.00143672	1.2501	0.264	0.133	1	M-PI	Helb
Cblb	0.00148216	0.6688	0.462	0.299	1	M-PI	Cblb
Ttc37	0.00151472	0.503719	0.659	0.472	1	M-PI	Ttc37
Map4k4	0.00152921	0.969288	0.714	0.563	1	M-PI	Map4k4
Arhgap33	0.00153784	0.957146	0.341	0.194	1	M-PI	Arhgap33
Has21	0.00154772	0.760926	0.297	0.153	1	M-PI	Has2
Gps2	0.00155189	0.583588	0.835	0.677	1	M-PI	Gps2
Enkd1	0.00156009	0.775285	0.56	0.382	1	M-PI	Enkd1
Gtf3c5	0.0015669	0.570501	0.67	0.526	1	M-PI	Gtf3c5
Terf1	0.00157776	0.74899	0.813	0.701	1	M-PI	Terf1
Gm5075	0.00158025	0.571543	0.187	0.321	1	M-PI	Gm5075
Tedc2	0.00164044	0.892841	0.538	0.4	1	M-PI	Tedc2
Sema3e	0.00164394	1.67639	0.286	0.148	1	M-PI	Sema3e
Mylk	0.00168318	0.99389	0.286	0.155	1	M-PI	Mylk
Kctd12b	0.00174421	0.873542	0.363	0.21	1	M-PI	Kctd12b
Iws1	0.00174608	0.609785	0.703	0.574	1	M-PI	Iws1
Nudt22	0.00175636	0.678301	0.396	0.234	1	M-PI	Nudt22
Tubgcp3	0.001779	0.715927	0.593	0.454	1	M-PI	Tubgcp3
Gm7172	0.00178404	1.29183	0.495	0.321	1	M-PI	Gm7172
Ddx19a	0.00179507	0.690591	0.835	0.686	1	M-PI	Ddx19a
Ccdc163	0.0018102	0.688757	0.637	0.456	1	M-PI	Ccdc163
Usp28	0.00182138	0.789136	0.56	0.421	1	M-PI	Usp28
Naa40	0.00182937	0.683408	0.714	0.581	1	M-PI	Naa40
Pbx3	0.00183804	0.904053	0.495	0.328	1	M-PI	Pbx3
Rgs4	0.00184251	1.30272	0.374	0.227	1	M-PI	Rgs4
Nup160	0.00186953	0.66549	0.659	0.493	1	M-PI	Nup160
Impa2	0.00188128	0.89193	0.604	0.52	1	M-PI	Impa2
Tmem129	0.0018905	0.845263	0.484	0.347	1	M-PI	Tmem129
Cep76	0.00191497	0.902114	0.374	0.227	1	M-PI	Cep76
Ppfia1	0.00195933	1.16174	0.593	0.474	1	M-PI	Ppfia1
Mecp2	0.00201957	0.644203	0.626	0.502	1	M-PI	Mecp2
Gm12291	0.00204107	0.966465	0.44	0.262	1	M-PI	Gm12291
Col8a2	0.00204432	0.706576	0.363	0.214	1	M-PI	Col8a2
Akr1b8	0.00205477	0.707193	0.385	0.236	1	M-PI	Akr1b8
Sephs1	0.00205618	0.508504	0.769	0.668	1	M-PI	Sephs1
Gm47803	0.00209944	1.94364	0.33	0.207	1	M-PI	Gm47803
Pknox2	0.00213467	0.613358	0.571	0.404	1	M-PI	Pknox2
Appl1	0.00215017	0.534118	0.835	0.749	1	M-PI	Appl1
Ppwd1	0.00218403	0.767918	0.791	0.653	1	M-PI	Ppwd1
Cntrob	0.00220146	0.913487	0.374	0.221	1	M-PI	Cntrob
Cdk19	0.00222721	1.17375	0.286	0.157	1	M-PI	Cdk19
Pnma2	0.00227254	0.734611	0.418	0.249	1	M-PI	Pnma2
Ift27	0.00231313	0.500464	0.78	0.622	1	M-PI	Ift27
Chek2	0.00237693	1.09712	0.703	0.633	1	M-PI	Chek2
Dgkh	0.00247777	1.14216	0.505	0.356	1	M-PI	Dgkh
Cxcr2	0.00249155	0.740076	0.802	0.668	1	M-PI	Cxcr2
Mrnip	0.00250523	0.853047	0.429	0.284	1	M-PI	Mrnip
Scara3	0.00254185	0.503965	0.352	0.199	1	M-PI	Scara3
Ctc1	0.00255336	0.67384	0.78	0.675	1	M-PI	Ctc1
Xrcc2	0.00261247	1.38885	0.352	0.223	1	M-PI	Xrcc2
Mx1	0.00264056	0.842452	0.396	0.238	1	M-PI	Mx1
Mfsd14b	0.00264995	0.61444	0.725	0.585	1	M-PI	Mfsd14b
Zswim9	0.00274038	0.690998	0.319	0.179	1	M-PI	Zswim9
Nop9	0.00274517	0.54263	0.659	0.524	1	M-PI	Nop9
Samd4	0.00276152	0.804388	0.429	0.266	1	M-PI	Samd4
Hdgfl3	0.00280019	0.869084	0.582	0.456	1	M-PI	Hdgfl3
Tpst1	0.00281225	0.729126	0.582	0.472	1	M-PI	Tpst1
Ccdc61	0.00283565	0.683903	0.473	0.328	1	M-PI	Ccdc61
Adpgk	0.00288415	0.556794	0.659	0.507	1	M-PI	Adpgk
Sap30	0.00291306	0.660806	0.56	0.404	1	M-PI	Sap30
Fli1	0.00292522	0.849526	0.56	0.419	1	M-PI	Fli1
Gm49183	0.00298462	0.588849	0.11	0.255	1	M-PI	Gm49183
Gm20472	0.00302769	0.880432	0.582	0.41	1	M-PI	Gm20472
Gpsm2	0.00308717	0.615705	0.648	0.493	1	M-PI	Gpsm2
Gm4353	0.00309069	0.858967	0.396	0.245	1	M-PI	Gm4353
Gm43110	0.00312791	0.680349	0.659	0.5	1	M-PI	Gm43110
Gstk1	0.00346156	0.660858	0.516	0.347	1	M-PI	Gstk1
Gas7	0.00354212	1.35744	0.429	0.303	1	M-PI	Gas7
Magi3	0.00360173	0.769732	0.462	0.301	1	M-PI	Magi3
1700021F05Rik	0.00362729	0.586181	0.714	0.622	1	M-PI	1700021F05Rik
Prkar2a	0.00365526	0.657314	0.648	0.498	1	M-PI	Prkar2a
Erc1	0.00379741	0.579681	0.813	0.694	1	M-PI	Erc1
Ntf31	0.00383455	0.505001	0.363	0.205	1	M-PI	Ntf3
Nemp1	0.00387952	0.962879	0.385	0.249	1	M-PI	Nemp1
Mthfd1l	0.00392075	0.954779	0.374	0.245	1	M-PI	Mthfd1l
Lin9	0.00399608	1.16126	0.462	0.345	1	M-PI	Lin9
Gm28911	0.00407199	1.63101	0.253	0.138	1	M-PI	Gm28911
Hibch	0.00415474	0.879643	0.505	0.371	1	M-PI	Hibch
Gar1	0.00428566	0.552538	0.604	0.448	1	M-PI	Gar1
Tent4a	0.00428855	0.799135	0.396	0.249	1	M-PI	Tent4a
Taf9	0.00431153	0.761007	0.462	0.321	1	M-PI	Taf9
H1f3	0.00437421	1.41883	0.253	0.135	1	M-PI	H1f3
H3c3	0.00446917	0.644207	0.308	0.166	1	M-PI	H3c3
Slc20a2	0.00459978	0.542836	0.582	0.45	1	M-PI	Slc20a2
Pdlim4	0.00460005	0.51759	0.538	0.367	1	M-PI	Pdlim4
Col24a1	0.00462557	0.875862	0.253	0.131	1	M-PI	Col24a1
Lin52	0.00464505	0.806148	0.473	0.347	1	M-PI	Lin52
Cdkn2d	0.0046711	0.548046	0.44	0.275	1	M-PI	Cdkn2d
Pdlim31	0.00471775	1.44714	0.297	0.177	1	M-PI	Pdlim3
AC169509.1	0.00476457	1.48227	0.286	0.162	1	M-PI	AC169509.1
Cep112	0.00480761	0.609358	0.396	0.245	1	M-PI	Cep112
Rps6ka3	0.00491133	0.663983	0.33	0.199	1	M-PI	Rps6ka3
Lrp12	0.00502657	0.520845	0.407	0.249	1	M-PI	Lrp12
Adamts151	0.00513868	0.509365	0.484	0.328	1	M-PI	Adamts15
Thop1	0.00513963	0.523069	0.637	0.474	1	M-PI	Thop1
Pla2g4a	0.00514429	0.78032	0.286	0.159	1	M-PI	Pla2g4a
Cpd	0.00515135	0.743282	0.527	0.371	1	M-PI	Cpd
Map3k3	0.00523578	0.596455	0.341	0.212	1	M-PI	Map3k3
Tmem246	0.00529269	0.694678	0.308	0.183	1	M-PI	Tmem246
Pmepa1	0.0053428	0.587058	0.505	0.36	1	M-PI	Pmepa1
Ckap5	0.00539962	0.686663	0.769	0.664	1	M-PI	Ckap5
Rarb	0.00542679	0.74386	0.297	0.172	1	M-PI	Rarb
Xylt1	0.00558721	0.953494	0.264	0.148	1	M-PI	Xylt1
Olfr12501	0.00560342	0.848384	0.604	0.43	1	M-PI	Olfr1250
Arhgef26	0.00563668	0.828263	0.319	0.199	1	M-PI	Arhgef26
Lclat1	0.00563913	1.02369	0.341	0.221	1	M-PI	Lclat1
Gm47385	0.00565786	1.32123	0.253	0.133	1	M-PI	Gm47385
Map3k12	0.00585684	0.652058	0.604	0.476	1	M-PI	Map3k12
AW554918	0.00588373	0.710689	0.33	0.197	1	M-PI	AW554918
Upf3a	0.00608515	0.509829	0.846	0.764	1	M-PI	Upf3a
Plekhn1	0.00612734	0.750595	0.385	0.249	1	M-PI	Plekhn1
Gm4779	0.00613348	1.30531	0.275	0.159	1	M-PI	Gm4779
Ddx20	0.00621179	0.554996	0.67	0.559	1	M-PI	Ddx20
Foxk2	0.00623905	0.634682	0.495	0.338	1	M-PI	Foxk2
Clcn5	0.00637668	0.62447	0.527	0.378	1	M-PI	Clcn5
D630045J12Rik	0.00638276	0.509197	0.747	0.648	1	M-PI	D630045J12Rik
Aplf	0.00642446	0.619987	0.505	0.354	1	M-PI	Aplf
Gas2	0.00647129	0.959632	0.385	0.258	1	M-PI	Gas2
Gm10075	0.00651763	1.47915	0.253	0.142	1	M-PI	Gm10075
Aida	0.00655119	0.917379	0.615	0.52	1	M-PI	Aida
Rftn2	0.00655684	1.01613	0.286	0.168	1	M-PI	Rftn2
Lrrc8c	0.00661673	0.599164	0.407	0.26	1	M-PI	Lrrc8c
Zfp9	0.0066283	0.712376	0.615	0.485	1	M-PI	Zfp9
Pms1	0.00663979	0.518539	0.462	0.321	1	M-PI	Pms1
Cchcr1	0.00682918	0.985494	0.67	0.576	1	M-PI	Cchcr1
Csrnp2	0.00692361	0.756895	0.44	0.312	1	M-PI	Csrnp2
Emp2	0.00735864	0.517022	0.703	0.594	1	M-PI	Emp2
Eri2	0.00742775	0.800783	0.462	0.345	1	M-PI	Eri2
2810025M15Rik	0.00755195	0.71522	0.549	0.404	1	M-PI	2810025M15Rik
Usp7	0.00759408	0.503485	0.659	0.515	1	M-PI	Usp7
Csf1	0.00760283	0.606016	0.297	0.172	1	M-PI	Csf1
Pla2r1	0.00761017	0.949465	0.341	0.223	1	M-PI	Pla2r1
Pds5b	0.00762392	0.505705	0.813	0.694	1	M-PI	Pds5b
Rgs2	0.00779953	0.629373	0.363	0.236	1	M-PI	Rgs2
Tmem154	0.00784213	1.45658	0.374	0.229	1	M-PI	Tmem154
Ulk2	0.00794349	0.644349	0.44	0.297	1	M-PI	Ulk2
Radil1	0.00795093	0.920192	0.264	0.151	1	M-PI	Radil
Miip	0.00805393	0.691863	0.549	0.393	1	M-PI	Miip
Gm9780	0.00816085	1.10639	0.308	0.186	1	M-PI	Gm9780
Sac3d1	0.00824104	0.741188	0.538	0.41	1	M-PI	Sac3d1
Fam122b	0.00827267	1.16086	0.319	0.201	1	M-PI	Fam122b
Lnpk	0.00869538	0.603372	0.582	0.45	1	M-PI	Lnpk
Meaf6	0.00870567	0.561908	0.67	0.59	1	M-PI	Meaf6
Galc	0.00872986	0.860603	0.527	0.41	1	M-PI	Galc
Ramp11	0.00893605	0.72033	0.352	0.223	1	M-PI	Ramp1
Zfp114	0.00902692	0.844562	0.297	0.188	1	M-PI	Zfp114
Dip2c	0.00910561	0.777531	0.286	0.17	1	M-PI	Dip2c
Rtn4ip1	0.00917398	0.876627	0.352	0.238	1	M-PI	Rtn4ip1
Arnt2	0.00926026	0.518402	0.363	0.234	1	M-PI	Arnt2
Sirt4	0.0092882	0.719997	0.352	0.227	1	M-PI	Sirt4
AC139209.1	0.00949952	0.842946	0.505	0.376	1	M-PI	AC139209.1
C1qtnf12	0.00955918	0.52403	0.505	0.389	1	M-PI	C1qtnf12
Socs2	0.00980344	0.551591	0.44	0.308	1	M-PI	Socs2
Cachd1	0.00993295	0.561575	0.484	0.336	1	M-PI	Cachd1
Ccnb2	1.70599e-23	2.47673	1	0.386	3.74226e-19	M-PII	Ccnb2
Cenpa	2.36769e-19	2.23428	0.976	0.459	5.19376e-15	M-PII	Cenpa
Gm15387	1.14426e-16	0.796064	1	0.998	2.51004e-12	M-PII	Gm15387
Cdkn3	1.45982e-15	2.5683	0.634	0.157	3.20226e-11	M-PII	Cdkn3
Hmgb1	2.18183e-15	0.790322	1	1	4.78606e-11	M-PII	Hmgb1
H2bc4	1.39195e-14	1.73586	0.829	0.295	3.05338e-10	M-PII	H2bc4
Birc51	5.40633e-13	1.52475	0.976	0.524	1.18593e-08	M-PII	Birc5
H2az11	1.27105e-12	0.937783	1	1	2.78818e-08	M-PII	H2az1
Cdca31	3.12507e-12	1.52436	0.829	0.309	6.85516e-08	M-PII	Cdca3
Gm21596	9.03586e-12	0.846292	1	0.992	1.98211e-07	M-PII	Gm21596
Knstrn1	1.18381e-11	1.91131	0.805	0.364	2.59681e-07	M-PII	Knstrn
Tubb61	1.23222e-11	1.88174	0.829	0.362	2.70301e-07	M-PII	Tubb6
Gm47391	1.23379e-11	1.22231	1	0.894	2.70645e-07	M-PII	Gm4739
Gm82031	1.32559e-11	0.991536	1	0.986	2.90782e-07	M-PII	Gm8203
Tuba1a	1.75553e-11	1.02513	1	0.961	3.85094e-07	M-PII	Tuba1a
Oaz1	2.23062e-11	0.559946	1	1	4.89308e-07	M-PII	Oaz1
H2az21	2.52938e-11	0.904238	1	0.988	5.54846e-07	M-PII	H2az2
Hnrnpk	4.98624e-11	0.520475	1	1	1.09378e-06	M-PII	Hnrnpk
Dynll1	5.5271e-11	0.865451	1	0.988	1.21242e-06	M-PII	Dynll1
Tacc31	1.03134e-10	1.46736	0.878	0.421	2.26234e-06	M-PII	Tacc3
Hmgb21	1.2434e-10	1.09947	1	0.933	2.72752e-06	M-PII	Hmgb2
Ilf2	7.68962e-10	0.877614	0.976	0.99	1.68679e-05	M-PII	Ilf2
Tpx21	9.39786e-10	1.84894	0.756	0.348	2.06151e-05	M-PII	Tpx2
Hmgn2	1.27229e-09	0.625426	1	1	2.7909e-05	M-PII	Hmgn2
Psmc1	1.29361e-09	0.945887	1	0.945	2.83766e-05	M-PII	Psmc1
Kif151	2.88946e-09	1.79512	0.951	0.594	6.33833e-05	M-PII	Kif15
H2ax1	3.28025e-09	0.822192	0.976	0.76	7.19555e-05	M-PII	H2ax
Tubb4b	8.49593e-09	1.39116	0.854	0.606	0.000186367	M-PII	Tubb4b
Selenoh1	8.78257e-09	0.882104	0.976	0.911	0.000192655	M-PII	Selenoh
Cct5	1.07293e-08	0.607675	1	0.99	0.000235359	M-PII	Cct5
Ccdc124	2.00214e-08	1.04048	0.976	0.787	0.000439189	M-PII	Ccdc124
Kif41	6.86456e-08	1.84351	0.585	0.222	0.00150581	M-PII	Kif4
Stmn11	8.15446e-08	0.608414	1	0.97	0.00178876	M-PII	Stmn1
Cntrl	1.07025e-07	1.55559	0.829	0.569	0.00234769	M-PII	Cntrl
Hmgb3	1.17255e-07	0.662872	1	0.933	0.0025721	M-PII	Hmgb3
Gm13461	1.20715e-07	0.771377	1	0.941	0.00264801	M-PII	Gm13461
Rangap1	1.35233e-07	1.15125	0.878	0.598	0.00296647	M-PII	Rangap1
Ran	1.39909e-07	0.601567	1	0.992	0.00306904	M-PII	Ran
Gm8277	1.56158e-07	3.21357	0.341	0.085	0.00342548	M-PII	Gm8277
Psma3	1.5724e-07	0.597693	1	1	0.00344921	M-PII	Psma3
Oaz1-ps	2.26295e-07	0.695655	1	0.986	0.004964	M-PII	Oaz1-ps
Myom2	2.72861e-07	1.74751	0.829	0.48	0.00598547	M-PII	Myom2
Eif4g2	3.17306e-07	0.529394	1	0.998	0.00696044	M-PII	Eif4g2
Cenpf1	4.12736e-07	1.02205	0.756	0.415	0.00905378	M-PII	Cenpf
Cdca81	4.17185e-07	1.24311	0.805	0.461	0.00915138	M-PII	Cdca8
Txn1	5.01128e-07	0.545351	1	0.982	0.0109927	M-PII	Txn1
H2ac111	5.32096e-07	1.12454	0.805	0.419	0.0116721	M-PII	H2ac11
Sdhb	6.06842e-07	0.588266	1	0.988	0.0133117	M-PII	Sdhb
Cks1b1	7.84292e-07	0.771265	0.976	0.945	0.0172042	M-PII	Cks1b
Cip2a1	1.0895e-06	1.49656	0.634	0.285	0.0238993	M-PII	Cip2a
Cdc201	1.18781e-06	1.25986	0.659	0.315	0.0260559	M-PII	Cdc20
Pimreg1	1.23203e-06	1.00616	0.585	0.224	0.0270258	M-PII	Pimreg
Arpc2	1.46007e-06	0.606812	0.976	0.97	0.0320281	M-PII	Arpc2
Sem1	2.53221e-06	0.520479	1	0.988	0.0555466	M-PII	Sem1
Psrc11	2.70976e-06	1.88865	0.585	0.309	0.0594413	M-PII	Psrc1
Kcnk4	3.02864e-06	1.49357	0.854	0.557	0.0664362	M-PII	Kcnk4
Gm49909	3.07717e-06	0.502238	1	0.992	0.0675009	M-PII	Gm49909
Banf1	3.95951e-06	0.532292	1	0.963	0.0868558	M-PII	Banf1
Ppih	4.32038e-06	0.938504	0.854	0.675	0.0947718	M-PII	Ppih
Hp1bp3	5.06482e-06	0.989912	0.951	0.925	0.111102	M-PII	Hp1bp3
Sfpq	5.85603e-06	0.697025	1	1	0.128458	M-PII	Sfpq
Hnrnpc	6.86775e-06	0.507048	1	0.996	0.150651	M-PII	Hnrnpc
Sub1	7.24068e-06	0.518624	1	1	0.158832	M-PII	Sub1
2610318N02Rik	8.57659e-06	1.26112	0.78	0.516	0.188136	M-PII	2610318N02Rik
Racgap11	8.91364e-06	1.00461	0.732	0.404	0.19553	M-PII	Racgap1
Mest	9.04848e-06	0.59396	1	0.941	0.198487	M-PII	Mest
Ppp2r5d	9.44933e-06	1.23317	0.927	0.768	0.20728	M-PII	Ppp2r5d
Gm13092	9.5493e-06	0.527156	1	0.982	0.209473	M-PII	Gm13092
Lsm5	1.1101e-05	0.841193	0.951	0.896	0.243511	M-PII	Lsm5
Psmd4	1.27465e-05	0.585429	0.976	0.951	0.279608	M-PII	Psmd4
Kif20a1	1.43187e-05	1.31572	0.634	0.339	0.314094	M-PII	Kif20a
Tax1bp1	1.54534e-05	0.755689	0.927	0.835	0.338985	M-PII	Tax1bp1
Hsp90b1	1.61419e-05	0.525589	1	0.984	0.354088	M-PII	Hsp90b1
Gm10282	1.64439e-05	0.722684	1	0.992	0.360714	M-PII	Gm10282
Shcbp11	1.7598e-05	0.93018	0.878	0.579	0.386029	M-PII	Shcbp1
Ndufb6	1.92097e-05	0.638464	1	0.945	0.421384	M-PII	Ndufb6
Pdcd5	2.23687e-05	0.541969	1	0.984	0.49068	M-PII	Pdcd5
Mki671	2.44086e-05	0.781661	0.707	0.35	0.535427	M-PII	Mki67
1110004F10Rik	4.68076e-05	0.591234	0.951	0.969	1	M-PII	1110004F10Rik
Psmd6	4.92539e-05	0.7918	0.976	0.886	1	M-PII	Psmd6
Bub1b1	5.01147e-05	1.26724	0.561	0.266	1	M-PII	Bub1b
Gng12	5.07303e-05	1.12397	0.829	0.583	1	M-PII	Gng12
Fdps	5.15899e-05	0.971921	0.902	0.628	1	M-PII	Fdps
C1d	6.08465e-05	0.583213	0.976	0.935	1	M-PII	C1d
Hist1h2br	6.1803e-05	2.89694	0.512	0.274	1	M-PII	Hist1h2br
Ccdc341	6.90405e-05	0.844187	0.951	0.752	1	M-PII	Ccdc34
Myl12a	7.776e-05	0.502417	1	0.992	1	M-PII	Myl12a
H3c31	8.01936e-05	2.15836	0.39	0.173	1	M-PII	H3c3
Bud31	8.7194e-05	0.567557	0.976	0.89	1	M-PII	Bud31
Ckap51	8.89252e-05	0.881423	0.854	0.667	1	M-PII	Ckap5
Dnttip2	8.94881e-05	1.09786	0.902	0.803	1	M-PII	Dnttip2
Nucks11	9.50529e-05	0.740312	1	0.919	1	M-PII	Nucks1
Ncapd21	9.59257e-05	0.796349	0.78	0.537	1	M-PII	Ncapd2
Sumo1	0.000106423	0.533563	1	0.996	1	M-PII	Sumo1
Kif2c1	0.000109255	1.23129	0.585	0.291	1	M-PII	Kif2c
Zfp131	0.000146662	0.803001	1	0.99	1	M-PII	Zfp131
Cd24a	0.000177546	0.590611	1	0.933	1	M-PII	Cd24a
Psmb3	0.00019684	0.539442	1	0.963	1	M-PII	Psmb3
Rnaseh2c	0.000197873	0.854355	0.878	0.752	1	M-PII	Rnaseh2c
Angptl2	0.000208252	0.954962	0.829	0.537	1	M-PII	Angptl2
Rnf26	0.000219733	1.81921	0.537	0.321	1	M-PII	Rnf26
Ssu72	0.000239568	0.57291	0.927	0.88	1	M-PII	Ssu72
Nuf21	0.000266236	1.18116	0.561	0.331	1	M-PII	Nuf2
Top1	0.000285301	0.706849	0.976	0.986	1	M-PII	Top1
Bub11	0.000354107	1.60743	0.488	0.256	1	M-PII	Bub1
Gm154521	0.000361889	0.944274	0.78	0.565	1	M-PII	Gm15452
Anp32e1	0.000364064	0.694442	0.902	0.805	1	M-PII	Anp32e
Vmn1r13	0.000373828	0.914298	0.976	0.947	1	M-PII	Vmn1r13
Strap	0.000384272	0.565452	0.951	0.898	1	M-PII	Strap
Aurkaip1	0.00040479	0.703398	0.902	0.819	1	M-PII	Aurkaip1
Mmgt2	0.000416179	0.971635	0.829	0.642	1	M-PII	Mmgt2
Psma6	0.000417664	0.526292	1	0.951	1	M-PII	Psma6
Lsm4	0.000449357	0.54491	1	0.947	1	M-PII	Lsm4
Lsm4.1	0.000449357	0.54491	1	0.947	1	M-PII	Lsm4.1
Ugdh1	0.000474282	0.850217	0.829	0.646	1	M-PII	Ugdh
Dppa21	0.0005017	1.65245	0.854	0.687	1	M-PII	Dppa2
Ncln	0.00050716	0.969624	0.756	0.575	1	M-PII	Ncln
Vim	0.000513516	0.58154	1	0.935	1	M-PII	Vim
Mpi	0.000524656	1.32374	0.634	0.409	1	M-PII	Mpi
Alpk2	0.000548966	1.63725	0.707	0.547	1	M-PII	Alpk2
Psmb7	0.000573479	0.546483	0.951	0.943	1	M-PII	Psmb7
Igf2bp1	0.000649634	0.553269	1	0.945	1	M-PII	Igf2bp1
Ddx39	0.00066554	0.827885	0.902	0.789	1	M-PII	Ddx39
Atg2a1	0.000687226	0.817069	0.659	0.384	1	M-PII	Atg2a
Atg2a.11	0.000687226	0.817069	0.659	0.384	1	M-PII	Atg2a.1
Kif231	0.000718834	1.46697	0.683	0.461	1	M-PII	Kif23
Rhoa	0.000797925	0.513082	1	0.97	1	M-PII	Rhoa
Cks21	0.000816429	0.770972	0.805	0.636	1	M-PII	Cks2
Sec23a	0.000843543	0.818739	0.902	0.652	1	M-PII	Sec23a
Hand23	0.000858074	0.699558	0.829	0.697	1	M-PII	Hand2
Hmgb1-ps7	0.000862188	2.28524	0.463	0.27	1	M-PII	Hmgb1-ps7
Gorasp2	0.00086473	0.702121	0.902	0.848	1	M-PII	Gorasp2
Gnai3	0.000883274	0.589519	0.976	0.878	1	M-PII	Gnai3
Txnl4a	0.000890528	0.687461	0.927	0.923	1	M-PII	Txnl4a
Olfr1328	0.00089419	2.62784	0.341	0.161	1	M-PII	Olfr1328
Angpt1	0.000959553	1.39111	0.293	0.112	1	M-PII	Angpt1
Itm2a3	0.000985705	0.522408	1	0.896	1	M-PII	Itm2a
Olfr1129	0.00102139	2.35216	0.415	0.203	1	M-PII	Olfr1129
Gm45162	0.0010283	2.9405	0.317	0.134	1	M-PII	Gm45162
Nsfl1c	0.00104259	0.523561	1	0.98	1	M-PII	Nsfl1c
Nsmce2	0.00105935	0.641758	0.878	0.817	1	M-PII	Nsmce2
Nrf1	0.00112178	1.15657	0.78	0.632	1	M-PII	Nrf1
Odc1	0.00115866	0.926563	0.902	0.762	1	M-PII	Odc1
Ccna21	0.00118901	0.791083	0.659	0.388	1	M-PII	Ccna2
Gm13237	0.00122834	1.70194	0.561	0.402	1	M-PII	Gm13237
Lsm3	0.00124412	0.786889	0.902	0.831	1	M-PII	Lsm3
Taf7	0.00129429	0.909035	0.756	0.665	1	M-PII	Taf7
Olfr1048	0.00132018	2.66824	0.293	0.122	1	M-PII	Olfr1048
Hmgb1-ps4	0.00139162	3.02449	0.317	0.136	1	M-PII	Hmgb1-ps4
Hmgb1-ps4.1	0.00139162	3.02449	0.317	0.136	1	M-PII	Hmgb1-ps4.1
Gm5176	0.0014431	1.55837	0.683	0.504	1	M-PII	Gm5176
Rep15	0.00152476	1.03694	0.878	0.724	1	M-PII	Rep15
Gm15542	0.00154754	0.58478	0.902	0.882	1	M-PII	Gm15542
Hmga21	0.00158117	0.656376	1	0.935	1	M-PII	Hmga2
Hnrnpab	0.00169609	0.532467	0.951	0.902	1	M-PII	Hnrnpab
Gm6063	0.00171824	2.69264	0.366	0.191	1	M-PII	Gm6063
Htr1b	0.00175235	2.30083	0.293	0.118	1	M-PII	Htr1b
Hnrnph3	0.00179816	0.523689	0.927	0.878	1	M-PII	Hnrnph3
Hnrnpdl	0.00182267	0.526728	0.976	0.921	1	M-PII	Hnrnpdl
Gm265851	0.00196122	2.80897	0.341	0.152	1	M-PII	Gm26585
Arl4a	0.00209859	1.02044	0.805	0.618	1	M-PII	Arl4a
Ube2r2	0.00214441	0.729206	0.976	0.894	1	M-PII	Ube2r2
Gm476691	0.00217776	0.615765	1	0.996	1	M-PII	Gm47669
Nid1	0.00222785	0.523406	0.902	0.679	1	M-PII	Nid1
Gm7422	0.0022432	3.03739	0.268	0.108	1	M-PII	Gm7422
Olfr1571	0.00229187	1.08925	0.927	0.886	1	M-PII	Olfr157
Poc1a1	0.00235516	1.19011	0.488	0.299	1	M-PII	Poc1a
Rnf166	0.0023715	0.884075	0.585	0.344	1	M-PII	Rnf166
Pdp22	0.00238017	0.778502	0.854	0.774	1	M-PII	Pdp2
Copg2	0.00239538	1.24433	0.732	0.594	1	M-PII	Copg2
Mpp1	0.00251065	1.47474	0.439	0.25	1	M-PII	Mpp1
Fbln1	0.00258411	0.581561	0.951	0.809	1	M-PII	Fbln1
Gm20657	0.0026702	1.78916	0.39	0.183	1	M-PII	Gm20657
Gm71721	0.00269259	2.17569	0.537	0.335	1	M-PII	Gm7172
Nol11	0.00270696	0.826514	0.805	0.724	1	M-PII	Nol11
Cflar	0.00271796	0.828624	0.927	0.894	1	M-PII	Cflar
Mrps23	0.00275791	1.02642	0.659	0.482	1	M-PII	Mrps23
Mrps23.1	0.00275791	1.02642	0.659	0.482	1	M-PII	Mrps23.1
Laptm4b	0.00282772	0.611425	0.878	0.825	1	M-PII	Laptm4b
Ptger1	0.00288709	1.68373	0.317	0.14	1	M-PII	Ptger1
Supt4a	0.00288911	0.601537	0.878	0.843	1	M-PII	Supt4a
Dnal4	0.00292676	0.865901	0.707	0.537	1	M-PII	Dnal4
Gm127921	0.00296612	0.873327	0.902	0.878	1	M-PII	Gm12792
Boc	0.00296872	0.794566	0.659	0.4	1	M-PII	Boc
Cenpe1	0.00299468	0.771727	0.659	0.429	1	M-PII	Cenpe
Blmh	0.00326036	0.606105	0.927	0.896	1	M-PII	Blmh
Gm5678	0.00326612	2.51312	0.341	0.161	1	M-PII	Gm5678
Cnep1r1	0.00335827	0.858132	0.707	0.545	1	M-PII	Cnep1r1
F2r	0.00341909	0.562838	0.927	0.752	1	M-PII	F2r
1700123O20Rik	0.00344337	0.586471	0.829	0.778	1	M-PII	1700123O20Rik
Gm16409	0.00347626	3.02172	0.268	0.116	1	M-PII	Gm16409
Magoh	0.00364033	0.605489	0.902	0.898	1	M-PII	Magoh
Rwdd1	0.00364198	0.593323	0.878	0.823	1	M-PII	Rwdd1
Zc3hc1	0.00374197	0.642124	0.927	0.817	1	M-PII	Zc3hc1
Cdc26	0.00374764	0.59043	0.976	0.955	1	M-PII	Cdc26
Sgtb	0.00376063	1.89988	0.293	0.132	1	M-PII	Sgtb
Sap25	0.00388764	1.83192	0.268	0.114	1	M-PII	Sap25
Ndufb4	0.00399435	0.654195	1	0.97	1	M-PII	Ndufb4
Srp19	0.00401349	0.591466	0.854	0.88	1	M-PII	Srp19
Pax3	0.00403412	2.69784	0.293	0.14	1	M-PII	Pax3
Ramp2	0.00412776	1.27067	0.488	0.297	1	M-PII	Ramp2
Tbx33	0.00413111	0.693184	0.756	0.533	1	M-PII	Tbx3
Gm7251	0.0042255	2.92448	0.268	0.112	1	M-PII	Gm7251
Itpripl2	0.00423956	1.31575	0.341	0.169	1	M-PII	Itpripl2
Yeats4	0.00433481	0.690279	0.805	0.673	1	M-PII	Yeats4
Slc38a4	0.0043945	0.567377	1	0.89	1	M-PII	Slc38a4
Oat1	0.00441407	0.627366	0.78	0.638	1	M-PII	Oat
Ptger3	0.00445185	0.698976	0.659	0.427	1	M-PII	Ptger3
Ccnb1ip1	0.00446883	1.7775	0.341	0.171	1	M-PII	Ccnb1ip1
Gm5835	0.0044717	2.92997	0.268	0.118	1	M-PII	Gm5835
Gm10608	0.00457637	2.66695	0.341	0.169	1	M-PII	Gm10608
Zbtb2	0.0045795	0.994297	0.488	0.303	1	M-PII	Zbtb2
Ndufaf3	0.00459955	0.978867	0.561	0.382	1	M-PII	Ndufaf3
Etf1	0.00462364	0.780667	0.829	0.673	1	M-PII	Etf1
Mrpl20	0.00474371	0.550815	0.951	0.921	1	M-PII	Mrpl20
Mtpn	0.00492912	0.534984	0.976	0.959	1	M-PII	Mtpn
Gm37562	0.00506465	2.03767	0.488	0.291	1	M-PII	Gm3756
Emilin1	0.00509074	0.530877	0.927	0.764	1	M-PII	Emilin1
Hgs	0.00512244	0.701151	0.756	0.65	1	M-PII	Hgs
Rangrf	0.00521942	0.773072	0.659	0.474	1	M-PII	Rangrf
Lhcgr	0.00529133	0.700525	0.195	0.429	1	M-PII	Lhcgr
Gm4824	0.00539563	2.68715	0.317	0.156	1	M-PII	Gm4824
Nob1	0.00548124	0.635134	0.805	0.677	1	M-PII	Nob1
Ddx21	0.00550772	0.879787	0.732	0.533	1	M-PII	Ddx21
Fam166a	0.00551123	1.81612	0.366	0.189	1	M-PII	Fam166a
H1f2	0.00554833	0.67561	0.341	0.171	1	M-PII	H1f2
Inka1	0.00564413	0.822609	0.707	0.526	1	M-PII	Inka1
Rasa1	0.00565557	0.991445	0.683	0.482	1	M-PII	Rasa1
Olfr243	0.00565721	1.65887	0.122	0.333	1	M-PII	Olfr243
Gtf3c6	0.00568851	0.576903	0.829	0.805	1	M-PII	Gtf3c6
Gm45716	0.00570275	1.35798	0.439	0.262	1	M-PII	Gm45716
Traf7	0.00570799	0.675467	0.805	0.616	1	M-PII	Traf7
Gm102591	0.00574463	1.3091	0.415	0.232	1	M-PII	Gm10259
Efhd2	0.00576231	0.783986	0.878	0.744	1	M-PII	Efhd2
Haus71	0.00580076	0.821668	0.756	0.632	1	M-PII	Haus7
Chordc1	0.00582467	0.945831	0.951	0.917	1	M-PII	Chordc1
Gpx7	0.00586716	0.994967	0.732	0.547	1	M-PII	Gpx7
Gm14046	0.00594467	0.941509	0.878	0.711	1	M-PII	Gm14046
Frrs1l	0.00606548	1.23746	0.317	0.15	1	M-PII	Frrs1l
Coq7	0.00625705	0.546664	0.829	0.726	1	M-PII	Coq7
Nkx2-31	0.00626003	0.706101	0.732	0.533	1	M-PII	Nkx2-3
Pdha1	0.00636755	0.518623	0.805	0.689	1	M-PII	Pdha1
Vmn2r661	0.00646656	0.536746	1	0.951	1	M-PII	Vmn2r66
Ccdc144b	0.00661773	1.09772	0.073	0.276	1	M-PII	Ccdc144b
Prkn	0.00665126	0.690294	0.902	0.693	1	M-PII	Prkn
Smu1	0.00676295	0.565757	0.902	0.872	1	M-PII	Smu1
Kitl1	0.00687606	1.60994	0.268	0.126	1	M-PII	Kitl
Syncrip	0.00703093	0.612697	0.854	0.833	1	M-PII	Syncrip
Ppa1	0.00705742	0.534791	0.878	0.748	1	M-PII	Ppa1
Ctbp1	0.00709499	0.689087	0.78	0.681	1	M-PII	Ctbp1
Gm9290	0.00709547	2.52364	0.39	0.203	1	M-PII	Gm9290
Psmd5	0.00716673	0.528231	0.902	0.854	1	M-PII	Psmd5
Gm13835	0.00730467	0.597237	0.976	0.921	1	M-PII	Gm13835
Slc39a2	0.00743631	0.806253	0.927	0.86	1	M-PII	Slc39a2
Actl6a	0.00748081	0.512726	0.854	0.858	1	M-PII	Actl6a
Gm14150	0.00750682	1.66814	0.488	0.28	1	M-PII	Gm14150
Usf1	0.00752191	0.780582	0.707	0.616	1	M-PII	Usf1
Hist1h2bq	0.0075509	1.72412	0.439	0.289	1	M-PII	Hist1h2bq
Snrpb2	0.00769551	0.523092	0.976	0.925	1	M-PII	Snrpb2
Pttg1	0.00772634	0.806079	0.78	0.699	1	M-PII	Pttg1
Olfr12502	0.00773269	0.670125	0.244	0.476	1	M-PII	Olfr1250
Aspm1	0.00798839	1.52814	0.366	0.197	1	M-PII	Aspm
Kars	0.00800262	0.584144	0.976	0.959	1	M-PII	Kars
5730409E04Rik	0.00815294	1.05871	0.317	0.159	1	M-PII	5730409E04Rik
Rbbp6	0.00824088	0.553768	0.902	0.781	1	M-PII	Rbbp6
Gm37486	0.00829699	3.13373	0.293	0.136	1	M-PII	Gm37486
Gm37486.1	0.00829699	3.13373	0.293	0.136	1	M-PII	Gm37486.1
Fam83a	0.0084222	2.66785	0.268	0.128	1	M-PII	Fam83a
Fam83a.1	0.0084222	2.66785	0.268	0.128	1	M-PII	Fam83a.1
Hoxb21	0.00842419	0.520393	0.78	0.628	1	M-PII	Hoxb2
Vmn1r72	0.00869267	1.00138	0.171	0.384	1	M-PII	Vmn1r72
Mrps10	0.00879165	0.809291	0.805	0.713	1	M-PII	Mrps10
Mrps10.1	0.00879165	0.809291	0.805	0.713	1	M-PII	Mrps10.1
Cenpw1	0.00880539	0.736105	0.854	0.791	1	M-PII	Cenpw
Tmem223	0.00894815	0.53791	0.829	0.888	1	M-PII	Tmem223
Gm47421	0.00897067	1.49615	0.561	0.419	1	M-PII	Gm4742
Tmc1	0.00909373	1.84513	0.61	0.482	1	M-PII	Tmc1
Snai1	0.00911305	1.17256	0.512	0.346	1	M-PII	Snai1
Pdlim7	0.00920187	0.607523	0.854	0.76	1	M-PII	Pdlim7
Anln1	0.00926387	1.278	0.512	0.36	1	M-PII	Anln
Olfr907	0.00934495	0.997387	1	0.982	1	M-PII	Olfr907
Flnc	0.00978023	0.573664	0.829	0.644	1	M-PII	Flnc
Brd9	0.0098906	0.606142	0.902	0.78	1	M-PII	Brd9
Cnn2	0.00990934	0.650786	0.732	0.648	1	M-PII	Cnn2
Gm12696	0.00992075	1.69784	0.463	0.28	1	M-PII	Gm12696
Kazald11	7.79689e-25	2.95949	0.939	0.324	1.71033e-20	M-SpP	Kazald1
Cyp26b1	2.72853e-18	3.06167	0.551	0.104	5.98531e-14	M-SpP	Cyp26b1
[truncated: 9,745 more rows]
