# Supplementary material for: Spatially organized cellular communities shape functional tissue architecture in the pancreas
Source: Sci Adv. 2025 Nov 12;11(46):eadx5791. doi: 10.1126/sciadv.adx5791 (PMC12609055; doi:10.1126/sciadv.adx5791)
Supplement: Supplementary file 2 — Tables S1 to S9 [file sciadv.adx5791_tables_s1_to_s9.zip › adx5791_table_s2.xlsx]

## Sheet: Table S2 Integratedembryo_DGE
Supplementary Table 2. List of Differentially Expressed Genes from the embryonic integrated dataset
	p_val	avg_log2FC	pct.1	pct.2	p_val_adj	cluster	gene
Smoc2	0	1.56961	0.77	0.406	0	M-I	Smoc2
Col1a1	0	1.13865	0.956	0.663	0	M-I	Col1a1
Mfap2	0	1.11818	0.99	0.746	0	M-I	Mfap2
Ptn	0	1.28316	0.999	0.81	0	M-I	Ptn
Cdkn1c	0	1.01181	1	0.876	0	M-I	Cdkn1c
Meg3	0	0.999702	0.954	0.864	0	M-I	Meg3
Mfap4	4.3804e-307	1.21183	0.874	0.532	1.0976e-302	M-I	Mfap4
Col3a1	2.49328e-261	1.08435	0.931	0.652	6.24742e-257	M-I	Col3a1
6330403K07Rik	8.3664e-261	1.09203	0.878	0.603	2.09637e-256	M-I	6330403K07Rik
Mest	6.23645e-260	0.841553	0.989	0.762	1.56267e-255	M-I	Mest
Col1a2	4.53219e-256	1.08907	0.888	0.595	1.13563e-251	M-I	Col1a2
Sparcl1	3.63871e-252	1.10021	0.86	0.512	9.11753e-248	M-I	Sparcl1
Dlk1	7.39821e-249	0.821822	0.998	0.869	1.85377e-244	M-I	Dlk1
Islr	2.68481e-226	1.39154	0.658	0.348	6.72733e-222	M-I	Islr
Gsn	1.98432e-213	1.34915	0.783	0.503	4.9721e-209	M-I	Gsn
Gpc3	2.42248e-212	0.850723	0.941	0.758	6.07002e-208	M-I	Gpc3
H19	1.88245e-197	0.765813	0.948	0.804	4.71686e-193	M-I	H19
Igf2	8.48939e-191	0.854053	0.927	0.724	2.12719e-186	M-I	Igf2
Gas1	3.13503e-189	0.977577	0.842	0.585	7.85543e-185	M-I	Gas1
Tshz2	1.97649e-174	0.937449	0.832	0.605	4.95248e-170	M-I	Tshz2
Igfbp4	2.29127e-173	0.884361	0.858	0.652	5.74123e-169	M-I	Igfbp4
Serpinh1	2.51769e-172	0.644423	0.993	0.873	6.30858e-168	M-I	Serpinh1
Rcn3	1.52628e-171	0.788405	0.897	0.69	3.82441e-167	M-I	Rcn3
Fstl1	1.30956e-170	0.974978	0.783	0.555	3.28136e-166	M-I	Fstl1
Ndn	7.9492e-168	1.07531	0.813	0.63	1.99183e-163	M-I	Ndn
Basp1	8.65363e-158	1.19002	0.67	0.425	2.16834e-153	M-I	Basp1
Lgals1	6.33355e-154	0.631595	0.975	0.785	1.587e-149	M-I	Lgals1
Ifitm2	5.36941e-152	0.614451	0.976	0.89	1.34541e-147	M-I	Ifitm2
Htra1	8.15573e-145	1.72191	0.414	0.19	2.04358e-140	M-I	Htra1
Sparc	1.48858e-144	0.5813	0.965	0.771	3.72994e-140	M-I	Sparc
Maged2	3.75998e-143	0.708139	0.886	0.74	9.42138e-139	M-I	Maged2
Lpar1	9.41438e-141	1.3863	0.516	0.29	2.35896e-136	M-I	Lpar1
Tmem119	1.01715e-140	1.58451	0.397	0.175	2.54867e-136	M-I	Tmem119
Htra3	4.59542e-137	1.74962	0.408	0.19	1.15148e-132	M-I	Htra3
Mdk	5.7643e-135	0.576817	0.966	0.875	1.44436e-130	M-I	Mdk
Osr1	2.17357e-130	1.21573	0.558	0.324	5.44631e-126	M-I	Osr1
Igf1	1.43498e-127	1.28209	0.539	0.317	3.59562e-123	M-I	Igf1
Col6a1	1.07474e-125	1.16238	0.575	0.343	2.69298e-121	M-I	Col6a1
Tcf21	1.77052e-125	1.03739	0.659	0.423	4.43638e-121	M-I	Tcf21
Laptm4a	1.1684e-124	0.645651	0.936	0.86	2.92767e-120	M-I	Laptm4a
Cd81	5.35774e-122	0.508149	0.99	0.926	1.34249e-117	M-I	Cd81
Cmtm3	1.93831e-119	0.834691	0.747	0.553	4.85683e-115	M-I	Cmtm3
Sulf2	2.13149e-118	1.46093	0.469	0.266	5.34088e-114	M-I	Sulf2
Ifitm1	5.26894e-116	0.859053	0.653	0.44	1.32024e-111	M-I	Ifitm1
Nbl1	2.50474e-114	1.29352	0.515	0.308	6.27614e-110	M-I	Nbl1
Ly6h	6.72658e-110	1.54607	0.388	0.195	1.68548e-105	M-I	Ly6h
Sepw1	1.42821e-106	0.54004	0.913	0.864	3.57867e-102	M-I	Sepw1
Serpine2	8.94545e-106	0.900567	0.652	0.452	2.24146e-101	M-I	Serpine2
Col6a2	1.81535e-104	1.19827	0.482	0.281	4.54873e-100	M-I	Col6a2
Cxcl12	1.89238e-104	0.790819	0.684	0.48	4.74175e-100	M-I	Cxcl12
Sfr1	6.6474e-104	0.512998	0.914	0.847	1.66564e-99	M-I	Sfr1
Sfrp1	6.69253e-104	0.673537	0.791	0.565	1.67695e-99	M-I	Sfrp1
Prrx1	8.96487e-103	1.34463	0.4	0.207	2.24633e-98	M-I	Prrx1
Dcn	1.74709e-100	0.667457	0.692	0.459	4.37769e-96	M-I	Dcn
Akap12	1.10088e-99	1.16976	0.527	0.337	2.75847e-95	M-I	Akap12
Nkain4	4.02191e-98	0.942823	0.598	0.401	1.00777e-93	M-I	Nkain4
Csrp2	2.83006e-95	0.750133	0.776	0.642	7.09128e-91	M-I	Csrp2
Barx1	1.57343e-94	1.42728	0.403	0.221	3.94255e-90	M-I	Barx1
Ldhb	3.70408e-93	0.79952	0.724	0.563	9.2813e-89	M-I	Ldhb
Ccnd3	2.03693e-91	0.594519	0.841	0.75	5.10394e-87	M-I	Ccnd3
Kcnq1ot1	3.80294e-90	0.997139	0.608	0.468	9.52903e-86	M-I	Kcnq1ot1
Pmp22	3.48162e-88	1.03414	0.536	0.348	8.72389e-84	M-I	Pmp22
Penk	9.0821e-88	1.7248	0.261	0.11	2.2757e-83	M-I	Penk
Ppap2b	4.8565e-80	1.43243	0.378	0.222	1.21689e-75	M-I	Ppap2b
Oaf	1.0472e-78	0.946453	0.562	0.403	2.62396e-74	M-I	Oaf
Igfbp3	1.38165e-78	1.03706	0.5	0.325	3.46201e-74	M-I	Igfbp3
Sfrp2	3.36076e-77	1.60886	0.328	0.173	8.42106e-73	M-I	Sfrp2
Celf2	2.36931e-76	1.03308	0.523	0.362	5.93678e-72	M-I	Celf2
Rsrp1	3.57721e-76	0.52052	0.887	0.847	8.96343e-72	M-I	Rsrp1
Ldb2	3.02081e-75	1.2887	0.359	0.203	7.56924e-71	M-I	Ldb2
Ntrk2	4.74601e-75	1.41973	0.3	0.151	1.18921e-70	M-I	Ntrk2
Bambi	1.91742e-74	0.968384	0.609	0.48	4.80447e-70	M-I	Bambi
Ppic	2.28866e-74	0.554793	0.816	0.658	5.73469e-70	M-I	Ppic
Lrrc17	1.3328e-73	1.41514	0.345	0.191	3.3396e-69	M-I	Lrrc17
Plagl1	9.3694e-73	0.941103	0.516	0.361	2.34769e-68	M-I	Plagl1
Pcolce	3.58503e-72	0.894058	0.592	0.437	8.98301e-68	M-I	Pcolce
Hic1	5.42048e-70	1.13936	0.388	0.229	1.35821e-65	M-I	Hic1
Col5a2	1.33873e-69	1.15861	0.411	0.259	3.35444e-65	M-I	Col5a2
Il11ra1	9.10042e-69	0.765445	0.6	0.467	2.28029e-64	M-I	Il11ra1
Des	6.0506e-68	0.947991	0.481	0.326	1.5161e-63	M-I	Des
Nefl	1.47008e-67	1.41324	0.334	0.188	3.68359e-63	M-I	Nefl
Fxyd6	8.50873e-67	0.870542	0.586	0.457	2.13203e-62	M-I	Fxyd6
Plat	3.72818e-64	1.19426	0.378	0.232	9.34169e-60	M-I	Plat
Lmo4	1.93403e-63	0.811606	0.611	0.494	4.84611e-59	M-I	Lmo4
Cthrc1	1.76543e-62	1.07354	0.41	0.258	4.42365e-58	M-I	Cthrc1
Map1lc3a	2.61994e-62	0.651661	0.695	0.596	6.56478e-58	M-I	Map1lc3a
Gap43	8.03774e-61	0.676397	0.53	0.353	2.01402e-56	M-I	Gap43
Ddah2	3.16968e-60	0.606566	0.703	0.584	7.94228e-56	M-I	Ddah2
Nfib	9.23292e-60	0.823042	0.567	0.449	2.31349e-55	M-I	Nfib
Mmp14	1.16504e-58	0.8937	0.544	0.414	2.91925e-54	M-I	Mmp14
Mxra8	5.83081e-57	1.12432	0.385	0.249	1.46103e-52	M-I	Mxra8
Nrk	8.74154e-57	1.07855	0.394	0.257	2.19037e-52	M-I	Nrk
Lum	3.02007e-55	0.697567	0.417	0.255	7.56738e-51	M-I	Lum
Postn	1.92501e-54	1.13767	0.3	0.168	4.8235e-50	M-I	Postn
Gpx8	8.25624e-54	0.557397	0.706	0.599	2.06877e-49	M-I	Gpx8
Col5a1	1.29079e-52	1.09746	0.353	0.223	3.23433e-48	M-I	Col5a1
Ccdc80	2.19682e-52	0.872504	0.432	0.292	5.50457e-48	M-I	Ccdc80
Grb10	2.25971e-52	0.587936	0.709	0.635	5.66216e-48	M-I	Grb10
Itm2a	1.32707e-51	1.35287	0.438	0.313	3.32524e-47	M-I	Itm2a
Kcnj8	6.98866e-51	1.06244	0.388	0.256	1.75115e-46	M-I	Kcnj8
Tgfbi	1.32259e-50	0.981239	0.43	0.295	3.31401e-46	M-I	Tgfbi
Fcgrt	1.40152e-50	1.03	0.386	0.259	3.51178e-46	M-I	Fcgrt
Cd34	2.24359e-49	1.2033	0.258	0.139	5.62177e-45	M-I	Cd34
Osr2	3.52571e-47	0.754358	0.336	0.199	8.83438e-43	M-I	Osr2
Mmp2	4.33143e-47	0.869977	0.407	0.279	1.08533e-42	M-I	Mmp2
Selm	4.51693e-47	0.715981	0.561	0.454	1.13181e-42	M-I	Selm
Nenf	1.20086e-46	0.553613	0.719	0.653	3.00899e-42	M-I	Nenf
Pdlim2	1.03601e-45	1.04647	0.354	0.236	2.59592e-41	M-I	Pdlim2
Slit2	1.65795e-45	0.90128	0.393	0.27	4.15432e-41	M-I	Slit2
Fkbp7	1.8808e-45	0.918508	0.418	0.298	4.71272e-41	M-I	Fkbp7
Zeb2	1.42394e-44	0.807459	0.423	0.298	3.56796e-40	M-I	Zeb2
Vcam1	1.53649e-44	1.2389	0.25	0.14	3.84998e-40	M-I	Vcam1
Glipr2	5.69419e-44	0.824222	0.45	0.334	1.42679e-39	M-I	Glipr2
Copz2	2.79369e-43	0.781762	0.523	0.418	7.00014e-39	M-I	Copz2
S100a6	1.1102e-42	0.707593	0.545	0.413	2.78182e-38	M-I	S100a6
Adamtsl1	7.69446e-42	1.133	0.255	0.148	1.928e-37	M-I	Adamtsl1
Rcn1	8.2643e-41	0.503761	0.702	0.65	2.07079e-36	M-I	Rcn1
Emp3	5.3329e-40	0.580705	0.588	0.474	1.33626e-35	M-I	Emp3
Capn6	8.04452e-40	0.816277	0.453	0.344	2.01571e-35	M-I	Capn6
Crabp1	2.23781e-39	1.11554	0.301	0.191	5.60729e-35	M-I	Crabp1
Eva1b	5.10687e-39	0.522598	0.668	0.589	1.27963e-34	M-I	Eva1b
Tenm4	1.56475e-38	1.06888	0.33	0.226	3.92079e-34	M-I	Tenm4
Nrp1	2.24584e-37	0.731655	0.477	0.379	5.62739e-33	M-I	Nrp1
Zfp503	3.67104e-37	0.899348	0.416	0.318	9.19851e-33	M-I	Zfp503
Gm266	1.03424e-36	1.04113	0.302	0.2	2.5915e-32	M-I	Gm266
Col26a1	5.421e-36	1.10799	0.302	0.201	1.35834e-31	M-I	Col26a1
Cdh11	2.58218e-35	0.888594	0.364	0.262	6.47016e-31	M-I	Cdh11
Rdh10	3.81867e-35	1.11329	0.293	0.194	9.56845e-31	M-I	Rdh10
St6galnac3	4.96059e-34	0.949509	0.325	0.228	1.24298e-29	M-I	St6galnac3
Efemp2	7.21443e-34	0.739847	0.496	0.414	1.80772e-29	M-I	Efemp2
Timp2	4.68532e-33	0.746089	0.438	0.343	1.174e-28	M-I	Timp2
Tfpi	5.50422e-33	0.763479	0.456	0.372	1.37919e-28	M-I	Tfpi
Vkorc1	1.06779e-32	0.71343	0.521	0.456	2.67555e-28	M-I	Vkorc1
Marcks	1.10146e-32	0.532288	0.622	0.569	2.75992e-28	M-I	Marcks
Arhgef25	1.32117e-32	0.988553	0.299	0.205	3.31044e-28	M-I	Arhgef25
Cnrip1	3.16638e-32	0.983274	0.307	0.21	7.93399e-28	M-I	Cnrip1
S1pr3	3.71834e-32	0.977996	0.272	0.176	9.31704e-28	M-I	S1pr3
Peg10	1.24252e-31	0.524954	0.279	0.178	3.11338e-27	M-I	Peg10
Fkbp10	3.05447e-31	0.797038	0.414	0.325	7.6536e-27	M-I	Fkbp10
Pbx1	5.54105e-31	0.756912	0.47	0.401	1.38842e-26	M-I	Pbx1
Snhg18	9.37846e-31	0.808446	0.384	0.291	2.34996e-26	M-I	Snhg18
Itm2c	9.7452e-31	0.538392	0.608	0.57	2.44185e-26	M-I	Itm2c
Rhoc	1.47689e-30	0.510982	0.594	0.513	3.70064e-26	M-I	Rhoc
Serping1	1.59259e-30	0.869858	0.356	0.262	3.99056e-26	M-I	Serping1
Lrp1	4.07972e-30	1.1095	0.25	0.165	1.02226e-25	M-I	Lrp1
Axl	4.54661e-30	0.963029	0.277	0.188	1.13924e-25	M-I	Axl
Klhdc8b	5.31466e-30	0.920926	0.32	0.23	1.33169e-25	M-I	Klhdc8b
Spats2l	1.86208e-29	0.864206	0.322	0.229	4.6658e-25	M-I	Spats2l
Tgfb1i1	2.07308e-29	0.879426	0.301	0.209	5.19453e-25	M-I	Tgfb1i1
Sdpr	3.63962e-29	0.944321	0.278	0.19	9.1198e-25	M-I	Sdpr
Ifi27	6.43265e-29	0.790639	0.4	0.312	1.61183e-24	M-I	Ifi27
Meis1	7.24979e-29	0.80753	0.417	0.338	1.81658e-24	M-I	Meis1
Cd248	1.15977e-28	0.934708	0.294	0.206	2.90603e-24	M-I	Cd248
F2r	1.3648e-28	0.680811	0.436	0.35	3.41977e-24	M-I	F2r
Cdo1	1.62535e-28	0.87754	0.392	0.311	4.07264e-24	M-I	Cdo1
P3h3	2.34694e-28	0.874153	0.337	0.248	5.88073e-24	M-I	P3h3
Rrbp1	3.9264e-28	0.583954	0.593	0.558	9.83839e-24	M-I	Rrbp1
Itgb5	8.11875e-28	1.04404	0.26	0.177	2.03431e-23	M-I	Itgb5
Hoxb4	1.42853e-27	0.823181	0.351	0.262	3.57947e-23	M-I	Hoxb4
Kdelr3	1.73035e-27	0.855618	0.361	0.274	4.33573e-23	M-I	Kdelr3
Ech1	2.69073e-27	0.593511	0.548	0.499	6.74215e-23	M-I	Ech1
Ogt	2.69782e-27	0.73851	0.449	0.383	6.75993e-23	M-I	Ogt
P4ha2	2.97913e-27	1.07456	0.252	0.169	7.46481e-23	M-I	P4ha2
Twist2	3.48775e-27	0.992433	0.269	0.184	8.73926e-23	M-I	Twist2
Cpxm1	4.80243e-27	0.985344	0.279	0.196	1.20335e-22	M-I	Cpxm1
Ncam1	6.30064e-27	0.828726	0.345	0.254	1.57875e-22	M-I	Ncam1
Ccdc102a	3.06494e-25	0.971609	0.258	0.179	7.67982e-21	M-I	Ccdc102a
Cdc42ep3	2.42491e-24	0.925431	0.286	0.205	6.0761e-20	M-I	Cdc42ep3
Rarres2	4.5909e-24	0.657958	0.378	0.292	1.15034e-19	M-I	Rarres2
Hoxb2	4.87612e-24	0.800826	0.35	0.268	1.22181e-19	M-I	Hoxb2
Emilin1	2.44947e-23	0.648453	0.396	0.311	6.13764e-19	M-I	Emilin1
Col9a2	4.33562e-23	0.902678	0.257	0.179	1.08638e-18	M-I	Col9a2
Hoxa5	8.36254e-23	0.805911	0.325	0.245	2.0954e-18	M-I	Hoxa5
Serpinf1	1.2735e-22	0.948633	0.297	0.221	3.191e-18	M-I	Serpinf1
Fbln1	2.53215e-22	0.580952	0.516	0.457	6.3448e-18	M-I	Fbln1
Anxa6	2.86138e-22	0.540398	0.521	0.478	7.16975e-18	M-I	Anxa6
2011-09-01	3.26608e-22	0.725421	0.408	0.344	8.18383e-18	M-I	2011-09-01
Guf1	1.91273e-21	0.955336	0.266	0.195	4.79274e-17	M-I	Guf1
Creb3l1	1.55317e-20	0.941848	0.259	0.19	3.89178e-16	M-I	Creb3l1
Aldh2	1.93916e-20	0.603295	0.47	0.424	4.85894e-16	M-I	Aldh2
Dpysl3	7.80123e-20	0.708647	0.285	0.209	1.95475e-15	M-I	Dpysl3
Gstm5	1.45779e-19	0.609049	0.524	0.504	3.65277e-15	M-I	Gstm5
P3h1	2.924e-19	0.81817	0.293	0.227	7.32666e-15	M-I	P3h1
Gypc	3.75715e-19	0.853976	0.252	0.184	9.41429e-15	M-I	Gypc
Runx1t1	2.34657e-18	0.800562	0.297	0.23	5.87981e-14	M-I	Runx1t1
Efnb1	2.61253e-18	0.777293	0.297	0.23	6.54621e-14	M-I	Efnb1
Meis2	2.85937e-18	0.512589	0.506	0.461	7.16473e-14	M-I	Meis2
Selenbp1	3.92297e-18	0.801768	0.327	0.27	9.82977e-14	M-I	Selenbp1
Ramp2	1.71511e-17	0.629643	0.362	0.294	4.29754e-13	M-I	Ramp2
Cd47	2.80795e-17	0.51768	0.536	0.513	7.03588e-13	M-I	Cd47
Ptk7	4.5902e-17	0.757484	0.395	0.355	1.15017e-12	M-I	Ptk7
Calu	7.15155e-17	0.603299	0.437	0.398	1.79196e-12	M-I	Calu
Loxl1	7.52485e-17	0.645899	0.315	0.25	1.8855e-12	M-I	Loxl1
Mpv17	8.11611e-17	0.668579	0.397	0.354	2.03365e-12	M-I	Mpv17
Ptger3	1.33009e-16	0.807275	0.262	0.198	3.3328e-12	M-I	Ptger3
Cntfr	1.52556e-16	0.743303	0.325	0.264	3.82259e-12	M-I	Cntfr
Sgce	1.80898e-16	0.708362	0.344	0.291	4.53275e-12	M-I	Sgce
Nid2	6.28572e-16	0.743771	0.272	0.21	1.57501e-11	M-I	Nid2
Ghr	7.80794e-16	0.782289	0.308	0.253	1.95644e-11	M-I	Ghr
Ccdc23	1.04183e-15	0.516508	0.528	0.52	2.61052e-11	M-I	Ccdc23
Tspan6	1.84668e-15	0.500802	0.476	0.442	4.62724e-11	M-I	Tspan6
Alcam	2.16984e-15	0.979133	0.288	0.236	5.43696e-11	M-I	Alcam
Eif4ebp1	2.19886e-15	0.50557	0.532	0.512	5.50969e-11	M-I	Eif4ebp1
Nr2f2	2.5843e-15	0.707061	0.298	0.24	6.47548e-11	M-I	Nr2f2
Auts2	1.04053e-14	0.873555	0.282	0.228	2.60725e-10	M-I	Auts2
Rbfox2	1.68782e-14	0.748642	0.364	0.318	4.22917e-10	M-I	Rbfox2
Ahnak	2.20116e-14	0.679579	0.298	0.243	5.51545e-10	M-I	Ahnak
Rnd3	5.43532e-14	0.715211	0.326	0.276	1.36193e-09	M-I	Rnd3
Pofut2	5.62519e-14	0.6548	0.396	0.365	1.4095e-09	M-I	Pofut2
Lamp2	5.90449e-14	0.578763	0.455	0.438	1.47949e-09	M-I	Lamp2
Fblim1	1.16079e-13	0.6693	0.297	0.242	2.90859e-09	M-I	Fblim1
Gpx7	1.89084e-13	0.576895	0.368	0.317	4.73787e-09	M-I	Gpx7
Fxyd1	2.4927e-13	0.742414	0.297	0.247	6.24596e-09	M-I	Fxyd1
Hand2	7.4473e-13	0.535299	0.317	0.257	1.86607e-08	M-I	Hand2
Rab34	9.1816e-13	0.51491	0.452	0.422	2.30063e-08	M-I	Rab34
Fgfr1	1.14696e-12	0.791705	0.254	0.204	2.87393e-08	M-I	Fgfr1
Fkbp9	1.38999e-12	0.555449	0.437	0.415	3.4829e-08	M-I	Fkbp9
Emp1	1.72769e-12	0.608277	0.271	0.216	4.32908e-08	M-I	Emp1
Rab28	2.19378e-12	0.550676	0.457	0.436	5.49695e-08	M-I	Rab28
Phlda3	2.52698e-12	0.680517	0.306	0.26	6.33186e-08	M-I	Phlda3
Tpst1	3.03905e-12	0.794248	0.323	0.285	7.61494e-08	M-I	Tpst1
Rbms3	4.08091e-12	0.735969	0.295	0.252	1.02255e-07	M-I	Rbms3
Ppap2a	1.08345e-11	0.588577	0.325	0.282	2.7148e-07	M-I	Ppap2a
Epha3	1.10549e-11	0.68002	0.26	0.209	2.77004e-07	M-I	Epha3
Nsg1	1.62028e-11	0.543207	0.338	0.292	4.05993e-07	M-I	Nsg1
Tnfaip8	2.79887e-11	0.561664	0.375	0.342	7.01314e-07	M-I	Tnfaip8
Blcap	1.67975e-10	0.7474	0.25	0.207	4.20895e-06	M-I	Blcap
Pddc1	4.09395e-10	0.588353	0.367	0.344	1.02582e-05	M-I	Pddc1
Rbms2	1.01024e-09	0.69886	0.282	0.245	2.53136e-05	M-I	Rbms2
Cacfd1	3.60188e-09	0.648751	0.29	0.259	9.02523e-05	M-I	Cacfd1
Gstm2	3.6275e-09	0.590182	0.333	0.303	9.08943e-05	M-I	Gstm2
Flrt2	1.14739e-08	0.675976	0.281	0.248	0.000287501	M-I	Flrt2
Bet1l	1.23001e-08	0.587971	0.315	0.283	0.000308203	M-I	Bet1l
Tcf4	2.12092e-08	0.527729	0.351	0.321	0.000531438	M-I	Tcf4
Atp1b3	3.54682e-08	0.602768	0.355	0.339	0.000888728	M-I	Atp1b3
Ikbip	3.97569e-08	0.688438	0.257	0.222	0.00099619	M-I	Ikbip
Pls3	5.48024e-08	0.547217	0.334	0.309	0.00137318	M-I	Pls3
Sdc1	1.71697e-07	0.583898	0.326	0.304	0.0043022	M-I	Sdc1
Kdm5b	2.02036e-07	0.699685	0.277	0.25	0.00506241	M-I	Kdm5b
Smarca2	6.97162e-07	0.51526	0.34	0.322	0.0174688	M-I	Smarca2
Nkd1	9.33685e-07	0.555609	0.264	0.23	0.0233953	M-I	Nkd1
Cdc16	9.63518e-07	0.533856	0.382	0.379	0.0241429	M-I	Cdc16
Gm42418	1.18075e-06	0.615122	0.397	0.402	0.029586	M-I	Gm42418
Olfml3	1.41431e-06	0.576121	0.259	0.228	0.0354383	M-I	Olfml3
Jam3	1.49944e-06	0.524644	0.332	0.314	0.0375714	M-I	Jam3
Eid1	2.85118e-06	0.539051	0.354	0.341	0.071442	M-I	Eid1
Pea15a	4.29366e-06	0.538738	0.312	0.291	0.107586	M-I	Pea15a
Ormdl3	5.35348e-06	0.691882	0.253	0.232	0.134142	M-I	Ormdl3
Dtx3	7.86759e-06	0.524247	0.281	0.258	0.197138	M-I	Dtx3
Stx5a	9.09844e-06	0.500862	0.365	0.363	0.22798	M-I	Stx5a
Dhx30	1.18073e-05	0.572276	0.266	0.245	0.295856	M-I	Dhx30
Rab13	2.25701e-05	0.530134	0.278	0.257	0.565539	M-I	Rab13
Ccdc8	2.36996e-05	0.500372	0.321	0.309	0.593841	M-I	Ccdc8
Praf2	3.24372e-05	0.528292	0.287	0.269	0.81278	M-I	Praf2
Plgrkt	4.80214e-05	0.584199	0.258	0.238	1	M-I	Plgrkt
Bloc1s1	7.09174e-05	0.550199	0.301	0.289	1	M-I	Bloc1s1
Myh10	8.14999e-05	0.595667	0.262	0.248	1	M-I	Myh10
Rbm4b	8.31651e-05	0.548655	0.294	0.281	1	M-I	Rbm4b
Tex264	0.000139164	0.663223	0.302	0.298	1	M-I	Tex264
Sumf2	0.000412342	0.537292	0.292	0.284	1	M-I	Sumf2
Alkbh1	0.00126208	0.515492	0.305	0.3	1	M-I	Alkbh1
Gpr180	0.00198473	0.507284	0.252	0.244	1	M-I	Gpr180
Hmgcl	0.0027199	0.556118	0.271	0.271	1	M-I	Hmgcl
Stbd1	0.00723423	0.503267	0.28	0.28	1	M-I	Stbd1
Hacd2	0.00843929	0.586509	0.264	0.265	1	M-I	Hacd2
Gap431	9.93257e-301	1.44899	0.719	0.324	2.4888e-296	M-II	Gap43
Cdkn1c1	1.62104e-236	0.757708	1	0.876	4.06185e-232	M-II	Cdkn1c
Ccnd2	4.56872e-204	1.01744	0.835	0.605	1.14478e-199	M-II	Ccnd2
Mest1	4.89993e-202	0.680335	0.995	0.762	1.22778e-197	M-II	Mest
6330403K07Rik1	7.80502e-189	0.813657	0.897	0.601	1.9557e-184	M-II	6330403K07Rik
Sparcl11	3.77852e-178	0.812456	0.86	0.513	9.46785e-174	M-II	Sparcl1
Lhfp	2.78753e-176	1.35438	0.551	0.265	6.98471e-172	M-II	Lhfp
Serpine21	2.14214e-165	1.0888	0.726	0.441	5.36756e-161	M-II	Serpine2
Rgs5	2.269e-164	1.61496	0.418	0.17	5.68543e-160	M-II	Rgs5
Sub1	3.13045e-162	0.573066	0.971	0.911	7.84397e-158	M-II	Sub1
Sfr11	1.88842e-159	0.643647	0.95	0.841	4.73182e-155	M-II	Sfr1
Sfrp11	6.10052e-156	0.801603	0.837	0.558	1.52861e-151	M-II	Sfrp1
Pid1	1.01441e-155	1.66734	0.396	0.162	2.54181e-151	M-II	Pid1
Tshz21	1.26019e-149	0.769487	0.855	0.602	3.15765e-145	M-II	Tshz2
Bgn	8.24269e-142	1.05803	0.617	0.34	2.06537e-137	M-II	Bgn
Mfap21	9.8915e-142	0.548721	0.98	0.748	2.47851e-137	M-II	Mfap2
H191	1.44782e-139	0.650528	0.943	0.805	3.6278e-135	M-II	H19
Igf21	2.78786e-139	0.643927	0.93	0.724	6.98555e-135	M-II	Igf2
Cald1	6.68455e-131	0.804613	0.778	0.544	1.67495e-126	M-II	Cald1
Igfbp41	3.28797e-128	0.642165	0.877	0.649	8.23867e-124	M-II	Igfbp4
Syt6	1.49531e-127	1.61786	0.318	0.121	3.7468e-123	M-II	Syt6
Tgfbi1	1.92776e-119	0.987317	0.528	0.28	4.83038e-115	M-II	Tgfbi
Ppic1	1.23841e-115	0.625143	0.87	0.65	3.10309e-111	M-II	Ppic
Des1	3.89862e-115	0.953694	0.56	0.314	9.76876e-111	M-II	Des
Oaf1	2.45932e-110	0.897006	0.63	0.393	6.16232e-106	M-II	Oaf
Fscn1	8.19728e-106	0.739848	0.748	0.54	2.05399e-101	M-II	Fscn1
Emilin11	3.02257e-101	0.956212	0.515	0.293	7.57364e-97	M-II	Emilin1
Maged21	7.49178e-99	0.521834	0.905	0.738	1.87722e-94	M-II	Maged2
Nkain41	2.33049e-91	0.829914	0.624	0.398	5.83951e-87	M-II	Nkain4
Cmtm31	1.60969e-89	0.638386	0.761	0.552	4.03339e-85	M-II	Cmtm3
Epha4	2.91507e-87	1.26382	0.336	0.161	7.30429e-83	M-II	Epha4
G0s2	2.28438e-81	1.0638	0.34	0.168	5.72397e-77	M-II	G0s2
Ptger31	2.09238e-79	1.17065	0.357	0.183	5.24287e-75	M-II	Ptger3
Islr1	3.30451e-79	0.71284	0.583	0.36	8.28012e-75	M-II	Islr
Mmp21	1.776e-78	0.938114	0.462	0.271	4.45012e-74	M-II	Mmp2
Efhd2	8.27399e-77	0.977186	0.525	0.355	2.07321e-72	M-II	Efhd2
Sox4	1.33254e-76	0.58595	0.787	0.644	3.33896e-72	M-II	Sox4
Ramp21	8.47408e-76	0.931578	0.467	0.278	2.12335e-71	M-II	Ramp2
Pcolce1	3.38167e-75	0.643578	0.635	0.431	8.47346e-71	M-II	Pcolce
Nme4	3.78599e-75	0.831788	0.574	0.411	9.48655e-71	M-II	Nme4
Fblim11	1.46862e-74	1.01048	0.401	0.226	3.67992e-70	M-II	Fblim1
Hand21	4.69849e-74	0.964595	0.425	0.241	1.1773e-69	M-II	Hand2
Nkx2-3	1.36422e-73	1.05306	0.358	0.187	3.41832e-69	M-II	Nkx2-3
Slit21	1.56366e-72	0.898553	0.446	0.262	3.91805e-68	M-II	Slit2
Lmo41	2.21631e-72	0.670039	0.66	0.487	5.55341e-68	M-II	Lmo4
Hmga2	6.10461e-72	1.0922	0.504	0.349	1.52963e-67	M-II	Hmga2
Tmem200a	1.26111e-70	1.19275	0.298	0.146	3.15997e-66	M-II	Tmem200a
Eva1b1	2.73535e-70	0.598286	0.743	0.577	6.85396e-66	M-II	Eva1b
F2r1	4.32808e-68	0.717598	0.527	0.337	1.08449e-63	M-II	F2r
Timp3	3.66452e-66	1.07426	0.352	0.195	9.1822e-62	M-II	Timp3
Limd2	7.99159e-66	0.559895	0.708	0.57	2.00245e-61	M-II	Limd2
Capn61	1.08034e-64	0.799431	0.508	0.336	2.707e-60	M-II	Capn6
Gm2661	5.17995e-64	1.04583	0.351	0.192	1.29794e-59	M-II	Gm266
Hoxb41	1.35758e-63	0.905104	0.418	0.252	3.40169e-59	M-II	Hoxb4
Il11ra11	8.95805e-63	0.745639	0.624	0.464	2.24462e-58	M-II	Il11ra1
Lpar11	1.2852e-61	0.74885	0.472	0.297	3.22033e-57	M-II	Lpar1
Eml4	1.62354e-61	0.759315	0.528	0.367	4.06811e-57	M-II	Eml4
Spry1	3.95096e-61	1.17228	0.294	0.154	9.89993e-57	M-II	Spry1
Cotl1	4.20315e-60	0.520201	0.665	0.498	1.05318e-55	M-II	Cotl1
Ptgis	9.26971e-59	1.17853	0.293	0.156	2.32271e-54	M-II	Ptgis
Snhg181	2.41744e-58	0.810652	0.444	0.282	6.05737e-54	M-II	Snhg18
Pdgfrb	7.18898e-58	1.21136	0.266	0.136	1.80134e-53	M-II	Pdgfrb
Fabp5	9.55271e-58	0.596005	0.644	0.503	2.39362e-53	M-II	Fabp5
Hoxa51	6.92511e-57	0.872745	0.392	0.234	1.73523e-52	M-II	Hoxa5
Col6a11	9.05685e-56	0.587745	0.535	0.349	2.26938e-51	M-II	Col6a1
Hic11	1.82791e-54	0.757473	0.389	0.229	4.58019e-50	M-II	Hic1
Plagl11	6.07913e-53	0.786511	0.519	0.361	1.52325e-48	M-II	Plagl1
Zeb21	1.06377e-52	0.714901	0.458	0.293	2.66548e-48	M-II	Zeb2
Snai2	4.544e-52	0.993441	0.302	0.168	1.13859e-47	M-II	Snai2
Cnrip11	5.95929e-51	0.888865	0.347	0.204	1.49322e-46	M-II	Cnrip1
Fbln11	3.32851e-50	0.572843	0.598	0.444	8.34024e-46	M-II	Fbln1
Col26a11	3.67678e-50	0.892996	0.338	0.196	9.21291e-46	M-II	Col26a1
Nkd11	1.31687e-49	0.918012	0.354	0.217	3.29968e-45	M-II	Nkd1
Gsto1	4.53906e-46	0.711147	0.509	0.377	1.13735e-41	M-II	Gsto1
Osr21	5.29359e-46	0.857057	0.335	0.2	1.32642e-41	M-II	Osr2
Tcf41	5.89194e-45	0.751762	0.442	0.307	1.47634e-40	M-II	Tcf4
Gucy1b3	3.70554e-43	0.977205	0.271	0.153	9.28497e-39	M-II	Gucy1b3
Hoxb21	9.39015e-43	0.750356	0.398	0.261	2.35289e-38	M-II	Hoxb2
Nsg11	1.11799e-41	0.710973	0.415	0.28	2.80136e-37	M-II	Nsg1
Sox6	4.09038e-41	1.0668	0.25	0.141	1.02493e-36	M-II	Sox6
Glipr21	2.29115e-39	0.591408	0.473	0.33	5.74093e-35	M-II	Glipr2
Rnd31	2.39672e-39	0.793652	0.39	0.266	6.00547e-35	M-II	Rnd3
Sept111	4.31619e-39	0.670356	0.458	0.337	1.08151e-34	M-II	2011-09-01
Prrx11	7.67421e-39	0.695863	0.344	0.216	1.92293e-34	M-II	Prrx1
Ccnd1	1.00747e-38	0.664829	0.367	0.24	2.52441e-34	M-II	Ccnd1
Acat2	2.16198e-38	0.627178	0.591	0.497	5.41729e-34	M-II	Acat2
Nrp11	6.85644e-37	0.697439	0.497	0.376	1.71802e-32	M-II	Nrp1
Pcdh18	3.84742e-36	0.881533	0.265	0.158	9.64048e-32	M-II	Pcdh18
Tenm41	5.40842e-36	0.795585	0.341	0.225	1.35519e-31	M-II	Tenm4
Akap121	5.8855e-36	0.50446	0.483	0.344	1.47473e-31	M-II	Akap12
Twist21	7.62958e-36	0.762013	0.295	0.18	1.91174e-31	M-II	Twist2
Htra11	1.03849e-35	0.638175	0.326	0.204	2.60214e-31	M-II	Htra1
Cyp20a1	3.37747e-35	0.810387	0.368	0.253	8.46294e-31	M-II	Cyp20a1
Cd302	9.97198e-35	0.820045	0.292	0.181	2.49868e-30	M-II	Cd302
Dpysl31	2.77347e-34	0.742149	0.317	0.204	6.94949e-30	M-II	Dpysl3
Zeb1	9.83799e-34	0.946934	0.263	0.16	2.46511e-29	M-II	Zeb1
S1pr31	4.29586e-32	0.810656	0.279	0.175	1.07641e-27	M-II	S1pr3
Sgk1	4.52189e-32	0.798426	0.316	0.21	1.13305e-27	M-II	Sgk1
Tfpi1	4.53292e-32	0.569993	0.485	0.368	1.13581e-27	M-II	Tfpi
Tsc22d3	1.1125e-31	0.61802	0.385	0.272	2.7876e-27	M-II	Tsc22d3
Fam212a	1.57772e-31	0.816198	0.262	0.163	3.95329e-27	M-II	Fam212a
St6galnac31	1.8363e-30	0.734124	0.333	0.227	4.60122e-26	M-II	St6galnac3
Gpc6	2.69707e-30	0.823092	0.296	0.195	6.75806e-26	M-II	Gpc6
Rdh101	3.30228e-30	0.72642	0.298	0.194	8.27451e-26	M-II	Rdh10
Elk3	3.37842e-28	0.620757	0.27	0.17	8.46531e-24	M-II	Elk3
Epha31	1.24459e-27	0.710383	0.304	0.202	3.11858e-23	M-II	Epha3
Pdlim21	4.79884e-27	0.622495	0.344	0.237	1.20245e-22	M-II	Pdlim2
Mvd	1.16468e-26	0.918568	0.26	0.171	2.91834e-22	M-II	Mvd
Dlc1	1.33247e-26	0.824401	0.266	0.174	3.33877e-22	M-II	Dlc1
Col6a21	1.98534e-26	0.550708	0.405	0.294	4.97466e-22	M-II	Col6a2
Lpl	5.03532e-26	1.04785	0.272	0.183	1.2617e-21	M-II	Lpl
Cdh111	5.44886e-26	0.611571	0.364	0.262	1.36532e-21	M-II	Cdh11
Ccdc102a1	2.76036e-25	0.704215	0.269	0.177	6.91663e-21	M-II	Ccdc102a
Mxra81	6.48313e-25	0.644851	0.354	0.254	1.62448e-20	M-II	Mxra8
Zfp5031	7.10518e-25	0.574731	0.418	0.317	1.78035e-20	M-II	Zfp503
Fkbp71	4.76453e-24	0.533589	0.405	0.301	1.19385e-19	M-II	Fkbp7
Cntfr1	7.79293e-24	0.556177	0.357	0.259	1.95267e-19	M-II	Cntfr
Tgfb1i11	1.99628e-23	0.627096	0.304	0.209	5.00208e-19	M-II	Tgfb1i1
Prr5	3.57144e-23	0.741703	0.302	0.215	8.94895e-19	M-II	Prr5
Axl1	7.1922e-23	0.653921	0.278	0.188	1.80215e-18	M-II	Axl
Col4a1	1.94508e-22	0.719943	0.252	0.167	4.87379e-18	M-II	Col4a1
Spats2l1	2.98576e-22	0.694968	0.319	0.23	7.48141e-18	M-II	Spats2l
Arhgef251	8.11829e-22	0.644329	0.293	0.206	2.0342e-17	M-II	Arhgef25
Fam110b	9.29809e-22	0.71868	0.274	0.19	2.32982e-17	M-II	Fam110b
Nid1	1.18397e-21	0.728301	0.275	0.191	2.96668e-17	M-II	Nid1
Rcsd1	1.40075e-21	0.665621	0.254	0.172	3.50986e-17	M-II	Rcsd1
Nefm	1.78649e-21	0.550833	0.253	0.167	4.47641e-17	M-II	Nefm
Smad5	5.49243e-21	0.809364	0.259	0.182	1.37624e-16	M-II	Smad5
Vgll4	6.72982e-21	0.55698	0.453	0.373	1.68629e-16	M-II	Vgll4
Wdr86	2.64048e-20	0.667629	0.255	0.174	6.61626e-16	M-II	Wdr86
Gypc1	3.54465e-20	0.625069	0.264	0.182	8.88183e-16	M-II	Gypc
Cdca7	6.93718e-19	0.743931	0.269	0.197	1.73825e-14	M-II	Cdca7
Ebf1	3.62335e-17	0.643706	0.252	0.177	9.07904e-13	M-II	Ebf1
Arxes1	5.36966e-17	0.536352	0.335	0.257	1.34548e-12	M-II	Arxes1
Stbd11	5.82823e-17	0.576437	0.345	0.27	1.46038e-12	M-II	Stbd1
Rem1	1.21697e-16	0.556026	0.25	0.176	3.04936e-12	M-II	Rem1
Ralb	1.95201e-16	0.516243	0.363	0.292	4.89116e-12	M-II	Ralb
Guf11	1.25188e-15	0.671763	0.264	0.196	3.13685e-11	M-II	Guf1
Fndc4	6.28475e-15	0.607371	0.261	0.192	1.57477e-10	M-II	Fndc4
Efnb11	1.74726e-14	0.513804	0.301	0.23	4.37811e-10	M-II	Efnb1
Nob1	3.03353e-14	0.573501	0.333	0.273	7.60111e-10	M-II	Nob1
Mdfi	5.67702e-14	0.502439	0.316	0.248	1.42249e-09	M-II	Mdfi
Tle1	1.11524e-13	0.703963	0.264	0.204	2.79446e-09	M-II	Tle1
1700027J19Rik	1.36946e-13	0.594204	0.272	0.211	3.43146e-09	M-II	1700027J19Rik
Hmgcs1	2.52486e-13	0.66397	0.283	0.221	6.32654e-09	M-II	Hmgcs1
Dtx31	6.96806e-13	0.522213	0.317	0.253	1.74599e-08	M-II	Dtx3
Timm10	1.03506e-12	0.643397	0.254	0.197	2.59356e-08	M-II	Timm10
Myh101	1.0965e-12	0.506193	0.303	0.241	2.74749e-08	M-II	Myh10
2009-09-01	2.15838e-12	0.601897	0.292	0.234	5.40826e-08	M-II	2009-09-01
Gnl3	7.55061e-12	0.516549	0.333	0.278	1.89196e-07	M-II	Gnl3
Sh3bp1	1.1729e-11	0.51421	0.285	0.229	2.93892e-07	M-II	Sh3bp1
Fam92a	1.45073e-11	0.541818	0.314	0.257	3.63509e-07	M-II	Fam92a
Fdx1l	4.77012e-10	0.591694	0.297	0.253	1.19525e-05	M-II	Fdx1l
Crtap	8.9179e-09	0.566177	0.256	0.209	0.000223456	M-II	Crtap
Igf2bp1	2.60597e-08	0.5664	0.255	0.212	0.000652977	M-II	Igf2bp1
Msmo1	5.25314e-06	0.571082	0.254	0.22	0.131628	M-II	Msmo1
Cxcl121	0	2.58289	0.926	0.478	0	M-III	Cxcl12
Stmn2	0	4.19453	0.363	0.037	0	M-III	Stmn2
Dcn1	4.86007e-290	2.68685	0.878	0.464	1.21779e-285	M-III	Dcn
Lum1	1.02567e-273	2.45058	0.707	0.247	2.57003e-269	M-III	Lum
Mgp	1.69956e-260	3.72457	0.301	0.041	4.25859e-256	M-III	Mgp
Cxcl13	6.24173e-252	3.9911	0.365	0.065	1.56399e-247	M-III	Cxcl13
Col14a1	5.69681e-250	2.5617	0.489	0.119	1.42745e-245	M-III	Col14a1
Mfap41	6.61732e-206	1.83805	0.889	0.557	1.6581e-201	M-III	Mfap4
Ace2	1.49723e-196	3.13451	0.265	0.042	3.75162e-192	M-III	Ace2
Rcn31	3.96548e-196	1.24033	0.966	0.701	9.93629e-192	M-III	Rcn3
Col1a21	2.95224e-195	1.46889	0.933	0.614	7.39743e-191	M-III	Col1a2
Sparc1	4.53764e-193	1.37207	0.988	0.784	1.137e-188	M-III	Sparc
Cthrc11	6.7037e-183	2.31019	0.626	0.254	1.67975e-178	M-III	Cthrc1
Mfap22	8.8651e-173	0.959896	0.991	0.764	2.22133e-168	M-III	Mfap2
Col1a11	1.22163e-172	1.50106	0.959	0.684	3.06103e-168	M-III	Col1a1
Id3	1.30324e-167	1.54861	0.762	0.405	3.26552e-163	M-III	Id3
Acta2	1.87112e-159	1.91139	0.375	0.1	4.68845e-155	M-III	Acta2
Prss23	2.5026e-151	2.22912	0.481	0.176	6.27077e-147	M-III	Prss23
Sfrp12	1.59212e-148	1.18078	0.899	0.574	3.98939e-144	M-III	Sfrp1
Kdelr31	1.27092e-147	1.64198	0.605	0.263	3.18455e-143	M-III	Kdelr3
Dlk11	5.23381e-146	0.941019	0.999	0.879	1.31144e-141	M-III	Dlk1
Myl9	3.57078e-142	1.69242	0.634	0.313	8.9473e-138	M-III	Myl9
Serpinh11	2.57448e-138	0.799843	1	0.881	6.45087e-134	M-III	Serpinh1
Lgals11	2.09385e-135	0.930057	0.981	0.799	5.24655e-131	M-III	Lgals1
Matn2	9.66849e-132	2.1354	0.42	0.144	2.42263e-127	M-III	Matn2
Prkcdbp	4.28928e-131	1.36088	0.643	0.3	1.07476e-126	M-III	Prkcdbp
Plac8	7.1871e-125	1.79718	0.342	0.1	1.80087e-120	M-III	Plac8
Col3a11	1.01696e-124	1.11678	0.932	0.673	2.54819e-120	M-III	Col3a1
Rcn11	1.52761e-119	1.01738	0.862	0.643	3.82773e-115	M-III	Rcn1
Gpx71	1.98029e-118	1.58549	0.604	0.304	4.962e-114	M-III	Gpx7
Tagln	2.88171e-115	2.03227	0.273	0.071	7.2207e-111	M-III	Tagln
Fstl11	3.10299e-115	1.03539	0.844	0.567	7.77517e-111	M-III	Fstl1
S100a10	2.36707e-114	1.4474	0.709	0.421	5.93116e-110	M-III	S100a10
Maged22	1.7279e-113	0.822425	0.947	0.747	4.32961e-109	M-III	Maged2
Igf11	7.72613e-110	1.52224	0.621	0.328	1.93594e-105	M-III	Igf1
Tmem1191	3.61967e-105	1.40136	0.471	0.186	9.0698e-101	M-III	Tmem119
Prnp	1.16975e-104	1.40314	0.597	0.308	2.93104e-100	M-III	Prnp
Emp31	3.53254e-103	1.09833	0.759	0.47	8.85149e-99	M-III	Emp3
Laptm4a1	2.73076e-102	0.728598	0.965	0.864	6.84248e-98	M-III	Laptm4a
Sfrp21	7.62999e-102	2.1553	0.428	0.177	1.91185e-97	M-III	Sfrp2
Bgn1	9.08123e-98	1.30558	0.651	0.358	2.27548e-93	M-III	Bgn
Pmp221	2.23218e-96	1.22477	0.639	0.355	5.59317e-92	M-III	Pmp22
Col6a12	1.20778e-95	1.10768	0.659	0.354	3.02633e-91	M-III	Col6a1
Calml4	1.95319e-95	1.84708	0.312	0.102	4.89411e-91	M-III	Calml4
Gpc31	1.69851e-94	0.752601	0.955	0.771	4.25595e-90	M-III	Gpc3
Lox	8.65413e-90	1.75214	0.346	0.125	2.16846e-85	M-III	Lox
Postn1	3.13458e-88	1.90532	0.405	0.171	7.85431e-84	M-III	Postn
Nenf1	4.72751e-88	0.857305	0.86	0.648	1.18457e-83	M-III	Nenf
Arf4	2.36592e-87	0.650763	0.963	0.866	5.92828e-83	M-III	Arf4
Loxl11	1.98064e-86	1.46568	0.496	0.242	4.96288e-82	M-III	Loxl1
Col6a22	5.29473e-86	1.21491	0.573	0.29	1.3267e-81	M-III	Col6a2
S100a11	5.75763e-86	0.991192	0.827	0.649	1.44269e-81	M-III	S100a11
Tuba1a	6.07409e-86	0.721956	0.964	0.82	1.52198e-81	M-III	Tuba1a
Ifitm21	2.9008e-85	0.548094	0.994	0.895	7.26853e-81	M-III	Ifitm2
Anxa2	1.24467e-84	0.771935	0.9	0.716	3.11876e-80	M-III	Anxa2
Cd811	1.84947e-82	0.56551	0.996	0.93	4.63421e-78	M-III	Cd81
Rhoj	2.29587e-82	2.0388	0.26	0.082	5.75275e-78	M-III	Rhoj
Fbn2	1.06229e-81	1.40821	0.479	0.231	2.66178e-77	M-III	Fbn2
Selm1	3.4124e-81	0.965904	0.716	0.451	8.55046e-77	M-III	Selm
Tcf211	3.4892e-81	1.17561	0.702	0.437	8.74288e-77	M-III	Tcf21
Efemp21	1.69279e-80	1.0997	0.653	0.409	4.24161e-76	M-III	Efemp2
Rarres21	5.07661e-79	1.37871	0.533	0.287	1.27205e-74	M-III	Rarres2
Tpm1	6.78153e-79	0.916932	0.784	0.588	1.69925e-74	M-III	Tpm1
Meg31	9.65524e-79	0.585244	0.966	0.87	2.41931e-74	M-III	Meg3
Serping11	1.08605e-78	1.4027	0.5	0.259	2.72131e-74	M-III	Serping1
Igfbp5	1.13187e-77	1.07677	0.525	0.261	2.83611e-73	M-III	Igfbp5
Agtr2	1.15975e-77	1.95267	0.283	0.097	2.90597e-73	M-III	Agtr2
Timp21	1.45785e-77	1.25994	0.59	0.34	3.65293e-73	M-III	Timp2
Fbn1	2.84744e-76	1.4802	0.397	0.175	7.13483e-72	M-III	Fbn1
Rhoc1	1.1477e-75	0.927111	0.738	0.509	2.8758e-71	M-III	Rhoc
Tmem158	2.01949e-75	1.98021	0.253	0.083	5.06024e-71	M-III	Tmem158
Pitx2	1.55113e-74	2.35766	0.262	0.09	3.88666e-70	M-III	Pitx2
Ptn1	3.33294e-73	0.600421	0.991	0.824	8.35136e-69	M-III	Ptn
Kcnj81	2.94091e-72	1.11089	0.508	0.258	7.36905e-68	M-III	Kcnj8
Sepw11	3.41236e-72	0.555137	0.943	0.866	8.55035e-68	M-III	Sepw1
Ncam11	7.51426e-72	1.24008	0.485	0.251	1.88285e-67	M-III	Ncam1
Gpx3	1.08409e-71	1.08689	0.487	0.25	2.7164e-67	M-III	Gpx3
Eln	2.53773e-71	2.18265	0.372	0.163	6.35879e-67	M-III	Eln
Sulf1	8.89342e-70	1.5744	0.308	0.118	2.22842e-65	M-III	Sulf1
Gpx81	1.03924e-69	0.783989	0.83	0.598	2.60402e-65	M-III	Gpx8
Igfbp7	1.35832e-68	1.37617	0.438	0.219	3.40353e-64	M-III	Igfbp7
Fkbp101	4.24164e-68	1.02791	0.564	0.321	1.06283e-63	M-III	Fkbp10
Pcolce2	9.0754e-68	1.08087	0.666	0.444	2.27402e-63	M-III	Pcolce
Fn1	9.77211e-68	1.90633	0.281	0.107	2.4486e-63	M-III	Fn1
Cald11	1.36489e-67	0.821379	0.775	0.562	3.42001e-63	M-III	Cald1
Gata6	3.71583e-67	1.5376	0.37	0.168	9.31076e-63	M-III	Gata6
Rbp1	4.40514e-67	1.11189	0.665	0.457	1.1038e-62	M-III	Rbp1
Osr11	2.4265e-66	0.95575	0.6	0.338	6.08008e-62	M-III	Osr1
Vkorc11	2.45127e-65	0.97719	0.666	0.451	6.14216e-61	M-III	Vkorc1
Gabarap	3.31719e-64	0.601613	0.917	0.855	8.31188e-60	M-III	Gabarap
Copz21	2.32352e-63	0.988221	0.633	0.418	5.82204e-59	M-III	Copz2
Pdia6	8.65797e-63	0.598535	0.959	0.866	2.16943e-58	M-III	Pdia6
6330403K07Rik2	2.11332e-61	0.733014	0.855	0.625	5.29534e-57	M-III	6330403K07Rik
Nkain42	3.06564e-61	0.888867	0.658	0.412	7.68158e-57	M-III	Nkain4
Ppic2	4.0812e-60	0.671556	0.876	0.666	1.02263e-55	M-III	Ppic
Anxa5	3.05334e-59	0.755599	0.761	0.578	7.65076e-55	M-III	Anxa5
Gsn1	9.63839e-59	0.87725	0.741	0.527	2.41509e-54	M-III	Gsn
Cnn2	8.41618e-58	0.981334	0.618	0.402	2.10884e-53	M-III	Cnn2
Gas11	1.39746e-57	0.602479	0.845	0.604	3.50161e-53	M-III	Gas1
Ckap4	2.1318e-57	0.887349	0.649	0.436	5.34166e-53	M-III	Ckap4
P3h31	3.09459e-56	1.11464	0.457	0.246	7.75412e-52	M-III	P3h3
Fcgrt1	4.41976e-55	0.94577	0.478	0.262	1.10746e-50	M-III	Fcgrt
Htra31	8.80088e-55	1.0623	0.414	0.206	2.20524e-50	M-III	Htra3
Mmp141	1.18791e-54	0.96136	0.619	0.419	2.97655e-50	M-III	Mmp14
Slit22	1.20854e-54	1.16585	0.479	0.273	3.02823e-50	M-III	Slit2
Tpm2	2.60099e-54	1.03162	0.509	0.299	6.51731e-50	M-III	Tpm2
Vcam11	6.97409e-54	1.57798	0.319	0.143	1.7475e-49	M-III	Vcam1
Tgfb1i12	7.80524e-54	1.06794	0.411	0.208	1.95576e-49	M-III	Tgfb1i1
Plat1	1.53616e-53	1.20538	0.438	0.239	3.84916e-49	M-III	Plat
Igfbp42	1.56006e-52	0.613227	0.869	0.666	3.90905e-48	M-III	Igfbp4
Fkbp14	3.52827e-52	1.32948	0.347	0.167	8.84078e-48	M-III	Fkbp14
Id2	4.04711e-52	0.991394	0.603	0.411	1.01409e-47	M-III	Id2
Pdlim7	5.22055e-52	1.17871	0.445	0.251	1.30811e-47	M-III	Pdlim7
Cmtm32	7.47307e-52	0.651593	0.782	0.565	1.87253e-47	M-III	Cmtm3
Igf22	2.83573e-50	0.562665	0.89	0.742	7.10548e-46	M-III	Igf2
Tubb2a	8.56188e-50	0.883239	0.604	0.408	2.14535e-45	M-III	Tubb2a
Serpinf11	5.13967e-49	1.08974	0.41	0.219	1.28785e-44	M-III	Serpinf1
Olfml31	1.38324e-48	1.26854	0.406	0.22	3.46599e-44	M-III	Olfml3
Srpx	2.15407e-48	1.38884	0.267	0.114	5.39744e-44	M-III	Srpx
Txndc5	7.97775e-47	0.683252	0.761	0.609	1.99898e-42	M-III	Txndc5
Cd341	8.45646e-47	1.15076	0.314	0.144	2.11894e-42	M-III	Cd34
Fkbp91	5.64e-46	0.927516	0.581	0.407	1.41321e-41	M-III	Fkbp9
Vim	7.06325e-45	0.527448	0.942	0.798	1.76984e-40	M-III	Vim
Fxyd11	7.61776e-45	1.0475	0.427	0.241	1.90878e-40	M-III	Fxyd1
Pbx11	7.84655e-45	0.984305	0.565	0.4	1.96611e-40	M-III	Pbx1
P3h11	4.48001e-44	1.11477	0.402	0.224	1.12256e-39	M-III	P3h1
Nrp12	9.97247e-44	0.862668	0.577	0.379	2.4988e-39	M-III	Nrp1
Cd2481	1.03328e-43	1.16063	0.377	0.207	2.58909e-39	M-III	Cd248
Alcam1	1.15103e-43	1.2387	0.402	0.232	2.88415e-39	M-III	Alcam
Marcks1	1.35514e-43	0.717817	0.706	0.567	3.39556e-39	M-III	Marcks
Col5a11	3.97386e-42	1.1978	0.401	0.229	9.95729e-38	M-III	Col5a1
Ccdc801	1.07883e-41	0.979086	0.482	0.299	2.70322e-37	M-III	Ccdc80
Ugdh	1.29239e-41	1.11332	0.468	0.298	3.23833e-37	M-III	Ugdh
Abcg2	5.6432e-41	1.3465	0.329	0.175	1.41402e-36	M-III	Abcg2
Ctsl	2.2358e-40	0.815448	0.58	0.41	5.60224e-36	M-III	Ctsl
Aebp1	4.00796e-40	1.25672	0.287	0.14	1.00427e-35	M-III	Aebp1
Nrk1	1.2678e-39	0.863507	0.447	0.264	3.17674e-35	M-III	Nrk
2007-09-01	3.89514e-39	0.583179	0.815	0.711	9.76005e-35	M-III	2007-09-01
Ifitm11	4.23444e-39	0.577578	0.645	0.457	1.06102e-34	M-III	Ifitm1
Ly6h1	1.01595e-38	0.952666	0.382	0.209	2.54566e-34	M-III	Ly6h
Col5a21	2.53345e-38	0.908974	0.446	0.268	6.34806e-34	M-III	Col5a2
Capn62	2.75147e-38	1.08794	0.507	0.349	6.89436e-34	M-III	Capn6
Islr2	4.65688e-38	0.614128	0.584	0.376	1.16687e-33	M-III	Islr
Praf21	7.06248e-38	0.985509	0.425	0.26	1.76964e-33	M-III	Praf2
Slc50a1	2.14104e-37	0.983914	0.408	0.247	5.3648e-33	M-III	Slc50a1
Vcan	2.71983e-36	1.05895	0.298	0.151	6.81508e-32	M-III	Vcan
Kcne1l	6.42258e-36	1.46361	0.255	0.125	1.60931e-31	M-III	Kcne1l
Tmem45a	7.53646e-36	0.836905	0.3	0.151	1.88841e-31	M-III	Tmem45a
Ramp22	6.30794e-35	0.67468	0.474	0.292	1.58058e-30	M-III	Ramp2
Ddah21	6.39549e-35	0.532497	0.751	0.59	1.60252e-30	M-III	Ddah2
Oat	9.5801e-35	0.764795	0.593	0.446	2.40049e-30	M-III	Oat
Prdx5	2.39375e-34	0.507336	0.754	0.628	5.99803e-30	M-III	Prdx5
Myl6	2.23029e-33	0.541002	0.819	0.745	5.58843e-29	M-III	Myl6
Colec12	4.37993e-33	1.13854	0.297	0.156	1.09748e-28	M-III	Colec12
Glipr22	1.12032e-32	0.749831	0.502	0.339	2.80719e-28	M-III	Glipr2
Smarca21	5.05029e-32	0.900684	0.461	0.315	1.26545e-27	M-III	Smarca2
Fkbp72	7.47896e-32	0.75961	0.472	0.303	1.874e-27	M-III	Fkbp7
Celf21	1.92723e-31	0.570017	0.549	0.373	4.82906e-27	M-III	Celf2
Ltbp4	1.32291e-30	1.07153	0.266	0.136	3.31483e-26	M-III	Ltbp4
Nid11	1.47878e-30	0.957519	0.337	0.192	3.70537e-26	M-III	Nid1
Igfbp31	1.76305e-30	1.22398	0.478	0.34	4.41768e-26	M-III	Igfbp3
Arap1	2.33921e-30	1.08295	0.292	0.158	5.86135e-26	M-III	Arap1
Mxra82	6.86083e-30	0.830348	0.409	0.257	1.71912e-25	M-III	Mxra8
Sulf21	5.58355e-29	0.806666	0.434	0.284	1.39907e-24	M-III	Sulf2
Kdelr1	6.28787e-29	0.601185	0.711	0.592	1.57555e-24	M-III	Kdelr1
Sdcbp	6.71582e-29	0.543565	0.709	0.601	1.68278e-24	M-III	Sdcbp
Zeb22	6.80976e-29	0.764893	0.462	0.305	1.70632e-24	M-III	Zeb2
Ppap2a1	7.43876e-28	0.977221	0.416	0.279	1.86393e-23	M-III	Ppap2a
Atp2b1	9.6651e-28	0.846413	0.5	0.375	2.42178e-23	M-III	Atp2b1
P4ha1	1.95622e-27	0.993777	0.353	0.219	4.9017e-23	M-III	P4ha1
Timp1	2.55534e-27	1.1265	0.274	0.152	6.40292e-23	M-III	Timp1
Chpf	3.33328e-27	1.1558	0.264	0.143	8.35219e-23	M-III	Chpf
Rsu1	3.4067e-27	0.67901	0.576	0.449	8.53617e-23	M-III	Rsu1
Ilk	3.6311e-27	0.71969	0.556	0.436	9.09844e-23	M-III	Ilk
P3h4	3.97684e-27	0.78797	0.477	0.337	9.96478e-23	M-III	P3h4
Ech11	2.50071e-26	0.574891	0.622	0.497	6.26602e-22	M-III	Ech1
Rrbp11	3.79478e-26	0.571549	0.673	0.555	9.50859e-22	M-III	Rrbp1
Plod2	5.69621e-26	1.17998	0.283	0.165	1.4273e-21	M-III	Plod2
Ikbip1	1.00103e-25	0.831717	0.353	0.218	2.50827e-21	M-III	Ikbip
Sumf21	2.27931e-25	0.828774	0.409	0.277	5.71127e-21	M-III	Sumf2
Rabac1	3.0371e-25	0.535655	0.604	0.474	7.61005e-21	M-III	Rabac1
Spats2l2	3.18882e-25	0.783251	0.371	0.233	7.99024e-21	M-III	Spats2l
Tmem176b	6.68966e-25	0.616077	0.652	0.545	1.67623e-20	M-III	Tmem176b
Ebf11	9.08238e-25	0.732533	0.31	0.179	2.27577e-20	M-III	Ebf1
Jam31	1.14744e-24	0.708072	0.444	0.308	2.87514e-20	M-III	Jam3
Pdlim22	1.31571e-24	0.731674	0.381	0.243	3.29677e-20	M-III	Pdlim2
Sar1a	1.3614e-24	0.520639	0.692	0.598	3.41126e-20	M-III	Sar1a
Phlda31	1.53949e-23	0.800256	0.385	0.258	3.8575e-19	M-III	Phlda3
Lrpap1	4.90634e-23	0.516215	0.593	0.466	1.22938e-18	M-III	Lrpap1
Creb3l11	5.82745e-23	0.848256	0.315	0.192	1.46018e-18	M-III	Creb3l1
Arl1	7.45851e-23	0.538326	0.632	0.529	1.86888e-18	M-III	Arl1
Csrp1	8.27292e-23	0.928705	0.396	0.277	2.07294e-18	M-III	Csrp1
Tusc3	1.14563e-22	0.662825	0.473	0.347	2.87061e-18	M-III	Tusc3
Prdx4	1.19347e-22	0.507195	0.725	0.633	2.99047e-18	M-III	Prdx4
Cpxm11	1.23071e-22	0.876281	0.319	0.199	3.0838e-18	M-III	Cpxm1
Tubb6	1.29175e-22	0.811826	0.446	0.323	3.23674e-18	M-III	Tubb6
P4ha21	1.35905e-22	0.827253	0.292	0.172	3.40538e-18	M-III	P4ha2
Ahnak1	2.34273e-22	0.938365	0.368	0.242	5.87017e-18	M-III	Ahnak
Crtap1	2.42497e-22	0.945834	0.322	0.207	6.07624e-18	M-III	Crtap
Calu1	4.50318e-22	0.586339	0.522	0.395	1.12836e-17	M-III	Calu
Yipf5	4.54262e-22	0.638381	0.564	0.464	1.13824e-17	M-III	Yipf5
1700027J19Rik1	1.64929e-21	0.872326	0.326	0.211	4.13263e-17	M-III	1700027J19Rik
Fam114a1	1.80528e-21	0.932824	0.25	0.142	4.52349e-17	M-III	Fam114a1
Cnrip12	4.72703e-21	0.712009	0.338	0.215	1.18445e-16	M-III	Cnrip1
Rab131	4.97767e-21	0.742003	0.372	0.252	1.24726e-16	M-III	Rab13
Npdc1	7.62075e-21	0.78471	0.256	0.148	1.90953e-16	M-III	Npdc1
S1pr2	9.00966e-21	0.942087	0.255	0.151	2.25755e-16	M-III	S1pr2
Gpm6b	9.40006e-21	1.00273	0.261	0.156	2.35537e-16	M-III	Gpm6b
Lrrc171	9.99424e-21	0.760919	0.324	0.204	2.50426e-16	M-III	Lrrc17
Socs2	1.1718e-20	0.878256	0.256	0.151	2.93618e-16	M-III	Socs2
Gstm21	2.23895e-20	0.752368	0.415	0.3	5.61013e-16	M-III	Gstm2
Tmed3	2.99141e-20	0.536291	0.628	0.515	7.49557e-16	M-III	Tmed3
Fam110b1	3.52497e-20	0.952093	0.303	0.194	8.83252e-16	M-III	Fam110b
Fbln12	5.00417e-20	0.667592	0.567	0.458	1.25389e-15	M-III	Fbln1
Nefl1	6.16926e-20	0.911062	0.314	0.2	1.54583e-15	M-III	Nefl
Atp1b1	7.14668e-20	0.871694	0.297	0.189	1.79074e-15	M-III	Atp1b1
Klf3	1.58721e-19	0.932335	0.257	0.157	3.97708e-15	M-III	Klf3
Rab341	1.67831e-19	0.573839	0.533	0.419	4.20533e-15	M-III	Rab34
Lrp11	1.74141e-19	0.914609	0.274	0.169	4.36346e-15	M-III	Lrp1
Golim4	3.14823e-19	0.789681	0.324	0.216	7.88851e-15	M-III	Golim4
Fgfr11	7.56442e-19	0.814431	0.311	0.204	1.89542e-14	M-III	Fgfr1
Thra	1.298e-18	0.741745	0.403	0.301	3.25241e-14	M-III	Thra
Ssbp2	2.8111e-18	0.62979	0.485	0.379	7.04378e-14	M-III	Ssbp2
Snai21	3.15149e-18	0.841134	0.284	0.179	7.8967e-14	M-III	Snai2
C1qtnf6	8.92796e-18	0.792278	0.277	0.175	2.23708e-13	M-III	C1qtnf6
Sdc2	9.19056e-18	0.78086	0.337	0.231	2.30288e-13	M-III	Sdc2
Fndc41	1.04822e-17	0.860361	0.298	0.194	2.62652e-13	M-III	Fndc4
Inafm1	1.18833e-17	1.01649	0.267	0.169	2.9776e-13	M-III	Inafm1
Yif1a	1.37838e-17	0.588227	0.506	0.401	3.4538e-13	M-III	Yif1a
Kdelr2	1.3891e-17	0.55284	0.563	0.471	3.48068e-13	M-III	Kdelr2
Tfpi2	6.53992e-17	0.559395	0.481	0.377	1.63871e-12	M-III	Tfpi
Pofut21	7.12634e-17	0.624356	0.462	0.363	1.78565e-12	M-III	Pofut2
Sec23a	8.69461e-17	0.943542	0.282	0.186	2.17861e-12	M-III	Sec23a
Pfn2	1.28335e-16	0.644346	0.472	0.375	3.21568e-12	M-III	Pfn2
Arhgef252	1.45819e-16	0.655969	0.317	0.21	3.65378e-12	M-III	Arhgef25
Gnb4	2.69762e-16	0.760328	0.267	0.17	6.75942e-12	M-III	Gnb4
Eid11	2.81598e-16	0.586356	0.438	0.336	7.056e-12	M-III	Eid1
Cd3021	2.91645e-16	0.770272	0.29	0.189	7.30774e-12	M-III	Cd302
Mdfi1	1.14673e-15	0.6743	0.351	0.251	2.87337e-11	M-III	Mdfi
Sdpr1	1.22836e-15	0.695661	0.293	0.196	3.07791e-11	M-III	Sdpr
Elovl1	1.42849e-15	0.675273	0.383	0.288	3.57937e-11	M-III	Elovl1
Nucb1	1.47343e-15	0.560547	0.478	0.385	3.69199e-11	M-III	Nucb1
Pdlim4	1.94984e-15	0.669439	0.309	0.209	4.88571e-11	M-III	Pdlim4
Pttg1ip	2.32359e-15	0.596302	0.416	0.32	5.82223e-11	M-III	Pttg1ip
Smim1	1.48748e-14	0.725356	0.259	0.169	3.72717e-10	M-III	Smim1
Bet1l1	2.10089e-14	0.61828	0.379	0.281	5.2642e-10	M-III	Bet1l
Surf4	2.74502e-14	0.579242	0.486	0.398	6.8782e-10	M-III	Surf4
Leprot	3.71548e-14	0.523533	0.44	0.342	9.30988e-10	M-III	Leprot
Erlec1	9.46789e-14	0.640312	0.387	0.295	2.37237e-09	M-III	Erlec1
Snhg182	1.37463e-13	0.526288	0.397	0.297	3.4444e-09	M-III	Snhg18
Pea15a1	1.37938e-13	0.645972	0.377	0.288	3.4563e-09	M-III	Pea15a
Tmem176a	1.39013e-13	0.559235	0.473	0.394	3.48324e-09	M-III	Tmem176a
Nfic	2.0904e-13	0.799893	0.261	0.175	5.23791e-09	M-III	Nfic
Grn	6.16947e-13	0.636751	0.344	0.258	1.54588e-08	M-III	Grn
Slc38a4	8.67171e-13	0.569508	0.447	0.358	2.17287e-08	M-III	Slc38a4
Axl2	9.0622e-13	0.662135	0.282	0.194	2.27072e-08	M-III	Axl
Chd3	2.00604e-12	0.521957	0.378	0.284	5.02653e-08	M-III	Chd3
Crabp11	2.40866e-12	1.14219	0.279	0.201	6.03538e-08	M-III	Crabp1
Nagk	4.64205e-12	0.677414	0.327	0.244	1.16316e-07	M-III	Nagk
Sgce1	4.90791e-12	0.561144	0.38	0.292	1.22978e-07	M-III	Sgce
Tex2641	6.99853e-12	0.601542	0.374	0.293	1.75362e-07	M-III	Tex264
Itgb51	1.15871e-11	0.641141	0.263	0.183	2.90337e-07	M-III	Itgb5
Mkks	1.84315e-11	0.66447	0.298	0.22	4.61838e-07	M-III	Mkks
Prmt2	2.04121e-11	0.599676	0.276	0.193	5.11465e-07	M-III	Prmt2
Ldb21	2.08847e-11	0.555537	0.305	0.218	5.23308e-07	M-III	Ldb2
Bad	2.59444e-11	0.528625	0.466	0.393	6.5009e-07	M-III	Bad
Trp53i13	6.16526e-11	0.540916	0.309	0.227	1.54483e-06	M-III	Trp53i13
Ap3s1	8.9911e-11	0.614138	0.308	0.23	2.2529e-06	M-III	Ap3s1
Ifngr2	1.53462e-10	0.652255	0.291	0.216	3.84529e-06	M-III	Ifngr2
Shisa4	1.63849e-10	0.734908	0.251	0.178	4.10557e-06	M-III	Shisa4
Cntfr2	2.14095e-10	0.502352	0.351	0.266	5.36459e-06	M-III	Cntfr
Twist22	2.14733e-10	0.657837	0.266	0.19	5.38056e-06	M-III	Twist2
Tubb2b	2.16946e-10	0.558616	0.328	0.246	5.43602e-06	M-III	Tubb2b
Derl1	2.33276e-10	0.513545	0.361	0.283	5.8452e-06	M-III	Derl1
Rem11	4.2836e-10	0.644209	0.257	0.181	1.07334e-05	M-III	Rem1
Dtx32	1.05882e-09	0.552926	0.33	0.256	2.65308e-05	M-III	Dtx3
Myadm	1.6741e-09	0.586633	0.271	0.2	4.19479e-05	M-III	Myadm
B4gat1	1.95045e-09	0.702431	0.276	0.208	4.88724e-05	M-III	B4gat1
Arl4a	4.67126e-09	0.583885	0.362	0.288	0.000117048	M-III	Arl4a
Fkbp11	4.94635e-09	0.556177	0.293	0.222	0.000123941	M-III	Fkbp11
Ccdc90b	5.29692e-09	0.511793	0.328	0.258	0.000132725	M-III	Ccdc90b
Flrt21	8.48291e-09	0.540467	0.319	0.248	0.000212556	M-III	Flrt2
Ehd1	1.02395e-08	0.690059	0.261	0.196	0.000256571	M-III	Ehd1
Bfar	1.23092e-08	0.59667	0.303	0.236	0.000308432	M-III	Bfar
Tmem107	3.25845e-08	0.602403	0.264	0.201	0.000816469	M-III	Tmem107
Vamp2	3.36204e-08	0.521507	0.276	0.208	0.000842427	M-III	Vamp2
Colgalt1	4.82896e-08	0.560534	0.296	0.233	0.00120999	M-III	Colgalt1
Ormdl31	6.74755e-08	0.557117	0.294	0.231	0.00169073	M-III	Ormdl3
Arxes2	9.45077e-08	0.575472	0.292	0.232	0.00236808	M-III	Arxes2
Glt8d1	1.81267e-07	0.601786	0.258	0.2	0.00454202	M-III	Glt8d1
Nr2f21	2.42754e-07	0.54907	0.307	0.244	0.00608269	M-III	Nr2f2
Rdh14	2.6206e-07	0.565712	0.304	0.244	0.00656644	M-III	Rdh14
Crip1	9.69384e-07	0.570379	0.331	0.277	0.0242898	M-III	Crip1
Stx12	1.88901e-06	0.527813	0.301	0.248	0.047333	M-III	Stx12
Cbx6	7.32665e-05	0.50651	0.252	0.209	1	M-III	Cbx6
Klf4	0	2.35722	0.674	0.241	0	M-IV	Klf4
Klf2	0	2.28841	0.696	0.282	0	M-IV	Klf2
Fos	0	1.88139	0.953	0.578	0	M-IV	Fos
Jun	0	1.58341	0.966	0.728	0	M-IV	Jun
Socs3	7.25508e-301	2.31033	0.626	0.228	1.8179e-296	M-IV	Socs3
Cdkn1c2	8.43994e-279	1.01727	1	0.881	2.11479e-274	M-IV	Cdkn1c
Osr22	8.58643e-275	2.12473	0.557	0.182	2.1515e-270	M-IV	Osr2
Ptn2	2.31188e-259	0.907776	0.999	0.818	5.79289e-255	M-IV	Ptn
Junb	2.1988e-258	1.56232	0.832	0.469	5.50952e-254	M-IV	Junb
H192	3.42269e-251	0.987919	0.975	0.807	8.57623e-247	M-IV	H19
Dusp1	2.0005e-244	1.31718	0.782	0.413	5.01266e-240	M-IV	Dusp1
Dlk12	8.05254e-222	0.857124	0.998	0.875	2.01772e-217	M-IV	Dlk1
Meg32	7.77319e-214	0.826334	0.976	0.866	1.94773e-209	M-IV	Meg3
Jund	1.03716e-208	1.1473	0.939	0.801	2.59881e-204	M-IV	Jund
Ier2	3.46843e-203	1.1354	0.923	0.693	8.69085e-199	M-IV	Ier2
Col1a12	1.51972e-197	0.881623	0.969	0.674	3.80796e-193	M-IV	Col1a1
Egr1	1.66365e-197	1.64204	0.698	0.373	4.1686e-193	M-IV	Egr1
Col3a12	1.18912e-192	0.932363	0.957	0.661	2.97958e-188	M-IV	Col3a1
Col1a22	5.11414e-184	0.971047	0.91	0.606	1.28145e-179	M-IV	Col1a2
Gsn2	4.10615e-174	1.279	0.802	0.514	1.02888e-169	M-IV	Gsn
Mfap23	7.13314e-173	0.749191	0.985	0.758	1.78735e-168	M-IV	Mfap2
Mest2	2.90602e-169	0.719434	0.995	0.772	7.28162e-165	M-IV	Mest
Ndn1	6.13851e-167	1.11688	0.867	0.633	1.53813e-162	M-IV	Ndn
Smoc21	5.50979e-166	1.11822	0.751	0.424	1.38059e-161	M-IV	Smoc2
Fosb	1.31658e-164	1.97772	0.455	0.178	3.29895e-160	M-IV	Fosb
Sparcl12	1.30944e-162	0.915109	0.873	0.526	3.28106e-158	M-IV	Sparcl1
Islr3	1.56332e-151	1.21091	0.673	0.36	3.91722e-147	M-IV	Islr
Basp11	4.64652e-145	1.27887	0.707	0.432	1.16428e-140	M-IV	Basp1
Lgals12	5.84784e-144	0.675576	0.987	0.792	1.46529e-139	M-IV	Lgals1
Sparc2	5.80813e-143	0.701133	0.97	0.779	1.45534e-138	M-IV	Sparc
Mfap42	1.3558e-142	0.799497	0.852	0.55	3.39724e-138	M-IV	Mfap4
Serpinh12	1.94327e-139	0.605651	0.998	0.877	4.86925e-135	M-IV	Serpinh1
6330403K07Rik3	1.96693e-133	0.847919	0.87	0.616	4.92854e-129	M-IV	6330403K07Rik
Dcn2	4.85437e-132	0.72641	0.768	0.462	1.21636e-127	M-IV	Dcn
Klf6	5.69363e-132	1.31824	0.637	0.384	1.42665e-127	M-IV	Klf6
Csrp21	4.25526e-129	0.978884	0.836	0.642	1.06624e-124	M-IV	Csrp2
Lum2	1.62364e-128	1.07527	0.543	0.249	4.06835e-124	M-IV	Lum
Cyr61	2.01667e-125	1.10848	0.679	0.408	5.05317e-121	M-IV	Cyr61
Sfr12	3.1666e-125	0.703839	0.934	0.848	7.93456e-121	M-IV	Sfr1
Nr4a1	3.26805e-124	1.7683	0.362	0.137	8.18875e-120	M-IV	Nr4a1
Col6a13	7.65629e-124	1.13147	0.628	0.347	1.91844e-119	M-IV	Col6a1
Igf23	5.71531e-120	0.689359	0.94	0.732	1.43208e-115	M-IV	Igf2
Vim1	4.80981e-115	0.724389	0.937	0.794	1.20519e-110	M-IV	Vim
Laptm4a2	1.97145e-112	0.627901	0.954	0.861	4.93987e-108	M-IV	Laptm4a
Igfbp43	9.61968e-111	0.721553	0.881	0.658	2.4104e-106	M-IV	Igfbp4
Ifitm22	1.3835e-109	0.534056	0.985	0.893	3.46664e-105	M-IV	Ifitm2
Ifitm12	4.45136e-109	0.962063	0.687	0.446	1.11538e-104	M-IV	Ifitm1
Ntrk21	1.39451e-101	1.53856	0.361	0.151	3.49422e-97	M-IV	Ntrk2
Col6a23	1.91773e-101	1.07227	0.54	0.284	4.80526e-97	M-IV	Col6a2
Ccnd31	3.49459e-101	0.704674	0.879	0.75	8.75638e-97	M-IV	Ccnd3
Htra12	4.35687e-98	1.35122	0.425	0.199	1.0917e-93	M-IV	Htra1
Pcolce3	2.43859e-97	1.01824	0.672	0.436	6.11038e-93	M-IV	Pcolce
Maged23	2.93958e-97	0.639863	0.903	0.745	7.36571e-93	M-IV	Maged2
Akap122	5.48242e-95	1.06492	0.581	0.339	1.37373e-90	M-IV	Akap12
Hes1	4.10332e-91	1.06552	0.656	0.444	1.02817e-86	M-IV	Hes1
Ppp1r15a	8.31379e-90	1.17997	0.51	0.297	2.08319e-85	M-IV	Ppp1r15a
Rcn32	3.12333e-89	0.58638	0.902	0.699	7.82613e-85	M-IV	Rcn3
Pnrc1	9.14355e-89	0.89272	0.718	0.548	2.2911e-84	M-IV	Pnrc1
Nkain43	1.1106e-87	0.883845	0.645	0.405	2.78282e-83	M-IV	Nkain4
Tshz22	2.85037e-86	0.654488	0.832	0.615	7.14216e-82	M-IV	Tshz2
S100a61	7.35306e-86	0.887364	0.645	0.409	1.84246e-81	M-IV	S100a6
Osr12	2.39098e-84	0.949371	0.572	0.333	5.99107e-80	M-IV	Osr1
Fstl12	5.63311e-84	0.712834	0.788	0.564	1.41149e-79	M-IV	Fstl1
Des2	2.30889e-79	0.984326	0.549	0.326	5.7854e-75	M-IV	Des
Celf22	1.38482e-78	1.0795	0.566	0.365	3.46994e-74	M-IV	Celf2
Prrx12	4.34354e-77	1.1631	0.416	0.214	1.08836e-72	M-IV	Prrx1
Lrrc172	1.00865e-76	1.15726	0.391	0.193	2.52736e-72	M-IV	Lrrc17
Socs1	5.73744e-75	1.95031	0.269	0.112	1.43763e-70	M-IV	Socs1
Hic12	9.73716e-75	1.18054	0.43	0.231	2.43984e-70	M-IV	Hic1
Gas12	5.72463e-74	0.608822	0.822	0.599	1.43442e-69	M-IV	Gas1
Fkbp73	2.15862e-72	1.0333	0.494	0.296	5.40885e-68	M-IV	Fkbp7
Cd342	2.87535e-72	1.23754	0.313	0.138	7.20478e-68	M-IV	Cd34
Bambi1	5.48712e-71	0.892551	0.652	0.481	1.37491e-66	M-IV	Bambi
Postn2	2.26538e-69	1.21593	0.349	0.169	5.67636e-65	M-IV	Postn
Adamts5	1.97505e-68	1.52973	0.261	0.108	4.94889e-64	M-IV	Adamts5
Lmna	3.66535e-68	1.04676	0.571	0.403	9.18426e-64	M-IV	Lmna
Map1lc3a1	1.04701e-67	0.740973	0.746	0.595	2.62349e-63	M-IV	Map1lc3a
Lpar12	4.67638e-65	0.93359	0.502	0.301	1.17176e-60	M-IV	Lpar1
Pmp222	9.03022e-63	0.832857	0.556	0.354	2.2627e-58	M-IV	Pmp22
Gap432	1.98387e-62	0.716901	0.575	0.356	4.97098e-58	M-IV	Gap43
Tmem1192	2.41063e-62	1.05544	0.366	0.188	6.04032e-58	M-IV	Tmem119
Serpine22	3.61164e-62	0.795354	0.644	0.462	9.04968e-58	M-IV	Serpine2
Cebpb	4.84383e-61	0.862483	0.489	0.312	1.21372e-56	M-IV	Cebpb
P4ha22	5.24455e-59	1.37016	0.321	0.165	1.31413e-54	M-IV	P4ha2
Igfbp32	9.55132e-59	0.798029	0.525	0.331	2.39327e-54	M-IV	Igfbp3
Penk1	1.95263e-58	1.23239	0.263	0.117	4.8927e-54	M-IV	Penk
Nefl2	6.96519e-57	1.12875	0.357	0.192	1.74527e-52	M-IV	Nefl
Mxra83	1.48474e-55	0.996235	0.419	0.251	3.72031e-51	M-IV	Mxra8
Spats2l3	1.64145e-55	1.11377	0.389	0.226	4.11298e-51	M-IV	Spats2l
Htra32	1.7273e-55	1.04944	0.37	0.204	4.32809e-51	M-IV	Htra3
Ppap2b1	2.23661e-55	1.16148	0.391	0.228	5.60428e-51	M-IV	Ppap2b
Dpysl32	1.8273e-54	1.08372	0.367	0.204	4.57867e-50	M-IV	Dpysl3
Twist23	6.13037e-54	1.10757	0.338	0.18	1.53609e-49	M-IV	Twist2
Cthrc12	4.3068e-53	0.830082	0.436	0.262	1.07916e-48	M-IV	Cthrc1
Ctsk	1.06695e-52	1.22394	0.27	0.128	2.67347e-48	M-IV	Ctsk
Mmp22	5.69201e-52	0.862099	0.453	0.28	1.42625e-47	M-IV	Mmp2
Bgn2	2.27882e-51	0.756545	0.541	0.36	5.71004e-47	M-IV	Bgn
Fcgrt2	2.16574e-50	0.967309	0.423	0.261	5.42669e-46	M-IV	Fcgrt
Oaf2	1.12995e-49	0.697469	0.576	0.409	2.83131e-45	M-IV	Oaf
Nrk2	7.93303e-49	1.00847	0.421	0.261	1.98778e-44	M-IV	Nrk
Ly6h2	1.36764e-48	1.03865	0.361	0.206	3.42689e-44	M-IV	Ly6h
Ebf12	5.76188e-48	1.02772	0.322	0.173	1.44375e-43	M-IV	Ebf1
Npr3	1.79917e-47	1.19416	0.265	0.132	4.50818e-43	M-IV	Npr3
Zfp36	6.0205e-47	1.20518	0.302	0.164	1.50856e-42	M-IV	Zfp36
Nrp13	9.36438e-46	0.763062	0.531	0.377	2.34643e-41	M-IV	Nrp1
Kcnq1ot11	3.64093e-45	0.701408	0.607	0.474	9.12307e-41	M-IV	Kcnq1ot1
Ramp23	9.3619e-45	0.757986	0.451	0.288	2.34581e-40	M-IV	Ramp2
Ldb22	1.81644e-44	0.98052	0.358	0.21	4.55145e-40	M-IV	Ldb2
Il11ra12	6.32632e-43	0.724319	0.614	0.472	1.58519e-38	M-IV	Il11ra1
Ccdc802	9.79628e-42	0.841105	0.453	0.296	2.45465e-37	M-IV	Ccdc80
Nkd12	1.08364e-41	1.05919	0.359	0.222	2.71527e-37	M-IV	Nkd1
Glipr23	1.64935e-41	0.768875	0.485	0.335	4.13277e-37	M-IV	Glipr2
Capn63	2.79812e-41	0.689315	0.497	0.344	7.01126e-37	M-IV	Capn6
Vcam12	5.49802e-41	1.02029	0.271	0.143	1.37764e-36	M-IV	Vcam1
Pdlim23	5.90985e-40	0.862662	0.38	0.238	1.48083e-35	M-IV	Pdlim2
Cald12	8.12843e-40	0.508046	0.707	0.562	2.03674e-35	M-IV	Cald1
Fus	1.33473e-39	0.505474	0.796	0.734	3.34442e-35	M-IV	Fus
1500012F01Rik	2.3017e-39	0.666533	0.604	0.488	5.76737e-35	M-IV	1500012F01Rik
Rrbp12	8.7052e-39	0.588299	0.655	0.553	2.18126e-34	M-IV	Rrbp1
Copz22	7.16105e-38	0.644695	0.557	0.419	1.79434e-33	M-IV	Copz2
Ddah22	1.18623e-37	0.50321	0.711	0.589	2.97234e-33	M-IV	Ddah2
Fscn11	2.64543e-36	0.549419	0.68	0.556	6.62866e-32	M-IV	Fscn1
Zfp36l1	4.88369e-36	0.540682	0.64	0.529	1.22371e-31	M-IV	Zfp36l1
Rnd32	1.1114e-35	0.919804	0.398	0.27	2.78483e-31	M-IV	Rnd3
Cdo11	1.63617e-35	0.887755	0.439	0.31	4.09974e-31	M-IV	Cdo1
Ifi271	3.77694e-35	0.749814	0.452	0.311	9.46387e-31	M-IV	Ifi27
Slit23	1.10598e-34	0.669019	0.415	0.273	2.77125e-30	M-IV	Slit2
Atf4	1.18144e-33	0.80013	0.517	0.42	2.96033e-29	M-IV	Atf4
Sulf22	2.21792e-33	0.713839	0.412	0.281	5.55745e-29	M-IV	Sulf2
Fabp51	1.41994e-31	0.63172	0.618	0.511	3.55794e-27	M-IV	Fabp5
Ifitm3	2.07843e-31	0.503051	0.629	0.501	5.20792e-27	M-IV	Ifitm3
Cnrip13	2.99227e-31	0.850293	0.334	0.212	7.49773e-27	M-IV	Cnrip1
Col26a12	3.12798e-31	0.932254	0.32	0.204	7.83778e-27	M-IV	Col26a1
Igf12	3.31259e-31	0.612628	0.466	0.335	8.30035e-27	M-IV	Igf1
Cntfr3	3.78241e-31	0.874603	0.381	0.26	9.47759e-27	M-IV	Cntfr
Ahnak2	5.08173e-31	0.883728	0.356	0.239	1.27333e-26	M-IV	Ahnak
Klhdc8b1	7.50815e-31	0.884554	0.35	0.23	1.88132e-26	M-IV	Klhdc8b
Rgcc	1.73407e-30	0.699918	0.254	0.144	4.34506e-26	M-IV	Rgcc
Rarres22	3.10824e-30	0.582617	0.421	0.291	7.78831e-26	M-IV	Rarres2
Plagl12	3.79482e-30	0.557878	0.499	0.37	9.50868e-26	M-IV	Plagl1
Rhoc2	1.57446e-29	0.549246	0.627	0.513	3.94512e-25	M-IV	Rhoc
Nbl11	1.99167e-29	0.6962	0.45	0.324	4.99053e-25	M-IV	Nbl1
Col5a22	5.31224e-29	0.753234	0.39	0.268	1.33109e-24	M-IV	Col5a2
Kdelr32	1.53037e-28	0.711355	0.395	0.274	3.83464e-24	M-IV	Kdelr3
Ier5	1.23007e-27	0.715933	0.403	0.29	3.08217e-23	M-IV	Ier5
Efemp22	2.30596e-27	0.599963	0.52	0.415	5.77804e-23	M-IV	Efemp2
Eva1b2	2.43632e-27	0.511737	0.674	0.592	6.1047e-23	M-IV	Eva1b
Angptl4	4.79023e-27	0.956597	0.25	0.149	1.20029e-22	M-IV	Angptl4
Cd471	3.30165e-26	0.545901	0.589	0.508	8.27295e-22	M-IV	Cd47
Loxl12	7.31312e-26	0.839298	0.358	0.248	1.83245e-21	M-IV	Loxl1
Zeb11	7.47704e-25	0.94785	0.262	0.165	1.87352e-20	M-IV	Zeb1
Cd2482	1.00467e-24	0.849498	0.313	0.208	2.5174e-20	M-IV	Cd248
Crabp12	2.0314e-24	0.674941	0.302	0.196	5.09007e-20	M-IV	Crabp1
Fbln13	2.37288e-24	0.536796	0.555	0.455	5.94573e-20	M-IV	Fbln1
Tle11	6.07208e-24	0.905393	0.3	0.202	1.52148e-19	M-IV	Tle1
Emp11	6.26359e-24	0.738922	0.319	0.213	1.56947e-19	M-IV	Emp1
Tubb2a1	6.28562e-24	0.621667	0.508	0.411	1.57499e-19	M-IV	Tubb2a
Mmp142	1.09056e-23	0.518159	0.527	0.422	2.73262e-19	M-IV	Mmp14
Selenbp11	1.19517e-23	0.884074	0.366	0.269	2.99475e-19	M-IV	Selenbp1
Wdr861	3.89596e-23	1.00575	0.267	0.176	9.76211e-19	M-IV	Wdr86
Id1	9.29726e-23	0.851858	0.454	0.362	2.32961e-18	M-IV	Id1
Ech12	9.94528e-23	0.504285	0.58	0.498	2.49199e-18	M-IV	Ech1
Yipf51	1.80049e-22	0.571482	0.541	0.464	4.51149e-18	M-IV	Yipf5
Lamp21	1.91545e-22	0.582247	0.514	0.432	4.79954e-18	M-IV	Lamp2
Tra2a	4.00304e-22	0.591625	0.525	0.45	1.00304e-17	M-IV	Tra2a
Myadm1	6.93626e-22	0.941758	0.288	0.196	1.73802e-17	M-IV	Myadm
Ppap2a2	1.14442e-21	0.66214	0.38	0.278	2.86757e-17	M-IV	Ppap2a
Snhg183	1.82199e-21	0.599388	0.397	0.294	4.56537e-17	M-IV	Snhg18
P3h32	1.10444e-20	0.704311	0.346	0.251	2.76739e-16	M-IV	P3h3
Ccnl1	1.29878e-20	0.587454	0.537	0.475	3.25436e-16	M-IV	Ccnl1
Tgfb1i13	1.41584e-20	0.77106	0.306	0.213	3.54768e-16	M-IV	Tgfb1i1
Rhob	1.6314e-20	0.816645	0.343	0.253	4.0878e-16	M-IV	Rhob
Sertad1	3.60231e-20	0.97453	0.251	0.168	9.02632e-16	M-IV	Sertad1
Vimp	3.90055e-20	0.860691	0.352	0.269	9.77362e-16	M-IV	Vimp
Ckap41	2.94604e-19	0.530124	0.528	0.442	7.3819e-15	M-IV	Ckap4
Serpinf12	4.04979e-19	0.758458	0.311	0.223	1.01476e-14	M-IV	Serpinf1
Arl4a1	4.1798e-19	0.698013	0.373	0.284	1.04733e-14	M-IV	Arl4a
Timp22	5.94157e-19	0.545539	0.437	0.348	1.48878e-14	M-IV	Timp2
Col5a12	6.2185e-19	0.658966	0.324	0.232	1.55817e-14	M-IV	Col5a1
Ptger32	6.79971e-19	0.743523	0.287	0.198	1.7038e-14	M-IV	Ptger3
Zeb23	1.08079e-18	0.507939	0.408	0.305	2.70813e-14	M-IV	Zeb2
Btg2	1.6978e-18	0.810828	0.309	0.221	4.25418e-14	M-IV	Btg2
Bet1l2	2.14149e-18	0.755123	0.36	0.28	5.36592e-14	M-IV	Bet1l
Cited2	5.58819e-18	0.605667	0.519	0.454	1.40023e-13	M-IV	Cited2
Ccdc102a2	8.28073e-18	0.881966	0.262	0.182	2.0749e-13	M-IV	Ccdc102a
Clk1	1.08896e-17	0.714937	0.382	0.302	2.7286e-13	M-IV	Clk1
Zfand5	1.10546e-17	0.538369	0.514	0.452	2.76996e-13	M-IV	Zfand5
Slc9a3r2	2.87939e-17	0.707771	0.306	0.222	7.21489e-13	M-IV	Slc9a3r2
Trip6	6.95482e-17	0.664329	0.402	0.329	1.74267e-12	M-IV	Trip6
Tenm42	7.68163e-17	0.660452	0.316	0.232	1.92478e-12	M-IV	Tenm4
Fkbp141	1.04574e-16	0.763701	0.251	0.171	2.6203e-12	M-IV	Fkbp14
Nefm1	1.52249e-16	0.630324	0.253	0.171	3.8149e-12	M-IV	Nefm
Sgk11	2.06665e-16	0.744538	0.295	0.217	5.17841e-12	M-IV	Sgk1
Irf2bpl	2.10799e-16	0.722535	0.342	0.262	5.28199e-12	M-IV	Irf2bpl
Alkbh11	2.26841e-16	0.719132	0.365	0.294	5.68396e-12	M-IV	Alkbh1
Hoxa52	4.60938e-16	0.658965	0.331	0.247	1.15497e-11	M-IV	Hoxa5
Arhgef253	5.00153e-16	0.70071	0.29	0.21	1.25323e-11	M-IV	Arhgef25
Lysmd3	8.24675e-16	0.946981	0.262	0.19	2.06639e-11	M-IV	Lysmd3
Plat2	9.27957e-16	0.527852	0.33	0.244	2.32518e-11	M-IV	Plat
St3gal4	1.24225e-15	0.788345	0.271	0.196	3.11269e-11	M-IV	St3gal4
P3h12	1.46727e-15	0.692726	0.305	0.229	3.67653e-11	M-IV	P3h1
Rem12	1.63017e-15	0.70844	0.255	0.179	4.08471e-11	M-IV	Rem1
Epha32	2.38303e-15	0.66722	0.288	0.208	5.97115e-11	M-IV	Epha3
Gm2662	2.55881e-15	0.708111	0.285	0.206	6.41161e-11	M-IV	Gm266
Rbfox21	2.98544e-15	0.539411	0.395	0.317	7.48062e-11	M-IV	Rbfox2
Ncam12	3.12598e-15	0.577993	0.34	0.258	7.83276e-11	M-IV	Ncam1
Ndel1	4.80395e-15	0.751555	0.311	0.24	1.20373e-10	M-IV	Ndel1
Tcf42	4.91104e-15	0.563405	0.395	0.318	1.23056e-10	M-IV	Tcf4
Ghr1	5.78946e-15	0.718008	0.326	0.254	1.45067e-10	M-IV	Ghr
Sde2	7.29492e-15	0.71977	0.352	0.287	1.82789e-10	M-IV	Sde2
Ikbip2	7.30373e-15	0.782508	0.292	0.219	1.8301e-10	M-IV	Ikbip
Phlda32	8.24552e-15	0.632853	0.334	0.259	2.06608e-10	M-IV	Phlda3
Runx1t11	1.25956e-14	0.637572	0.308	0.232	3.15607e-10	M-IV	Runx1t1
Creb3l12	1.67383e-14	0.690653	0.265	0.193	4.19412e-10	M-IV	Creb3l1
Sdpr2	2.35876e-14	0.673728	0.269	0.195	5.91034e-10	M-IV	Sdpr
Topors	3.29184e-14	0.736021	0.337	0.272	8.24837e-10	M-IV	Topors
Hoxb42	3.80116e-14	0.563419	0.346	0.266	9.52457e-10	M-IV	Hoxb4
Fxyd12	8.59681e-14	0.699332	0.317	0.247	2.1541e-09	M-IV	Fxyd1
S1pr32	1.83808e-13	0.688435	0.254	0.183	4.60568e-09	M-IV	S1pr3
Chd31	2.05747e-13	0.687762	0.351	0.284	5.15541e-09	M-IV	Chd3
Rassf1	2.38068e-13	0.769083	0.318	0.253	5.96527e-09	M-IV	Rassf1
Pofut22	2.69236e-13	0.539911	0.422	0.364	6.74625e-09	M-IV	Pofut2
Armcx2	3.728e-13	0.524675	0.417	0.357	9.34126e-09	M-IV	Armcx2
Phlda1	8.53539e-13	0.747618	0.343	0.277	2.13871e-08	M-IV	Phlda1
Sept112	2.2627e-12	0.513955	0.411	0.347	5.66965e-08	M-IV	2011-09-01
Sgce2	2.41843e-12	0.586685	0.356	0.292	6.05987e-08	M-IV	Sgce
Axl3	2.86501e-12	0.693179	0.259	0.194	7.17887e-08	M-IV	Axl
Zfp68	5.80694e-12	0.701352	0.291	0.23	1.45504e-07	M-IV	Zfp68
Lztfl1	5.90164e-12	0.727885	0.274	0.213	1.47877e-07	M-IV	Lztfl1
Tpst11	8.1301e-12	0.571416	0.348	0.284	2.03716e-07	M-IV	Tpst1
Cpxm12	9.93675e-12	0.628937	0.267	0.201	2.48985e-07	M-IV	Cpxm1
Mettl1	1.45091e-11	0.581948	0.398	0.347	3.63554e-07	M-IV	Mettl1
Hand22	2.46547e-11	0.653769	0.324	0.259	6.17774e-07	M-IV	Hand2
1700027J19Rik2	4.04009e-11	0.648433	0.272	0.213	1.01232e-06	M-IV	1700027J19Rik
Gstm22	8.49517e-11	0.538326	0.36	0.302	2.12863e-06	M-IV	Gstm2
Gadd45g	2.82674e-10	1.24149	0.272	0.217	7.08297e-06	M-IV	Gadd45g
Dnajb9	2.82693e-10	0.584703	0.298	0.239	7.08344e-06	M-IV	Dnajb9
Stx5a1	4.02752e-10	0.563676	0.402	0.359	1.00918e-05	M-IV	Stx5a
Itm2a1	8.41079e-10	0.897193	0.38	0.324	2.10749e-05	M-IV	Itm2a
Zfyve21	1.07536e-09	0.526584	0.438	0.403	2.69452e-05	M-IV	Zfyve21
Kifap3	2.58654e-09	0.615238	0.272	0.219	6.4811e-05	M-IV	Kifap3
Bcl10	5.86779e-09	0.566907	0.336	0.294	0.000147029	M-IV	Bcl10
Atg101	8.0445e-09	0.722191	0.306	0.267	0.000201571	M-IV	Atg101
Ugdh1	4.01149e-08	0.670611	0.343	0.306	0.00100516	M-IV	Ugdh
Btg1	4.42234e-08	0.655517	0.315	0.269	0.00110811	M-IV	Btg1
Stbd12	8.17601e-08	0.516815	0.319	0.276	0.00204866	M-IV	Stbd1
Lysmd2	1.50953e-07	0.602077	0.262	0.218	0.00378244	M-IV	Lysmd2
Pdlim41	2.3083e-07	0.562945	0.256	0.211	0.00578392	M-IV	Pdlim4
Taf7	2.56642e-07	0.659978	0.256	0.215	0.00643069	M-IV	Taf7
Dtx33	3.60807e-07	0.537506	0.3	0.257	0.00904073	M-IV	Dtx3
Fgfr12	7.72007e-07	0.551276	0.251	0.206	0.0193442	M-IV	Fgfr1
Med31	2.64577e-06	0.638237	0.271	0.234	0.066295	M-IV	Med31
Triobp	2.87209e-06	0.510033	0.271	0.234	0.0719659	M-IV	Triobp
Flrt22	7.93455e-06	0.526416	0.285	0.249	0.198816	M-IV	Flrt2
Bbx	1.72686e-05	0.533787	0.263	0.228	0.432698	M-IV	Bbx
Hacd21	2.16084e-05	0.629848	0.289	0.263	0.541442	M-IV	Hacd2
Amer1	0.000389875	0.518	0.265	0.239	1	M-IV	Amer1
Hmgcl1	0.000489193	0.501493	0.29	0.269	1	M-IV	Hmgcl
Tk1	0	2.77705	0.811	0.199	0	M-PI	Tk1
Top2a	0	3.02694	0.769	0.162	0	M-PI	Top2a
Rrm2	0	2.38198	0.816	0.228	0	M-PI	Rrm2
Cdk1	0	2.22154	0.829	0.252	0	M-PI	Cdk1
2810417H13Rik	0	2.74705	0.88	0.307	0	M-PI	2810417H13Rik
Tyms	0	2.12637	0.882	0.343	0	M-PI	Tyms
Fbxo5	0	2.88158	0.654	0.128	0	M-PI	Fbxo5
Asf1b	0	2.75147	0.634	0.125	0	M-PI	Asf1b
Smc2	0	2.13883	0.734	0.231	0	M-PI	Smc2
Spc25	0	2.51034	0.666	0.166	0	M-PI	Spc25
Pbk	0	2.92922	0.583	0.108	0	M-PI	Pbk
Nusap1	0	2.6918	0.587	0.117	0	M-PI	Nusap1
Cenpm	0	2.10797	0.637	0.191	0	M-PI	Cenpm
Ccne1	0	2.2503	0.606	0.181	0	M-PI	Ccne1
Tcf19	0	2.68389	0.504	0.099	0	M-PI	Tcf19
Aurkb	0	2.74137	0.497	0.098	0	M-PI	Aurkb
Hist1h1b	0	3.73311	0.447	0.052	0	M-PI	Hist1h1b
Mxd3	0	3.41386	0.448	0.066	0	M-PI	Mxd3
Hmgb2	0	1.63849	0.986	0.641	0	M-PI	Hmgb2
Rad51ap1	0	2.87787	0.4	0.072	0	M-PI	Rad51ap1
Clspn	0	2.97702	0.356	0.056	0	M-PI	Clspn
Tuba1b	0	1.39182	0.996	0.847	0	M-PI	Tuba1b
Tubb5	0	1.12838	0.999	0.92	0	M-PI	Tubb5
Smc4	2.58602e-307	1.99529	0.715	0.261	6.47979e-303	M-PI	Smc4
Dek	4.18798e-299	1.58879	0.871	0.448	1.04938e-294	M-PI	Dek
Ube2c	1.02116e-291	1.65212	0.671	0.218	2.55873e-287	M-PI	Ube2c
Ccne2	2.24382e-287	2.85664	0.371	0.069	5.62234e-283	M-PI	Ccne2
Rrm1	1.1238e-281	1.88092	0.698	0.259	2.81591e-277	M-PI	Rrm1
Esco2	4.3268e-279	3.31823	0.318	0.052	1.08417e-274	M-PI	Esco2
Cdca8	4.52365e-279	2.00677	0.598	0.182	1.13349e-274	M-PI	Cdca8
Atad2	9.46339e-278	2.58457	0.445	0.105	2.37124e-273	M-PI	Atad2
Birc5	1.87241e-275	1.83081	0.71	0.269	4.6917e-271	M-PI	Birc5
Mki67	3.19687e-275	2.43056	0.473	0.118	8.01041e-271	M-PI	Mki67
Dhfr	6.13493e-275	2.15275	0.536	0.15	1.53723e-270	M-PI	Dhfr
Spc24	2.17993e-274	1.81312	0.689	0.244	5.46226e-270	M-PI	Spc24
Gmnn	1.43621e-273	1.78962	0.666	0.226	3.59872e-269	M-PI	Gmnn
Cenpe	1.40582e-272	2.1339	0.476	0.116	3.52255e-268	M-PI	Cenpe
Rad51	4.0557e-269	2.31611	0.452	0.109	1.01624e-264	M-PI	Rad51
Fam111a	1.0489e-266	2.32109	0.394	0.08	2.62823e-262	M-PI	Fam111a
Mis18bp1	7.07206e-265	2.5809	0.377	0.076	1.77205e-260	M-PI	Mis18bp1
Dnajc9	7.80305e-265	1.52954	0.821	0.385	1.95521e-260	M-PI	Dnajc9
Prc1	5.00302e-261	2.51924	0.42	0.096	1.25361e-256	M-PI	Prc1
Ccna2	1.05436e-258	2.06623	0.52	0.146	2.6419e-254	M-PI	Ccna2
Ndc80	1.69595e-253	2.80078	0.332	0.061	4.24955e-249	M-PI	Ndc80
Lig1	3.09802e-253	2.06155	0.564	0.18	7.7627e-249	M-PI	Lig1
Cdca5	5.3565e-242	2.76271	0.298	0.051	1.34218e-237	M-PI	Cdca5
Rpa2	2.9595e-240	1.6368	0.699	0.277	7.41561e-236	M-PI	Rpa2
Ska1	1.69852e-236	2.71566	0.324	0.062	4.25597e-232	M-PI	Ska1
Hjurp	2.82293e-233	2.42353	0.409	0.101	7.07342e-229	M-PI	Hjurp
Ttk	8.94923e-233	2.74547	0.276	0.045	2.24241e-228	M-PI	Ttk
Fen1	8.55847e-227	1.71062	0.582	0.198	2.1445e-222	M-PI	Fen1
Cdca2	1.77218e-225	2.7536	0.311	0.06	4.44056e-221	M-PI	Cdca2
Kif22	6.28936e-224	2.12059	0.434	0.114	1.57592e-219	M-PI	Kif22
Ckap2l	5.12079e-222	2.53809	0.324	0.066	1.28312e-217	M-PI	Ckap2l
Cenph	8.26539e-222	2.30783	0.406	0.104	2.07106e-217	M-PI	Cenph
Ranbp1	1.04358e-221	0.916261	0.988	0.86	2.61489e-217	M-PI	Ranbp1
Plk1	1.45102e-221	2.1643	0.381	0.09	3.63582e-217	M-PI	Plk1
Pcna	2.87618e-219	1.58072	0.73	0.332	7.20683e-215	M-PI	Pcna
Incenp	1.17885e-218	2.39578	0.35	0.077	2.95384e-214	M-PI	Incenp
Cks1b	3.65825e-216	1.13291	0.913	0.592	9.16648e-212	M-PI	Cks1b
Tacc3	6.4668e-216	1.85621	0.503	0.155	1.62039e-211	M-PI	Tacc3
Dtl	1.67317e-215	2.05898	0.493	0.153	4.19245e-211	M-PI	Dtl
Pkmyt1	1.44544e-206	2.39922	0.323	0.069	3.62184e-202	M-PI	Pkmyt1
Melk	3.82367e-206	2.39161	0.338	0.077	9.58097e-202	M-PI	Melk
Tubb61	1.0016e-201	1.60522	0.7	0.297	2.50971e-197	M-PI	Tubb6
Rfc5	8.76652e-200	1.56135	0.623	0.245	2.19663e-195	M-PI	Rfc5
Skp2	6.09361e-198	1.62093	0.616	0.242	1.52688e-193	M-PI	Skp2
Lsm2	4.05336e-197	1.31784	0.816	0.441	1.01565e-192	M-PI	Lsm2
Shcbp1	6.36735e-197	2.2101	0.399	0.11	1.59547e-192	M-PI	Shcbp1
Ncapg	2.63846e-191	2.58918	0.306	0.068	6.61118e-187	M-PI	Ncapg
Tpx2	1.30961e-187	1.84916	0.423	0.123	3.28149e-183	M-PI	Tpx2
Gap433	1.14658e-186	1.11388	0.766	0.342	2.87298e-182	M-PI	Gap43
Cenpu	1.64e-185	2.64013	0.255	0.048	4.10936e-181	M-PI	Cenpu
Cenpf	7.59731e-185	1.63015	0.426	0.123	1.90366e-180	M-PI	Cenpf
Syce2	1.96786e-183	1.67822	0.52	0.184	4.93086e-179	M-PI	Syce2
Ran	2.63535e-183	0.768836	0.983	0.842	6.60339e-179	M-PI	Ran
Exo1	5.15666e-181	2.48923	0.295	0.066	1.2921e-176	M-PI	Exo1
Gins2	1.09054e-177	1.496	0.647	0.284	2.73257e-173	M-PI	Gins2
Hist1h2ae	2.98544e-177	2.3804	0.309	0.073	7.48063e-173	M-PI	Hist1h2ae
Fam64a	5.54517e-177	1.99836	0.323	0.078	1.38945e-172	M-PI	Fam64a
4930579G24Rik	3.54852e-175	1.92546	0.39	0.111	8.89153e-171	M-PI	4930579G24Rik
Hist1h1e	3.0252e-174	2.43386	0.284	0.063	7.58024e-170	M-PI	Hist1h1e
Trim59	2.2518e-173	1.88684	0.433	0.137	5.64233e-169	M-PI	Trim59
Neil3	3.41183e-173	2.87289	0.252	0.051	8.54902e-169	M-PI	Neil3
Nuf2	1.26387e-170	2.4085	0.284	0.064	3.16689e-166	M-PI	Nuf2
Aurka	2.88153e-170	1.84771	0.364	0.099	7.22025e-166	M-PI	Aurka
Dscc1	4.0797e-169	2.05742	0.323	0.081	1.02225e-164	M-PI	Dscc1
Cdca4	4.38488e-168	1.72079	0.481	0.169	1.09872e-163	M-PI	Cdca4
Plk4	9.42021e-166	2.24937	0.372	0.111	2.36042e-161	M-PI	Plk4
H2afx	1.03775e-165	1.45437	0.756	0.456	2.6003e-161	M-PI	H2afx
Chaf1b	6.6141e-164	1.86131	0.416	0.133	1.6573e-159	M-PI	Chaf1b
Ezh2	7.37217e-164	1.43623	0.609	0.267	1.84724e-159	M-PI	Ezh2
Ccnb1	6.72275e-163	1.31318	0.484	0.166	1.68452e-158	M-PI	Ccnb1
Pmf1	1.25832e-162	1.4017	0.633	0.283	3.15297e-158	M-PI	Pmf1
Slc43a3	7.09395e-162	1.54277	0.459	0.15	1.77753e-157	M-PI	Slc43a3
Ncaph	1.28236e-161	2.44453	0.261	0.057	3.21322e-157	M-PI	Ncaph
Mms22l	4.81026e-161	2.08784	0.324	0.085	1.20531e-156	M-PI	Mms22l
Tipin	4.8676e-160	1.30787	0.662	0.306	1.21968e-155	M-PI	Tipin
Ccdc34	1.77364e-159	1.1817	0.744	0.374	4.44422e-155	M-PI	Ccdc34
Rpa1	2.32199e-159	1.64105	0.497	0.184	5.8182e-155	M-PI	Rpa1
Cks2	9.39106e-159	1.47225	0.532	0.205	2.35312e-154	M-PI	Cks2
Nasp	1.12261e-158	1.19306	0.761	0.424	2.81292e-154	M-PI	Nasp
Ube2t	2.7266e-158	2.27837	0.298	0.075	6.83205e-154	M-PI	Ube2t
Cenpq	1.55599e-156	1.97759	0.334	0.091	3.89885e-152	M-PI	Cenpq
Usp1	1.65938e-156	1.5314	0.511	0.193	4.15791e-152	M-PI	Usp1
Dtymk	1.62965e-155	1.05425	0.852	0.526	4.08341e-151	M-PI	Dtymk
Kif11	5.12599e-155	2.22062	0.281	0.067	1.28442e-150	M-PI	Kif11
Prdx41	7.82789e-154	0.970546	0.9	0.615	1.96143e-149	M-PI	Prdx4
Ncapd2	1.02412e-153	2.50651	0.28	0.069	2.56614e-149	M-PI	Ncapd2
Smc6	4.62451e-153	1.13253	0.773	0.421	1.15876e-148	M-PI	Smc6
H2afv	3.13153e-152	0.961181	0.906	0.738	7.84668e-148	M-PI	H2afv
Nrm	6.39395e-152	1.5739	0.498	0.187	1.60213e-147	M-PI	Nrm
2700094K13Rik	1.28473e-150	1.03194	0.834	0.549	3.21916e-146	M-PI	2700094K13Rik
Prim1	1.01671e-149	1.52881	0.527	0.214	2.54756e-145	M-PI	Prim1
Psip1	9.29695e-147	1.09037	0.806	0.495	2.32954e-142	M-PI	Psip1
Tmpo	9.05468e-146	1.07983	0.823	0.504	2.26883e-141	M-PI	Tmpo
Fxyd61	2.62341e-145	0.972559	0.816	0.443	6.57348e-141	M-PI	Fxyd6
Rfc4	1.2989e-144	1.36285	0.59	0.259	3.25465e-140	M-PI	Rfc4
Nsg12	2.86209e-144	1.28331	0.616	0.269	7.17154e-140	M-PI	Nsg1
Cdc45	1.55628e-143	2.21465	0.291	0.078	3.89956e-139	M-PI	Cdc45
H2afz	9.61633e-142	0.903359	0.862	0.578	2.40956e-137	M-PI	H2afz
Mad2l1	1.38541e-140	1.74174	0.394	0.132	3.47141e-136	M-PI	Mad2l1
Rfc2	1.9344e-139	1.11961	0.757	0.42	4.84702e-135	M-PI	Rfc2
Kif20b	1.71075e-138	1.87376	0.319	0.092	4.28662e-134	M-PI	Kif20b
Rfc3	3.41865e-136	1.27953	0.594	0.268	8.56611e-132	M-PI	Rfc3
Kif2c	1.1714e-135	2.07325	0.253	0.061	2.93517e-131	M-PI	Kif2c
Mis18a	3.92794e-135	1.60583	0.394	0.133	9.84224e-131	M-PI	Mis18a
Cmc2	7.30679e-135	1.39334	0.531	0.224	1.83086e-130	M-PI	Cmc2
Bub3	8.652e-135	1.13383	0.781	0.466	2.16793e-130	M-PI	Bub3
Cenpn	2.90326e-133	2.0561	0.271	0.07	7.27469e-129	M-PI	Cenpn
Racgap1	6.8385e-133	1.7445	0.383	0.131	1.71352e-128	M-PI	Racgap1
Sfrp13	2.70105e-131	0.78748	0.898	0.568	6.76803e-127	M-PI	Sfrp1
Bub1	4.74227e-128	2.15356	0.256	0.066	1.18827e-123	M-PI	Bub1
Cdca3	3.51395e-124	1.57359	0.418	0.157	8.8049e-120	M-PI	Cdca3
Chaf1a	3.97308e-123	1.67607	0.337	0.109	9.95534e-119	M-PI	Chaf1a
Cenpw	9.07323e-123	1.56178	0.403	0.149	2.27348e-118	M-PI	Cenpw
Dbf4	5.76251e-122	1.85201	0.301	0.091	1.44391e-117	M-PI	Dbf4
Hat1	4.43856e-121	1.24083	0.569	0.263	1.11217e-116	M-PI	Hat1
Hmmr	1.62458e-120	2.03368	0.278	0.08	4.07071e-116	M-PI	Hmmr
Kif20a	4.2888e-119	1.69507	0.303	0.092	1.07464e-114	M-PI	Kif20a
Trip13	1.39002e-118	1.77492	0.307	0.095	3.48296e-114	M-PI	Trip13
Nxt1	6.32853e-118	1.22701	0.548	0.249	1.58574e-113	M-PI	Nxt1
Anp32b	3.55053e-117	0.73308	0.93	0.705	8.89655e-113	M-PI	Anp32b
Tshz23	7.65484e-116	0.713117	0.927	0.609	1.91807e-111	M-PI	Tshz2
Tubg1	4.19578e-115	1.3338	0.508	0.224	1.05134e-110	M-PI	Tubg1
Topbp1	2.68581e-114	1.61877	0.373	0.137	6.72984e-110	M-PI	Topbp1
Prim2	1.42496e-112	1.90643	0.312	0.104	3.57052e-108	M-PI	Prim2
Hmgb1	2.46822e-112	0.692603	0.954	0.807	6.18463e-108	M-PI	Hmgb1
Mcm5	4.99603e-112	1.404	0.439	0.179	1.25186e-107	M-PI	Mcm5
Lmnb1	9.49445e-110	0.881791	0.745	0.416	2.37903e-105	M-PI	Lmnb1
Mcm7	2.51771e-109	1.1894	0.614	0.322	6.30864e-105	M-PI	Mcm7
Dctpp1	4.46585e-109	0.935516	0.78	0.472	1.11901e-104	M-PI	Dctpp1
Uhrf1	4.78698e-109	1.72561	0.364	0.137	1.19947e-104	M-PI	Uhrf1
Gins4	1.48712e-108	1.22847	0.534	0.248	3.72627e-104	M-PI	Gins4
Dut	1.49522e-108	0.930767	0.734	0.421	3.74658e-104	M-PI	Dut
Haus4	2.42074e-108	1.69656	0.312	0.103	6.06566e-104	M-PI	Haus4
Cbx5	1.39268e-106	1.0003	0.683	0.389	3.48964e-102	M-PI	Cbx5
Fignl1	4.06477e-106	1.70406	0.317	0.109	1.01851e-101	M-PI	Fignl1
Epha41	2.76908e-105	1.1581	0.42	0.163	6.9385e-101	M-PI	Epha4
Rfc1	8.24852e-104	1.04264	0.613	0.318	2.06683e-99	M-PI	Rfc1
Snrpd1	8.56425e-104	0.785104	0.863	0.604	2.14594e-99	M-PI	Snrpd1
Sae1	8.57939e-103	0.891736	0.765	0.477	2.14974e-98	M-PI	Sae1
Nap1l1	1.44678e-102	0.771393	0.869	0.621	3.62519e-98	M-PI	Nap1l1
Orc6	2.26778e-102	1.02905	0.627	0.332	5.68237e-98	M-PI	Orc6
Cdc20	2.48141e-102	0.723825	0.446	0.177	6.21767e-98	M-PI	Cdc20
Siva1	3.00662e-102	0.773005	0.873	0.618	7.53369e-98	M-PI	Siva1
Srsf2	7.153e-101	0.660082	0.937	0.753	1.79233e-96	M-PI	Srsf2
Psmc3ip	2.99028e-98	1.42658	0.338	0.123	7.49274e-94	M-PI	Psmc3ip
Cdkn2d	1.18058e-97	1.50306	0.395	0.162	2.95819e-93	M-PI	Cdkn2d
Mcm3	1.99361e-97	1.16487	0.498	0.231	4.99538e-93	M-PI	Mcm3
Smoc22	7.31258e-97	0.734588	0.76	0.428	1.83231e-92	M-PI	Smoc2
Ncapd3	1.00834e-96	1.66758	0.274	0.089	2.52661e-92	M-PI	Ncapd3
Ssrp1	1.78177e-96	0.823959	0.764	0.47	4.46457e-92	M-PI	Ssrp1
Dnmt1	3.22828e-96	1.40188	0.4	0.169	8.0891e-92	M-PI	Dnmt1
Nkx2-31	1.82418e-95	1.07373	0.448	0.188	4.57085e-91	M-PI	Nkx2-3
Gucy1b31	3.24708e-95	1.12751	0.388	0.148	8.13621e-91	M-PI	Gucy1b3
Rgs51	1.02926e-94	0.961168	0.445	0.181	2.57902e-90	M-PI	Rgs5
Rhno1	1.69387e-94	1.15811	0.476	0.216	4.24433e-90	M-PI	Rhno1
Gjc1	3.52632e-94	1.22392	0.368	0.141	8.8359e-90	M-PI	Gjc1
Tac2	1.71849e-93	1.18581	0.33	0.118	4.30602e-89	M-PI	Tac2
Nmral1	3.51568e-93	1.19095	0.505	0.244	8.80923e-89	M-PI	Nmral1
Serpine23	5.75091e-92	0.652482	0.773	0.452	1.44101e-87	M-PI	Serpine2
Pold2	8.16554e-92	1.10943	0.532	0.266	2.04604e-87	M-PI	Pold2
Pola1	1.56086e-90	1.7882	0.277	0.096	3.91104e-86	M-PI	Pola1
Hmga21	2.00306e-90	1.15146	0.591	0.349	5.01906e-86	M-PI	Hmga2
Tcf212	4.72751e-90	0.626978	0.763	0.427	1.18457e-85	M-PI	Tcf21
Syt61	1.73119e-88	1.10384	0.347	0.129	4.33784e-84	M-PI	Syt6
Anp32e	3.02701e-88	0.935245	0.647	0.367	7.58477e-84	M-PI	Anp32e
Emilin12	3.80907e-88	0.79684	0.599	0.298	9.54439e-84	M-PI	Emilin1
Dcakd	1.05832e-87	0.795771	0.751	0.481	2.65182e-83	M-PI	Dcakd
Hells	3.11726e-87	1.23531	0.411	0.181	7.81093e-83	M-PI	Hells
Hand23	6.145e-87	0.813142	0.526	0.242	1.53975e-82	M-PI	Hand2
Vrk1	1.3764e-86	1.09775	0.452	0.208	3.44885e-82	M-PI	Vrk1
Pttg1	1.87651e-86	0.840504	0.58	0.304	4.70197e-82	M-PI	Pttg1
Smchd1	1.97685e-86	1.12016	0.466	0.219	4.95338e-82	M-PI	Smchd1
Cdkn1c3	6.61723e-86	0.519294	0.998	0.883	1.65808e-81	M-PI	Cdkn1c
Gpc61	8.27621e-86	1.1012	0.427	0.189	2.07377e-81	M-PI	Gpc6
Sparcl13	2.33445e-85	0.554091	0.888	0.529	5.84942e-81	M-PI	Sparcl1
Mcm6	3.01847e-85	0.970389	0.634	0.36	7.56339e-81	M-PI	Mcm6
Ccnb2	7.51474e-84	0.855317	0.477	0.223	1.88297e-79	M-PI	Ccnb2
Tgfbi2	1.46358e-83	0.766707	0.575	0.289	3.66729e-79	M-PI	Tgfbi
Knstrn	6.71254e-83	1.2519	0.327	0.127	1.68196e-78	M-PI	Knstrn
Lsm3	1.09908e-82	0.834622	0.712	0.432	2.75396e-78	M-PI	Lsm3
Oxct1	2.13231e-82	0.839243	0.634	0.349	5.34293e-78	M-PI	Oxct1
Haus8	2.1387e-82	1.38913	0.323	0.128	5.35893e-78	M-PI	Haus8
Zwint	5.04344e-82	0.674112	0.819	0.561	1.26373e-77	M-PI	Zwint
Tsen34	1.23673e-81	0.619701	0.905	0.688	3.09887e-77	M-PI	Tsen34
Anapc11	6.64287e-80	0.732538	0.824	0.57	1.6645e-75	M-PI	Anapc11
Mthfd2	5.22935e-79	1.38605	0.309	0.121	1.31032e-74	M-PI	Mthfd2
Pid11	9.75703e-79	0.959292	0.406	0.174	2.44482e-74	M-PI	Pid1
Srsf3	1.88277e-78	0.52291	0.959	0.827	4.71765e-74	M-PI	Srsf3
Tenm43	6.62984e-78	0.826367	0.475	0.219	1.66124e-73	M-PI	Tenm4
Mis12	1.21929e-77	1.53374	0.272	0.1	3.05517e-73	M-PI	Mis12
Cep57	1.51662e-77	1.12422	0.415	0.192	3.80021e-73	M-PI	Cep57
Hmgb3	4.44888e-75	0.713026	0.761	0.508	1.11476e-70	M-PI	Hmgb3
Brip1os	1.03202e-74	1.45558	0.26	0.094	2.58594e-70	M-PI	Brip1os
Umps	1.47735e-74	0.912225	0.532	0.283	3.70179e-70	M-PI	Umps
Ywhah	1.00957e-73	0.600307	0.891	0.691	2.52969e-69	M-PI	Ywhah
Tpm21	3.09859e-73	0.689826	0.562	0.29	7.76414e-69	M-PI	Tpm2
Casp8ap2	1.49435e-72	1.15062	0.391	0.179	3.74438e-68	M-PI	Casp8ap2
Nup85	1.56723e-72	1.2519	0.355	0.159	3.92701e-68	M-PI	Nup85
Plagl13	2.61618e-72	0.826976	0.637	0.359	6.55537e-68	M-PI	Plagl1
Timeless	3.02412e-72	1.34543	0.309	0.127	7.57754e-68	M-PI	Timeless
Nucks1	6.2242e-72	0.861045	0.632	0.387	1.5596e-67	M-PI	Nucks1
Smc1a	3.07868e-70	0.94803	0.542	0.302	7.71425e-66	M-PI	Smc1a
Kif23	3.65877e-70	1.34125	0.267	0.102	9.16778e-66	M-PI	Kif23
Mrpl18	2.51759e-69	0.646268	0.83	0.575	6.30832e-65	M-PI	Mrpl18
H1fx	1.27831e-68	0.932065	0.642	0.41	3.20305e-64	M-PI	H1fx
Alyref	3.45745e-68	0.782874	0.616	0.351	8.66334e-64	M-PI	Alyref
Etaa1	7.49367e-68	1.24386	0.274	0.106	1.87769e-63	M-PI	Etaa1
Efhd21	1.60772e-67	0.833809	0.597	0.358	4.02847e-63	M-PI	Efhd2
Igfbp33	3.09442e-67	0.561247	0.602	0.326	7.7537e-63	M-PI	Igfbp3
Eri1	7.90171e-67	1.07584	0.395	0.19	1.97993e-62	M-PI	Eri1
Lpar13	1.80368e-66	0.683994	0.565	0.298	4.51948e-62	M-PI	Lpar1
Baz1b	4.85953e-66	0.942442	0.472	0.247	1.21765e-61	M-PI	Baz1b
Smc3	6.41314e-66	0.713944	0.699	0.452	1.60694e-61	M-PI	Smc3
Slbp	1.51684e-65	1.3757	0.399	0.2	3.80075e-61	M-PI	Slbp
Ccng2	2.02853e-65	1.09094	0.361	0.165	5.08289e-61	M-PI	Ccng2
Hic13	2.47963e-65	0.616841	0.478	0.229	6.21322e-61	M-PI	Hic1
Meaf6	3.5976e-65	0.898197	0.475	0.245	9.01452e-61	M-PI	Meaf6
Rbms1	3.86823e-65	0.66237	0.684	0.419	9.69263e-61	M-PI	Rbms1
E2f1	9.26673e-65	1.24655	0.28	0.113	2.32196e-60	M-PI	E2f1
Hoxb43	2.4038e-64	0.74159	0.502	0.253	6.02319e-60	M-PI	Hoxb4
Aars	2.70741e-64	0.812801	0.574	0.331	6.78397e-60	M-PI	Aars
Zfp5032	4.29749e-64	0.665886	0.566	0.309	1.07682e-59	M-PI	Zfp503
Raly	1.13626e-63	0.580349	0.865	0.667	2.84713e-59	M-PI	Raly
Nr2f22	2.26649e-63	0.866755	0.458	0.229	5.67915e-59	M-PI	Nr2f2
Lmo42	3.86384e-63	0.528168	0.746	0.488	9.68162e-59	M-PI	Lmo4
Fbln14	4.2594e-63	0.597257	0.71	0.443	1.06728e-58	M-PI	Fbln1
Basp12	6.09717e-63	0.607029	0.721	0.435	1.52777e-58	M-PI	Basp1
Twist24	7.01836e-62	0.71918	0.391	0.177	1.75859e-57	M-PI	Twist2
Eml41	1.24613e-61	0.674188	0.624	0.367	3.12242e-57	M-PI	Eml4
Mcm4	9.10774e-61	0.965382	0.491	0.271	2.28213e-56	M-PI	Mcm4
Ilf2	1.34007e-60	0.591081	0.812	0.604	3.3578e-56	M-PI	Ilf2
Fkbp3	1.68233e-60	0.536424	0.895	0.717	4.21542e-56	M-PI	Fkbp3
St6galnac32	4.02498e-60	0.780117	0.443	0.223	1.00854e-55	M-PI	St6galnac3
Kpna2	4.30085e-60	1.48662	0.264	0.109	1.07766e-55	M-PI	Kpna2
Dnaaf2	1.16375e-59	1.20358	0.292	0.127	2.91601e-55	M-PI	Dnaaf2
Mrpl28	1.95495e-59	0.599072	0.826	0.611	4.89853e-55	M-PI	Mrpl28
Hn1	5.57214e-59	0.661105	0.79	0.615	1.39621e-54	M-PI	Hn1
Crabp13	8.85615e-59	0.771275	0.394	0.189	2.21909e-54	M-PI	Crabp1
Impa2	9.41765e-59	0.922998	0.37	0.176	2.35978e-54	M-PI	Impa2
Pgp	1.30279e-58	0.778304	0.552	0.317	3.26441e-54	M-PI	Pgp
Hoxb22	2.37517e-58	0.624299	0.505	0.259	5.95146e-54	M-PI	Hoxb2
Il4i1	3.33982e-58	0.996739	0.376	0.186	8.36859e-54	M-PI	Il4i1
Nsmce2	1.61408e-57	0.776606	0.532	0.306	4.04441e-53	M-PI	Nsmce2
Cbx1	1.62738e-57	0.523771	0.876	0.676	4.07774e-53	M-PI	Cbx1
Hoxb5	2.31089e-57	0.814306	0.319	0.139	5.7904e-53	M-PI	Hoxb5
Rcc1	2.44244e-57	1.23686	0.286	0.125	6.12003e-53	M-PI	Rcc1
Ssna1	2.46582e-57	0.619872	0.745	0.495	6.17861e-53	M-PI	Ssna1
Sapcd1	4.47047e-57	0.851792	0.279	0.114	1.12017e-52	M-PI	Sapcd1
2700029M09Rik	5.42106e-57	0.861843	0.486	0.273	1.35836e-52	M-PI	2700029M09Rik
Col26a13	8.36839e-57	0.706636	0.409	0.197	2.09687e-52	M-PI	Col26a1
Tpm4	1.2524e-56	0.549103	0.757	0.515	3.13814e-52	M-PI	Tpm4
Acat21	1.90192e-56	0.600903	0.732	0.489	4.76565e-52	M-PI	Acat2
Sept113	3.21172e-56	0.632859	0.579	0.332	8.0476e-52	M-PI	2011-09-01
Rnf26	3.40628e-56	0.893522	0.416	0.214	8.53511e-52	M-PI	Rnf26
Snai22	9.35129e-56	0.770562	0.364	0.17	2.34315e-51	M-PI	Snai2
Rnaseh2a	1.04686e-55	0.976475	0.43	0.23	2.62312e-51	M-PI	Rnaseh2a
Paics	1.67855e-55	0.636006	0.752	0.539	4.20593e-51	M-PI	Paics
Hspa14	1.88999e-55	0.75143	0.483	0.265	4.73574e-51	M-PI	Hspa14
Hoxa53	5.22948e-55	0.747327	0.453	0.237	1.31035e-50	M-PI	Hoxa5
Whsc1	5.79832e-55	1.26312	0.268	0.116	1.45289e-50	M-PI	Whsc1
Myh102	6.80758e-55	0.872642	0.438	0.232	1.70578e-50	M-PI	Myh10
Mrpl51	8.33706e-55	0.69825	0.62	0.384	2.08902e-50	M-PI	Mrpl51
H2afy2	1.55082e-54	0.657558	0.685	0.459	3.88589e-50	M-PI	H2afy2
Spry11	2.9864e-54	0.803615	0.339	0.157	7.48301e-50	M-PI	Spry1
U2af1	6.20894e-54	0.574047	0.823	0.614	1.55577e-49	M-PI	U2af1
Tdp2	1.06462e-53	0.817532	0.43	0.228	2.66763e-49	M-PI	Tdp2
Mtap	1.18104e-53	0.792844	0.456	0.248	2.95934e-49	M-PI	Mtap
Nt5dc2	1.30971e-53	0.587703	0.73	0.48	3.28175e-49	M-PI	Nt5dc2
Rdx	1.39012e-53	0.585245	0.729	0.511	3.48322e-49	M-PI	Rdx
Ska2	4.31766e-53	0.971374	0.33	0.159	1.08188e-48	M-PI	Ska2
S1pr33	8.41421e-53	0.79736	0.363	0.173	2.10835e-48	M-PI	S1pr3
Des3	1.20776e-52	0.508874	0.584	0.326	3.02629e-48	M-PI	Des
Ccdc88a	1.29025e-52	0.787981	0.459	0.248	3.23297e-48	M-PI	Ccdc88a
Pole3	2.46263e-52	0.787183	0.515	0.303	6.17062e-48	M-PI	Pole3
Pth1r	3.30819e-52	0.783585	0.303	0.133	8.28932e-48	M-PI	Pth1r
Slc29a1	3.40145e-52	0.791273	0.363	0.178	8.52302e-48	M-PI	Slc29a1
Lhfp1	6.7238e-52	0.505299	0.525	0.283	1.68478e-47	M-PI	Lhfp
Adamts2	1.15743e-51	0.964082	0.279	0.121	2.90017e-47	M-PI	Adamts2
Unc5c	2.38109e-51	0.901727	0.258	0.108	5.96629e-47	M-PI	Unc5c
Fabp52	7.0189e-51	0.560291	0.726	0.503	1.75873e-46	M-PI	Fabp5
Nsmce4a	9.51833e-51	0.655269	0.645	0.411	2.38501e-46	M-PI	Nsmce4a
Eif1ad	1.27715e-50	0.962038	0.34	0.168	3.20015e-46	M-PI	Eif1ad
Evl	1.52005e-50	0.70684	0.488	0.273	3.80878e-46	M-PI	Evl
Cenpa	2.41075e-50	0.551742	0.446	0.242	6.04061e-46	M-PI	Cenpa
Sox11	3.32302e-50	0.826207	0.362	0.182	8.32648e-46	M-PI	Sox11
Pold3	3.83619e-50	1.23142	0.259	0.115	9.61235e-46	M-PI	Pold3
Hnrnpd	2.85806e-49	0.598347	0.635	0.4	7.16145e-45	M-PI	Hnrnpd
Nup43	9.37095e-49	0.874898	0.393	0.209	2.34808e-44	M-PI	Nup43
Phf5a	1.27945e-48	0.542466	0.727	0.497	3.20591e-44	M-PI	Phf5a
Adprh	1.43757e-48	0.582121	0.639	0.404	3.60213e-44	M-PI	Adprh
Nelfe	2.19282e-48	0.746861	0.445	0.247	5.49455e-44	M-PI	Nelfe
Gm1673	3.88268e-48	0.627988	0.567	0.343	9.72884e-44	M-PI	Gm1673
Pradc1	4.28426e-48	1.24453	0.258	0.116	1.07351e-43	M-PI	Pradc1
Mettl9	5.16836e-48	0.505005	0.802	0.591	1.29504e-43	M-PI	Mettl9
Nde1	5.70072e-48	0.904057	0.33	0.164	1.42843e-43	M-PI	Nde1
Ipo9	6.71884e-48	1.18832	0.315	0.155	1.68354e-43	M-PI	Ipo9
Sdc11	8.73678e-48	0.742048	0.495	0.29	2.18917e-43	M-PI	Sdc1
H2afy	1.22395e-47	0.556952	0.741	0.557	3.06684e-43	M-PI	H2afy
Tril	1.33212e-47	0.846479	0.293	0.133	3.3379e-43	M-PI	Tril
Rangap1	1.487e-47	0.770333	0.426	0.237	3.72599e-43	M-PI	Rangap1
Ndufaf2	1.55067e-47	0.794188	0.416	0.228	3.88552e-43	M-PI	Ndufaf2
Prkaca	2.58752e-47	0.607046	0.645	0.416	6.48354e-43	M-PI	Prkaca
Tanc1	7.34992e-47	0.83328	0.268	0.119	1.84167e-42	M-PI	Tanc1
Srsf10	9.07353e-47	0.647499	0.635	0.42	2.27355e-42	M-PI	Srsf10
Lsm8	1.00381e-46	0.60559	0.604	0.38	2.51525e-42	M-PI	Lsm8
Saal1	1.0869e-46	0.82019	0.331	0.164	2.72345e-42	M-PI	Saal1
Scarf2	1.46147e-46	0.709735	0.312	0.146	3.662e-42	M-PI	Scarf2
Ptger33	2.20477e-46	0.68096	0.377	0.191	5.52449e-42	M-PI	Ptger3
Rnaseh2c	3.41966e-46	0.66914	0.516	0.307	8.56864e-42	M-PI	Rnaseh2c
Ncam13	3.45763e-46	0.646091	0.451	0.249	8.66378e-42	M-PI	Ncam1
Timp31	3.50092e-46	0.688739	0.389	0.2	8.77225e-42	M-PI	Timp3
Cbfb	6.15353e-46	0.65159	0.541	0.326	1.54189e-41	M-PI	Cbfb
Rad21	1.47645e-45	0.743565	0.477	0.281	3.69953e-41	M-PI	Rad21
Nudcd2	2.08971e-45	0.542301	0.73	0.5	5.23618e-41	M-PI	Nudcd2
Fblim12	2.14519e-45	0.571184	0.438	0.232	5.37519e-41	M-PI	Fblim1
Ppil1	2.57014e-45	0.703293	0.554	0.342	6.43999e-41	M-PI	Ppil1
Dlc11	3.82061e-45	0.57133	0.348	0.171	9.57331e-41	M-PI	Dlc1
Rbbp4	4.03597e-45	0.584658	0.713	0.504	1.01129e-40	M-PI	Rbbp4
Tmem200a1	4.2544e-45	0.751611	0.317	0.153	1.06603e-40	M-PI	Tmem200a
Nsmce1	4.98684e-45	0.560123	0.68	0.451	1.24955e-40	M-PI	Nsmce1
Dnph1	1.10013e-44	1.11591	0.257	0.119	2.7566e-40	M-PI	Dnph1
Exosc8	1.64982e-44	0.666797	0.512	0.312	4.13396e-40	M-PI	Exosc8
Timm50	3.19447e-44	0.67316	0.542	0.338	8.00438e-40	M-PI	Timm50
Metrn	4.31691e-44	1.01814	0.262	0.122	1.08169e-39	M-PI	Metrn
Actl6a	4.73184e-44	0.546342	0.674	0.452	1.18566e-39	M-PI	Actl6a
Igf2bp11	7.04828e-44	0.71099	0.382	0.203	1.76609e-39	M-PI	Igf2bp1
Supt16	1.18535e-43	0.666502	0.517	0.313	2.97012e-39	M-PI	Supt16
Pbdc1	1.84929e-43	0.617695	0.605	0.394	4.63377e-39	M-PI	Pbdc1
Haus1	1.93851e-43	0.870668	0.366	0.199	4.85732e-39	M-PI	Haus1
Pcdh181	2.71976e-43	0.827381	0.322	0.159	6.8149e-39	M-PI	Pcdh18
Tubb4b	3.41182e-43	0.549667	0.665	0.448	8.54899e-39	M-PI	Tubb4b
Eif4a3	3.53044e-43	0.579086	0.677	0.479	8.84623e-39	M-PI	Eif4a3
Pole4	6.88452e-43	0.574244	0.585	0.372	1.72505e-38	M-PI	Pole4
Snrnp40	9.37859e-43	0.508845	0.716	0.49	2.34999e-38	M-PI	Snrnp40
Cntln	1.18425e-42	0.948559	0.27	0.127	2.96737e-38	M-PI	Cntln
Arl6ip1	2.00122e-42	0.738975	0.691	0.514	5.01445e-38	M-PI	Arl6ip1
Bok	2.17046e-42	1.073	0.262	0.126	5.43852e-38	M-PI	Bok
Ivns1abp	2.41599e-42	0.709427	0.487	0.295	6.05375e-38	M-PI	Ivns1abp
Smarcc1	2.91411e-42	0.565673	0.612	0.398	7.30188e-38	M-PI	Smarcc1
Slit24	3.10336e-42	0.508794	0.481	0.269	7.77608e-38	M-PI	Slit2
Lsm6	4.0304e-42	0.583114	0.622	0.417	1.0099e-37	M-PI	Lsm6
Srrm1	4.47019e-42	0.561048	0.648	0.441	1.1201e-37	M-PI	Srrm1
Cdt1	7.61562e-42	0.990286	0.294	0.149	1.90824e-37	M-PI	Cdt1
Uba2	1.02114e-41	0.589228	0.613	0.401	2.55867e-37	M-PI	Uba2
Ets1	1.2865e-41	0.751715	0.285	0.137	3.22359e-37	M-PI	Ets1
Pdgfrb1	1.28847e-41	0.739444	0.293	0.14	3.22853e-37	M-PI	Pdgfrb
Ppig	2.60314e-41	0.582846	0.659	0.457	6.5227e-37	M-PI	Ppig
Rpa3	4.06834e-41	0.640506	0.499	0.303	1.0194e-36	M-PI	Rpa3
Terf1	4.43888e-41	0.857269	0.312	0.16	1.11225e-36	M-PI	Terf1
Bcl2l12	5.15484e-41	0.634134	0.503	0.303	1.29165e-36	M-PI	Bcl2l12
Tex30	5.82214e-41	0.944371	0.283	0.14	1.45885e-36	M-PI	Tex30
Cinp	1.07179e-40	0.885982	0.323	0.169	2.6856e-36	M-PI	Cinp
Brms1l	1.29435e-40	0.912473	0.275	0.135	3.24324e-36	M-PI	Brms1l
Nrk3	2.33675e-40	0.556236	0.455	0.26	5.85518e-36	M-PI	Nrk
Tssc4	2.83948e-40	0.724307	0.418	0.241	7.11488e-36	M-PI	Tssc4
Fndc42	2.87198e-40	0.659336	0.357	0.187	7.19632e-36	M-PI	Fndc4
Lrp12	3.35498e-40	0.690201	0.323	0.163	8.40657e-36	M-PI	Lrp1
Atp1b31	3.59486e-40	0.586224	0.522	0.325	9.00764e-36	M-PI	Atp1b3
Cenpt	3.7851e-40	0.829076	0.316	0.164	9.48433e-36	M-PI	Cenpt
Inip	4.8018e-40	0.857103	0.266	0.128	1.20319e-35	M-PI	Inip
Ckap5	6.33832e-40	0.981428	0.292	0.149	1.58819e-35	M-PI	Ckap5
Cnih2	3.47934e-39	0.586892	0.377	0.201	8.71819e-35	M-PI	Cnih2
Naa50	3.99646e-39	0.589787	0.543	0.343	1.00139e-34	M-PI	Naa50
Mcm2	4.15052e-39	0.742845	0.439	0.263	1.03999e-34	M-PI	Mcm2
Sema5a	5.68445e-39	0.883244	0.287	0.144	1.42435e-34	M-PI	Sema5a
Efnb12	6.21782e-39	0.600232	0.405	0.224	1.558e-34	M-PI	Efnb1
Hn1l	8.13944e-39	0.734536	0.415	0.241	2.0395e-34	M-PI	Hn1l
Cdh112	1.12383e-38	0.633783	0.45	0.26	2.81598e-34	M-PI	Cdh11
Prpf4	1.33694e-38	0.860848	0.273	0.135	3.34998e-34	M-PI	Prpf4
Pank2	1.98592e-38	0.740757	0.346	0.186	4.97612e-34	M-PI	Pank2
Tcf43	4.29499e-38	0.539235	0.506	0.308	1.0762e-33	M-PI	Tcf4
Ldb23	4.94474e-38	0.518148	0.388	0.209	1.239e-33	M-PI	Ldb2
1810037I17Rik	5.75977e-38	0.526931	0.69	0.478	1.44323e-33	M-PI	1810037I17Rik
Timp11	9.1259e-38	0.668688	0.295	0.148	2.28668e-33	M-PI	Timp1
Mfge8	9.73032e-38	0.506596	0.548	0.345	2.43813e-33	M-PI	Mfge8
Thoc3	1.06937e-37	0.523737	0.599	0.4	2.67953e-33	M-PI	Thoc3
Fam212a1	1.64696e-37	0.644822	0.318	0.163	4.12679e-33	M-PI	Fam212a
Lpl1	2.96746e-37	0.526629	0.34	0.182	7.43556e-33	M-PI	Lpl
Olfml32	3.12989e-37	0.511294	0.393	0.217	7.84257e-33	M-PI	Olfml3
Actn4	3.18212e-37	0.68161	0.458	0.28	7.97344e-33	M-PI	Actn4
Fgfr13	5.8705e-37	0.639636	0.359	0.197	1.47097e-32	M-PI	Fgfr1
Smad51	6.85506e-37	0.683407	0.334	0.18	1.71767e-32	M-PI	Smad5
Pard6g	1.24818e-36	0.757126	0.305	0.158	3.12757e-32	M-PI	Pard6g
Tcerg1	1.92238e-36	0.624839	0.384	0.218	4.81691e-32	M-PI	Tcerg1
Ung	2.07227e-36	1.00733	0.317	0.175	5.19249e-32	M-PI	Ung
Flna	4.17757e-36	0.629608	0.465	0.282	1.04677e-31	M-PI	Flna
Mum1	4.42017e-36	0.818273	0.329	0.18	1.10756e-31	M-PI	Mum1
Arl6ip6	4.73763e-36	0.559487	0.527	0.332	1.18711e-31	M-PI	Arl6ip6
Ppm1g	8.2577e-36	0.668003	0.445	0.273	2.06913e-31	M-PI	Ppm1g
Phactr2	1.52926e-35	0.640147	0.305	0.158	3.83187e-31	M-PI	Phactr2
Nop56	2.11643e-35	0.563031	0.566	0.373	5.30315e-31	M-PI	Nop56
Ppp1r8	2.59736e-35	0.686092	0.342	0.188	6.5082e-31	M-PI	Ppp1r8
Ccnd11	3.52169e-35	0.548167	0.416	0.243	8.82429e-31	M-PI	Ccnd1
Pop4	4.07875e-35	0.757506	0.293	0.153	1.02201e-30	M-PI	Pop4
Hmgn2	5.04515e-35	0.966662	0.493	0.313	1.26416e-30	M-PI	Hmgn2
Pds5b	9.12167e-35	0.782341	0.261	0.131	2.28562e-30	M-PI	Pds5b
Brd3	9.69251e-35	0.614495	0.513	0.335	2.42865e-30	M-PI	Brd3
Kpnb1	1.80472e-34	0.590464	0.484	0.304	4.5221e-30	M-PI	Kpnb1
Ift74	1.84455e-34	0.559311	0.38	0.213	4.6219e-30	M-PI	Ift74
Hdgfrp3	2.01597e-34	0.823884	0.262	0.13	5.05142e-30	M-PI	Hdgfrp3
Tmem1071	2.95549e-34	0.657417	0.348	0.193	7.40558e-30	M-PI	Tmem107
Zeb12	3.59219e-34	0.588095	0.309	0.162	9.00095e-30	M-PI	Zeb1
Fbn21	5.60391e-34	0.532719	0.404	0.233	1.40417e-29	M-PI	Fbn2
Dpysl33	6.00291e-34	0.539227	0.37	0.205	1.50415e-29	M-PI	Dpysl3
Gypc2	6.38403e-34	0.607433	0.334	0.18	1.59965e-29	M-PI	Gypc
1110059E24Rik	6.62424e-34	0.622703	0.422	0.25	1.65984e-29	M-PI	1110059E24Rik
Ctps	6.71694e-34	0.728037	0.363	0.211	1.68306e-29	M-PI	Ctps
Iqgap2	8.9763e-34	0.730519	0.279	0.144	2.24919e-29	M-PI	Iqgap2
Rem13	1.14465e-33	0.525333	0.33	0.173	2.86815e-29	M-PI	Rem1
Apip	1.81732e-33	0.56671	0.398	0.23	4.55365e-29	M-PI	Apip
Wdr862	3.16513e-33	0.638239	0.319	0.173	7.93086e-29	M-PI	Wdr86
Mrpl49	3.5956e-33	0.568788	0.556	0.37	9.0095e-29	M-PI	Mrpl49
Pfdn6	4.29275e-33	0.530774	0.613	0.425	1.07563e-28	M-PI	Pfdn6
Nelfcd	7.19335e-33	0.621687	0.427	0.262	1.80244e-28	M-PI	Nelfcd
Eed	7.92393e-33	0.719286	0.338	0.191	1.9855e-28	M-PI	Eed
Xrcc1	1.13746e-32	0.617049	0.356	0.202	2.85013e-28	M-PI	Xrcc1
Lta4h	1.57576e-32	0.634217	0.384	0.228	3.94838e-28	M-PI	Lta4h
Mtf2	2.89185e-32	0.64344	0.388	0.23	7.24611e-28	M-PI	Mtf2
Gtf2a2	3.32144e-32	0.606195	0.445	0.276	8.32252e-28	M-PI	Gtf2a2
Ruvbl2	3.67328e-32	0.530707	0.552	0.368	9.20413e-28	M-PI	Ruvbl2
Cyp20a11	5.18095e-32	0.566311	0.42	0.255	1.29819e-27	M-PI	Cyp20a1
Luzp1	7.70866e-32	0.63797	0.403	0.242	1.93156e-27	M-PI	Luzp1
Cdca71	1.12385e-31	0.65942	0.341	0.195	2.81603e-27	M-PI	Cdca7
Sac3d1	2.33204e-31	0.693425	0.32	0.18	5.84339e-27	M-PI	Sac3d1
Ctcf	2.59391e-31	0.593957	0.333	0.188	6.49957e-27	M-PI	Ctcf
Nap1l4	3.6627e-31	0.53814	0.595	0.415	9.17763e-27	M-PI	Nap1l4
Rcsd11	5.76244e-31	0.595253	0.313	0.171	1.4439e-26	M-PI	Rcsd1
Fxn	6.44313e-31	0.685448	0.334	0.191	1.61445e-26	M-PI	Fxn
Utp3	7.40704e-31	0.541521	0.476	0.304	1.85598e-26	M-PI	Utp3
Med4	7.65059e-31	0.580537	0.417	0.257	1.91701e-26	M-PI	Med4
Ptprd	1.68933e-30	0.666634	0.275	0.145	4.23296e-26	M-PI	Ptprd
Lrrc173	1.94573e-30	0.511291	0.352	0.199	4.87542e-26	M-PI	Lrrc17
Dhodh	3.24461e-30	0.562146	0.313	0.174	8.13002e-26	M-PI	Dhodh
Gm20604	3.29599e-30	0.621423	0.327	0.185	8.25876e-26	M-PI	Gm20604
Ncaph2	3.85186e-30	0.640449	0.397	0.245	9.65161e-26	M-PI	Ncaph2
Fzr1	5.08486e-30	0.766691	0.336	0.2	1.27411e-25	M-PI	Fzr1
Kif2a	6.22314e-30	0.655179	0.286	0.156	1.55933e-25	M-PI	Kif2a
Col5a13	7.13871e-30	0.534967	0.386	0.227	1.78875e-25	M-PI	Col5a1
Ctdspl2	1.33204e-29	0.723828	0.291	0.162	3.3377e-25	M-PI	Ctdspl2
Lsm5	2.49653e-29	0.550544	0.414	0.259	6.25555e-25	M-PI	Lsm5
Nup37	3.03738e-29	0.670866	0.291	0.162	7.61077e-25	M-PI	Nup37
Nup35	4.66843e-29	0.762494	0.276	0.152	1.16977e-24	M-PI	Nup35
Sox61	5.83189e-29	0.657715	0.27	0.146	1.4613e-24	M-PI	Sox6
Stag2	6.22369e-29	0.735327	0.251	0.134	1.55947e-24	M-PI	Stag2
Aida	7.12916e-29	0.617433	0.305	0.17	1.78635e-24	M-PI	Aida
Ipo5	7.36748e-29	0.909625	0.298	0.171	1.84607e-24	M-PI	Ipo5
Myg1	1.33149e-28	0.533037	0.432	0.274	3.33632e-24	M-PI	Myg1
Ppp1r7	1.49015e-28	0.525087	0.399	0.246	3.73387e-24	M-PI	Ppp1r7
Srsf4	1.68759e-28	0.555397	0.382	0.231	4.22859e-24	M-PI	Srsf4
Dtnbp1	2.12775e-28	0.633023	0.299	0.167	5.3315e-24	M-PI	Dtnbp1
Dctd	6.33529e-28	0.693375	0.293	0.166	1.58743e-23	M-PI	Dctd
Eftud2	6.60278e-28	0.652316	0.347	0.21	1.65446e-23	M-PI	Eftud2
Parp2	6.73375e-28	0.583639	0.368	0.224	1.68727e-23	M-PI	Parp2
Ilf3	7.73928e-28	0.697875	0.373	0.23	1.93923e-23	M-PI	Ilf3
Lbr	1.01774e-27	0.878059	0.255	0.141	2.55014e-23	M-PI	Lbr
Rpp30	1.21527e-27	0.554492	0.367	0.223	3.0451e-23	M-PI	Rpp30
Ptrh2	1.43758e-27	0.57458	0.37	0.226	3.60214e-23	M-PI	Ptrh2
Gyg	1.65215e-27	0.501938	0.536	0.376	4.1398e-23	M-PI	Gyg
Fbn11	2.95862e-27	0.529298	0.315	0.178	7.41342e-23	M-PI	Fbn1
Snrnp25	3.6417e-27	0.760024	0.36	0.224	9.12501e-23	M-PI	Snrnp25
Ntrk22	3.89561e-27	0.535594	0.29	0.16	9.76123e-23	M-PI	Ntrk2
Stag1	6.31139e-27	0.666472	0.267	0.149	1.58144e-22	M-PI	Stag1
Stra13	6.47588e-27	0.503541	0.577	0.409	1.62266e-22	M-PI	Stra13
Flywch2	7.2218e-27	0.678979	0.284	0.159	1.80957e-22	M-PI	Flywch2
Scaf11	1.2947e-26	0.569274	0.42	0.27	3.24412e-22	M-PI	Scaf11
Klhl22	1.39822e-26	0.568898	0.291	0.162	3.50351e-22	M-PI	Klhl22
Clic4	2.13458e-26	0.779486	0.272	0.154	5.34862e-22	M-PI	Clic4
Phip	3.82253e-26	0.515246	0.442	0.287	9.57812e-22	M-PI	Phip
Memo1	5.94565e-26	0.564805	0.329	0.197	1.4898e-21	M-PI	Memo1
Ak6	6.31229e-26	0.608224	0.359	0.224	1.58167e-21	M-PI	Ak6
Tcof1	2.83052e-25	0.59895	0.297	0.173	7.09243e-21	M-PI	Tcof1
Tmem43	4.29787e-25	0.563697	0.261	0.145	1.07692e-20	M-PI	Tmem43
Ly6h3	4.81406e-25	0.570502	0.342	0.21	1.20626e-20	M-PI	Ly6h
Sms	5.85757e-25	0.556391	0.29	0.168	1.46773e-20	M-PI	Sms
Cpsf4	6.25125e-25	0.636161	0.256	0.142	1.56638e-20	M-PI	Cpsf4
Tpgs2	8.60821e-25	0.518386	0.316	0.186	2.15696e-20	M-PI	Tpgs2
Gemin6	1.07333e-24	0.594841	0.292	0.171	2.68943e-20	M-PI	Gemin6
Rbms31	1.44772e-24	0.507145	0.389	0.246	3.62755e-20	M-PI	Rbms3
Txlna	2.34401e-24	0.616735	0.276	0.159	5.87339e-20	M-PI	Txlna
Clcc1	2.47872e-24	0.524662	0.32	0.192	6.21092e-20	M-PI	Clcc1
Wdr82	3.77824e-24	0.594068	0.28	0.162	9.46714e-20	M-PI	Wdr82
Vcan1	9.4723e-24	0.539401	0.267	0.151	2.37347e-19	M-PI	Vcan
Xpo1	1.65768e-23	0.696163	0.272	0.159	4.15364e-19	M-PI	Xpo1
Anapc15	2.07394e-23	0.653279	0.255	0.145	5.19667e-19	M-PI	Anapc15
H1f0	2.11726e-23	0.646262	0.784	0.693	5.30521e-19	M-PI	H1f0
Mprip	3.29962e-23	0.5595	0.3	0.18	8.26785e-19	M-PI	Mprip
Sephs1	4.86366e-23	0.56946	0.309	0.19	1.21869e-18	M-PI	Sephs1
Lzic	5.10627e-23	0.663244	0.262	0.153	1.27948e-18	M-PI	Lzic
Exosc2	2.43838e-22	0.625949	0.27	0.159	6.10985e-18	M-PI	Exosc2
1700020I14Rik	3.5484e-22	0.570006	0.352	0.224	8.89123e-18	M-PI	1700020I14Rik
Ddx27	8.37977e-22	0.614908	0.266	0.158	2.09972e-17	M-PI	Ddx27
Nup50	1.08905e-21	0.584163	0.254	0.148	2.72884e-17	M-PI	Nup50
Igf2r	3.18565e-21	0.678383	0.275	0.167	7.98229e-17	M-PI	Igf2r
Spin1	7.5502e-21	0.556096	0.287	0.173	1.89185e-16	M-PI	Spin1
Golt1b	2.89211e-20	0.542231	0.293	0.18	7.24675e-16	M-PI	Golt1b
Cdkn2aipnl	3.42402e-20	0.570484	0.253	0.15	8.57956e-16	M-PI	Cdkn2aipnl
Stmn1	4.12469e-20	1.17799	0.252	0.157	1.03352e-15	M-PI	Stmn1
Hnrnpa0	4.72653e-20	0.589642	0.25	0.151	1.18433e-15	M-PI	Hnrnpa0
Gtf3c2	5.77683e-20	0.511161	0.283	0.173	1.4475e-15	M-PI	Gtf3c2
Gon4l	8.09735e-20	0.524328	0.266	0.16	2.02895e-15	M-PI	Gon4l
Dhx9	1.41144e-19	0.509761	0.277	0.169	3.53663e-15	M-PI	Dhx9
Syne2	2.44577e-19	0.577406	0.286	0.179	6.12836e-15	M-PI	Syne2
Sf3a1	3.21044e-19	0.560929	0.288	0.181	8.0444e-15	M-PI	Sf3a1
Cdv3	4.86166e-19	0.506732	0.371	0.249	1.21819e-14	M-PI	Cdv3
Brd8	5.69499e-19	0.567313	0.355	0.235	1.42699e-14	M-PI	Brd8
Msh2	1.30874e-18	0.538473	0.277	0.173	3.27931e-14	M-PI	Msh2
Ormdl1	1.95431e-18	0.517217	0.295	0.187	4.8969e-14	M-PI	Ormdl1
Gle1	2.10399e-17	0.54174	0.27	0.171	5.27198e-13	M-PI	Gle1
Plxnb2	3.06687e-17	0.533017	0.289	0.187	7.68465e-13	M-PI	Plxnb2
Ago2	5.25162e-17	0.511612	0.262	0.165	1.3159e-12	M-PI	Ago2
Akap8	1.9639e-16	0.542547	0.259	0.165	4.92094e-12	M-PI	Akap8
Ppif	3.21586e-14	0.503254	0.273	0.181	8.05799e-10	M-PI	Ppif
Xist	7.5111e-05	0.557634	0.373	0.359	1	M-PI	Xist
Cenpa1	0	3.22735	0.976	0.233	0	M-PII	Cenpa
Ccnb21	0	3.04785	0.929	0.219	0	M-PII	Ccnb2
Birc51	4.67778e-290	2.25551	0.941	0.282	1.17211e-285	M-PII	Birc5
Pttg11	2.2093e-245	2.53658	0.864	0.308	5.53584e-241	M-PII	Pttg1
Hmgb21	4.21269e-161	1.53468	0.969	0.659	1.05557e-156	M-PII	Hmgb2
Ccnb11	3.56022e-158	2.15215	0.621	0.177	8.92084e-154	M-PII	Ccnb1
Cdc201	1.49586e-155	2.33504	0.614	0.184	3.74817e-151	M-PII	Cdc20
Tpx21	7.33922e-155	2.48014	0.52	0.134	1.83899e-150	M-PII	Tpx2
Tubb4b1	1.79493e-154	1.91071	0.857	0.452	4.49757e-150	M-PII	Tubb4b
Cdkn3	1.50196e-147	2.8984	0.359	0.066	3.76347e-143	M-PII	Cdkn3
Kif231	2.13338e-142	2.66057	0.443	0.104	5.34562e-138	M-PII	Kif23
Tuba1a1	2.10934e-138	1.10005	0.998	0.823	5.28538e-134	M-PII	Tuba1a
Dynll1	3.1301e-135	1.05766	0.993	0.918	7.84309e-131	M-PII	Dynll1
Cdca31	4.6381e-134	2.21442	0.557	0.165	1.16217e-129	M-PII	Cdca3
Knstrn1	9.99295e-130	2.40379	0.48	0.131	2.50393e-125	M-PII	Knstrn
Tacc31	1.42467e-129	2.09736	0.555	0.17	3.56981e-125	M-PII	Tacc3
Hmgb11	3.46303e-127	1.14724	0.976	0.813	8.67731e-123	M-PII	Hmgb1
Cenpf1	9.44745e-126	2.09081	0.495	0.136	2.36725e-121	M-PII	Cenpf
1190002F15Rik	2.1826e-124	2.66676	0.379	0.086	5.46893e-120	M-PII	1190002F15Rik
Cdca81	2.554e-124	1.87285	0.61	0.202	6.39956e-120	M-PII	Cdca8
2810417H13Rik1	1.07513e-123	1.12958	0.819	0.338	2.69394e-119	M-PII	2810417H13Rik
Cenpe1	2.20253e-123	2.21953	0.482	0.134	5.51887e-119	M-PII	Cenpe
H2afv1	3.95166e-123	1.30224	0.907	0.746	9.90168e-119	M-PII	H2afv
Kif20a1	3.05063e-117	2.68611	0.397	0.099	7.64395e-113	M-PII	Kif20a
Cks21	2.36682e-115	2.01295	0.604	0.218	5.93054e-111	M-PII	Cks2
Tuba1b1	1.22666e-108	0.887411	0.989	0.854	3.07365e-104	M-PII	Tuba1b
Psrc1	9.47418e-108	2.63261	0.342	0.079	2.37395e-103	M-PII	Psrc1
Hnrnpa2b1	3.58087e-103	0.801217	0.989	0.906	8.97258e-99	M-PII	Hnrnpa2b1
Fam64a1	5.24197e-101	2.51431	0.355	0.089	1.31348e-96	M-PII	Fam64a
Lmnb11	8.37424e-101	1.47155	0.799	0.431	2.09833e-96	M-PII	Lmnb1
Racgap11	1.64241e-97	1.96239	0.456	0.141	4.1154e-93	M-PII	Racgap1
Ckap2	1.97454e-97	2.58076	0.339	0.084	4.94762e-93	M-PII	Ckap2
Mest3	4.7316e-90	0.897801	0.996	0.785	1.1856e-85	M-PII	Mest
2700094K13Rik1	6.35704e-89	1.2748	0.822	0.564	1.59288e-84	M-PII	2700094K13Rik
Hmgb31	7.54135e-88	1.24257	0.821	0.518	1.88964e-83	M-PII	Hmgb3
Ccna21	6.04449e-85	2.05728	0.473	0.166	1.51457e-80	M-PII	Ccna2
Ran1	6.1818e-84	0.798013	0.98	0.849	1.54897e-79	M-PII	Ran
2610318N02Rik	6.0229e-82	2.1334	0.414	0.136	1.50916e-77	M-PII	2610318N02Rik
H2afx1	1.25999e-80	1.13523	0.784	0.47	3.15716e-76	M-PII	H2afx
Tubb62	1.16892e-78	1.51136	0.672	0.318	2.92895e-74	M-PII	Tubb6
Sub11	2.6025e-76	0.710786	0.984	0.917	6.52109e-72	M-PII	Sub1
Rangap11	5.0799e-76	1.6328	0.553	0.242	1.27287e-71	M-PII	Rangap1
H2afz1	5.3693e-74	1.00425	0.879	0.591	1.34539e-69	M-PII	H2afz
Calm2	9.00445e-70	0.687808	0.989	0.927	2.25624e-65	M-PII	Calm2
Nucks11	3.652e-69	1.3137	0.705	0.397	9.15082e-65	M-PII	Nucks1
Shcbp11	1.41137e-67	1.94269	0.372	0.125	3.53647e-63	M-PII	Shcbp1
Cks1b1	1.27763e-64	0.99739	0.861	0.61	3.20137e-60	M-PII	Cks1b
Hmgn1	4.83574e-63	0.624392	0.989	0.909	1.21169e-58	M-PII	Hmgn1
Kif2c1	1.06385e-58	2.24064	0.253	0.071	2.66568e-54	M-PII	Kif2c
Hnrnpk	1.03516e-55	0.513082	0.993	0.951	2.5938e-51	M-PII	Hnrnpk
Cdkn1c4	6.76445e-54	0.700617	1	0.889	1.69497e-49	M-PII	Cdkn1c
Bub1b	1.6629e-52	2.22948	0.253	0.077	4.16672e-48	M-PII	Bub1b
Rnf261	2.45926e-50	1.45441	0.469	0.222	6.16218e-46	M-PII	Rnf26
Gap434	3.62926e-50	0.790705	0.703	0.365	9.09383e-46	M-PII	Gap43
Emp12	5.89092e-50	1.61973	0.469	0.214	1.47609e-45	M-PII	Emp1
Cacybp	2.16271e-48	0.890058	0.828	0.618	5.41911e-44	M-PII	Cacybp
Vim2	1.74197e-46	0.629982	0.973	0.802	4.36486e-42	M-PII	Vim
Fscn12	3.7974e-46	0.841483	0.813	0.559	9.51515e-42	M-PII	Fscn1
Ilf21	9.56235e-46	0.871286	0.817	0.614	2.39604e-41	M-PII	Ilf2
Sfpq	1.06687e-45	0.900159	0.791	0.57	2.67324e-41	M-PII	Sfpq
Sfrp14	4.94269e-44	0.655148	0.877	0.585	1.23849e-39	M-PII	Sfrp1
Rnaseh2c1	1.56276e-43	1.13208	0.568	0.316	3.91582e-39	M-PII	Rnaseh2c
Ccdc341	1.75768e-43	1.1054	0.654	0.395	4.40421e-39	M-PII	Ccdc34
Ube2c1	5.54731e-43	0.677804	0.52	0.246	1.38999e-38	M-PII	Ube2c
Efhd22	1.1173e-42	1.14663	0.608	0.369	2.79962e-38	M-PII	Efhd2
Tgfbi3	3.90443e-42	0.98531	0.571	0.303	9.78332e-38	M-PII	Tgfbi
Nde11	1.51995e-41	1.48601	0.381	0.17	3.80854e-37	M-PII	Nde1
Ptms	1.37486e-40	0.931326	0.78	0.549	3.44499e-36	M-PII	Ptms
Spc241	2.1892e-40	1.01022	0.531	0.272	5.48547e-36	M-PII	Spc24
Sfr13	4.70355e-40	0.564627	0.951	0.852	1.17857e-35	M-PII	Sfr1
Txn1	2.46896e-39	0.739879	0.864	0.716	6.18647e-35	M-PII	Txn1
Smc21	2.873e-39	1.16753	0.498	0.264	7.19888e-35	M-PII	Smc2
Cnn3	1.0228e-38	0.601862	0.929	0.801	2.56282e-34	M-PII	Cnn3
Hnrnpdl	2.63642e-38	0.719486	0.815	0.656	6.60609e-34	M-PII	Hnrnpdl
Hmmr1	4.03447e-38	1.90165	0.251	0.091	1.01092e-33	M-PII	Hmmr
Hmga22	2.3963e-37	1.08958	0.592	0.361	6.00441e-33	M-PII	Hmga2
Anp32e1	2.96999e-37	0.948466	0.615	0.382	7.44191e-33	M-PII	Anp32e
Ube2d3	8.90569e-37	0.501495	0.93	0.843	2.2315e-32	M-PII	Ube2d3
Nkx2-32	1.78443e-36	1.00282	0.43	0.201	4.47123e-32	M-PII	Nkx2-3
Kif221	2.35302e-36	1.55113	0.315	0.134	5.89596e-32	M-PII	Kif22
Cnn21	3.09816e-36	0.849575	0.656	0.407	7.76305e-32	M-PII	Cnn2
Trip131	9.42119e-36	1.58906	0.273	0.107	2.36067e-31	M-PII	Trip13
Arl6ip11	1.49585e-35	0.953939	0.733	0.521	3.74814e-31	M-PII	Arl6ip1
Plagl14	2.59031e-35	0.929585	0.626	0.373	6.49055e-31	M-PII	Plagl1
Mad2l11	2.828e-35	1.52254	0.33	0.147	7.08612e-31	M-PII	Mad2l1
Ddx39	3.42736e-35	0.944425	0.639	0.415	8.58794e-31	M-PII	Ddx39
Emilin13	3.74171e-35	0.866042	0.566	0.314	9.3756e-31	M-PII	Emilin1
1971-09-01	7.11849e-35	0.569322	0.87	0.712	1.78368e-30	M-PII	2007-09-01
Ckap51	2.1114e-34	1.58242	0.333	0.154	5.29055e-30	M-PII	Ckap5
Cenpw1	1.47114e-33	1.51814	0.348	0.164	3.68624e-29	M-PII	Cenpw
Cyp20a12	2.10057e-33	1.07592	0.482	0.261	5.2634e-29	M-PII	Cyp20a1
Srsf31	4.02658e-33	0.527178	0.934	0.835	1.00894e-28	M-PII	Srsf3
Lsm31	1.09968e-32	0.847156	0.667	0.448	2.75547e-28	M-PII	Lsm3
Eif4g2	1.1989e-32	0.691674	0.844	0.69	3.00409e-28	M-PII	Eif4g2
Oaf3	1.2148e-32	0.827843	0.659	0.416	3.04394e-28	M-PII	Oaf
Fbln15	5.61986e-32	0.7128	0.696	0.456	1.40817e-27	M-PII	Fbln1
Pja1	1.61958e-31	0.918703	0.661	0.478	4.05818e-27	M-PII	Pja1
Psmc1	2.30339e-31	0.812358	0.707	0.528	5.7716e-27	M-PII	Psmc1
Psma3	4.09418e-31	0.570874	0.859	0.716	1.02588e-26	M-PII	Psma3
Eif2s2	7.77295e-31	0.624187	0.832	0.675	1.94767e-26	M-PII	Eif2s2
Hand24	1.16458e-30	0.930645	0.476	0.258	2.91808e-26	M-PII	Hand2
Morf4l2	2.68584e-30	0.575993	0.89	0.761	6.7299e-26	M-PII	Morf4l2
Cct5	9.94592e-30	0.53235	0.899	0.814	2.49215e-25	M-PII	Cct5
Gpx72	1.17359e-29	0.957024	0.529	0.316	2.94066e-25	M-PII	Gpx7
Gas13	3.13118e-29	0.579751	0.872	0.611	7.84579e-25	M-PII	Gas1
Pdcd5	6.16414e-29	0.652915	0.815	0.655	1.54455e-24	M-PII	Pdcd5
Hdgf	1.35688e-28	0.668382	0.789	0.592	3.39994e-24	M-PII	Hdgf
Snrpa	4.7335e-28	0.707975	0.762	0.586	1.18607e-23	M-PII	Snrpa
Tshz24	1.06432e-27	0.502557	0.874	0.627	2.66687e-23	M-PII	Tshz2
Lsm61	1.26514e-27	0.860752	0.619	0.427	3.17007e-23	M-PII	Lsm6
Cd24a	1.29641e-27	0.789126	0.698	0.533	3.24841e-23	M-PII	Cd24a
Snrpa1	1.36542e-27	0.735584	0.727	0.526	3.42133e-23	M-PII	Snrpa1
Lmo43	3.05448e-27	0.636341	0.727	0.502	7.65362e-23	M-PII	Lmo4
Cenpm1	3.82883e-27	1.01708	0.408	0.222	9.5939e-23	M-PII	Cenpm
Rdm1	5.03598e-27	1.32886	0.28	0.126	1.26187e-22	M-PII	Rdm1
Vdac1	5.14545e-27	0.595707	0.853	0.697	1.2893e-22	M-PII	Vdac1
Gpsm2	6.04082e-27	1.41985	0.267	0.12	1.51365e-22	M-PII	Gpsm2
Cops8	1.52148e-26	0.70456	0.716	0.518	3.81237e-22	M-PII	Cops8
Cald13	2.01048e-26	0.536355	0.788	0.568	5.03765e-22	M-PII	Cald1
Paip2	2.27991e-26	0.510379	0.842	0.72	5.71276e-22	M-PII	Paip2
Hp1bp3	2.60485e-26	0.984761	0.493	0.306	6.52698e-22	M-PII	Hp1bp3
Dbn1	2.63608e-26	0.731731	0.57	0.357	6.60524e-22	M-PII	Dbn1
S1pr34	4.88844e-26	1.08351	0.361	0.183	1.2249e-21	M-PII	S1pr3
Nsmce21	4.92832e-26	0.938462	0.505	0.318	1.23489e-21	M-PII	Nsmce2
Psmd6	5.95055e-26	0.680668	0.712	0.55	1.49103e-21	M-PII	Psmd6
Smoc23	1.19229e-25	0.581963	0.69	0.447	2.98753e-21	M-PII	Smoc2
Rad211	1.58116e-25	1.0247	0.482	0.29	3.96192e-21	M-PII	Rad21
Ddah23	1.64954e-25	0.599065	0.786	0.594	4.13326e-21	M-PII	Ddah2
Zbed3	1.37048e-24	1.01468	0.421	0.244	3.43402e-20	M-PII	Zbed3
Cbx11	1.63475e-24	0.588603	0.852	0.687	4.0962e-20	M-PII	Cbx1
1110004F10Rik	1.8485e-24	0.600306	0.85	0.692	4.63178e-20	M-PII	1110004F10Rik
Sumo1	4.66669e-24	0.509408	0.879	0.777	1.16933e-19	M-PII	Sumo1
Rdx1	7.81492e-24	0.750309	0.674	0.524	1.95819e-19	M-PII	Rdx
Acat22	1.4145e-23	0.669721	0.676	0.503	3.5443e-19	M-PII	Acat2
F2r2	1.42759e-23	0.699004	0.571	0.354	3.57712e-19	M-PII	F2r
Snhg184	1.7191e-23	0.918731	0.48	0.297	4.30756e-19	M-PII	Snhg18
Tmpo1	1.88775e-23	0.668642	0.707	0.524	4.73013e-19	M-PII	Tmpo
Tuba1c	2.02043e-23	1.27672	0.289	0.143	5.06258e-19	M-PII	Tuba1c
Nnat	3.75714e-23	0.508811	0.634	0.439	9.41426e-19	M-PII	Nnat
Smc41	4.67414e-23	0.740227	0.484	0.292	1.1712e-18	M-PII	Smc4
Ssb	7.13469e-23	0.566624	0.8	0.664	1.78774e-18	M-PII	Ssb
Ddx39b	8.44061e-23	0.521656	0.837	0.711	2.11496e-18	M-PII	Ddx39b
Sae11	1.9056e-22	0.641262	0.676	0.495	4.77486e-18	M-PII	Sae1
Snrpd11	2.13634e-22	0.576157	0.771	0.62	5.35304e-18	M-PII	Snrpd1
Top1	2.71399e-22	0.642166	0.738	0.592	6.80045e-18	M-PII	Top1
Hoxb23	6.77743e-22	0.835738	0.46	0.273	1.69822e-17	M-PII	Hoxb2
Psma6	1.70829e-21	0.535988	0.784	0.627	4.28045e-17	M-PII	Psma6
Sarnp	1.76321e-21	0.537078	0.802	0.668	4.41806e-17	M-PII	Sarnp
Exosc81	2.072e-21	0.869245	0.493	0.322	5.1918e-17	M-PII	Exosc8
Gpx82	4.29781e-21	0.517519	0.802	0.607	1.0769e-16	M-PII	Gpx8
Mpp1	5.39732e-21	1.27167	0.262	0.129	1.35241e-16	M-PII	Mpp1
Nup371	5.97617e-21	1.25114	0.31	0.167	1.49745e-16	M-PII	Nup37
H2afy21	5.98461e-21	0.615303	0.654	0.471	1.49956e-16	M-PII	H2afy2
Pfdn61	6.61827e-21	0.745096	0.604	0.434	1.65834e-16	M-PII	Pfdn6
Cwc15	7.18197e-21	0.754202	0.667	0.502	1.79959e-16	M-PII	Cwc15
Des4	7.78285e-21	0.710486	0.54	0.34	1.95015e-16	M-PII	Des
Lsm21	1.18046e-20	0.630163	0.648	0.466	2.95788e-16	M-PII	Lsm2
Twist25	1.25101e-20	0.781511	0.355	0.189	3.13465e-16	M-PII	Twist2
Cct8	1.38409e-20	0.510109	0.835	0.729	3.4681e-16	M-PII	Cct8
Echs1	1.54379e-20	0.609492	0.731	0.561	3.86828e-16	M-PII	Echs1
Snrpb2	1.73099e-20	0.691291	0.636	0.471	4.33734e-16	M-PII	Snrpb2
Hmgn21	2.18445e-20	1.32632	0.489	0.322	5.47357e-16	M-PII	Hmgn2
Hoxa54	3.76865e-20	0.741547	0.427	0.249	9.44311e-16	M-PII	Hoxa5
Hic14	4.23564e-20	0.92777	0.414	0.244	1.06133e-15	M-PII	Hic1
Tax1bp1	7.50922e-20	0.727013	0.546	0.38	1.88159e-15	M-PII	Tax1bp1
Ccdc124	8.63626e-20	0.73966	0.531	0.364	2.16399e-15	M-PII	Ccdc124
Eif1b	8.77756e-20	0.641676	0.714	0.553	2.19939e-15	M-PII	Eif1b
Gucy1b32	1.02182e-19	0.982654	0.31	0.163	2.56036e-15	M-PII	Gucy1b3
Cops4	1.53749e-19	0.57413	0.705	0.562	3.85248e-15	M-PII	Cops4
Rbmx	1.82717e-19	0.725213	0.54	0.376	4.57834e-15	M-PII	Rbmx
Syt62	1.90499e-19	0.875603	0.284	0.142	4.77334e-15	M-PII	Syt6
Ppih	2.64916e-19	0.899637	0.403	0.246	6.638e-15	M-PII	Ppih
Ets11	2.77279e-19	0.888893	0.286	0.144	6.94779e-15	M-PII	Ets1
Armcx21	3.7699e-19	0.819596	0.518	0.357	9.44624e-15	M-PII	Armcx2
Gnai3	5.07999e-19	0.727909	0.582	0.434	1.27289e-14	M-PII	Gnai3
Hist1h2bc	5.56319e-19	0.840779	0.299	0.157	1.39397e-14	M-PII	Hist1h2bc
Spry12	8.11753e-19	0.92136	0.311	0.167	2.03401e-14	M-PII	Spry1
Rac1	8.80537e-19	0.565496	0.762	0.632	2.20636e-14	M-PII	Rac1
Hnrnpr	1.194e-18	0.534118	0.738	0.605	2.99182e-14	M-PII	Hnrnpr
Epha42	1.33609e-18	0.913587	0.326	0.179	3.34785e-14	M-PII	Epha4
Wbp1	1.47561e-18	0.652963	0.509	0.335	3.69745e-14	M-PII	Wbp1
Fubp1	1.51605e-18	0.592774	0.709	0.555	3.79876e-14	M-PII	Fubp1
H1fx1	1.93638e-18	0.595843	0.59	0.423	4.852e-14	M-PII	H1fx
Lhfp2	2.07655e-18	0.551168	0.489	0.297	5.20321e-14	M-PII	Lhfp
Spc251	2.44529e-18	0.772961	0.355	0.202	6.12716e-14	M-PII	Spc25
C1d	3.62873e-18	0.564769	0.736	0.592	9.09251e-14	M-PII	C1d
Tpm22	4.00147e-18	0.656117	0.489	0.306	1.00265e-13	M-PII	Tpm2
Rnf7	4.07233e-18	0.519733	0.804	0.688	1.0204e-13	M-PII	Rnf7
Rgs52	5.22642e-18	0.75707	0.35	0.197	1.30958e-13	M-PII	Rgs5
Cdc42ep4	6.5439e-18	0.916337	0.273	0.14	1.63971e-13	M-PII	Cdc42ep4
Mrpl42	6.87016e-18	0.528032	0.727	0.584	1.72146e-13	M-PII	Mrpl42
Mmd	8.27537e-18	1.06574	0.304	0.169	2.07356e-13	M-PII	Mmd
Igf2bp12	1.3824e-17	0.982669	0.352	0.213	3.46387e-13	M-PII	Igf2bp1
Mapre1	1.43511e-17	0.594496	0.656	0.517	3.59595e-13	M-PII	Mapre1
Lyar	1.9822e-17	0.612477	0.571	0.397	4.96679e-13	M-PII	Lyar
Nefm2	2.12281e-17	1.06171	0.311	0.174	5.31913e-13	M-PII	Nefm
Bccip	3.85033e-17	0.540986	0.703	0.566	9.64777e-13	M-PII	Bccip
Polr2d	3.86489e-17	0.59495	0.621	0.463	9.68425e-13	M-PII	Polr2d
Slc38a41	5.31135e-17	0.740934	0.513	0.359	1.33087e-12	M-PII	Slc38a4
Mki671	5.39819e-17	0.947115	0.269	0.143	1.35263e-12	M-PII	Mki67
Zfp36l11	5.82691e-17	0.554295	0.683	0.534	1.46005e-12	M-PII	Zfp36l1
Sh3bgrl	5.95623e-17	0.675449	0.566	0.416	1.49245e-12	M-PII	Sh3bgrl
Hoxb51	7.59923e-17	0.732038	0.284	0.149	1.90414e-12	M-PII	Hoxb5
Snrpf	7.97035e-17	0.543873	0.745	0.588	1.99713e-12	M-PII	Snrpf
Gm2663	8.23662e-17	0.763163	0.359	0.208	2.06385e-12	M-PII	Gm266
Tril1	9.74709e-17	0.858086	0.271	0.142	2.44233e-12	M-PII	Tril
Gipc1	1.20793e-16	0.556497	0.685	0.545	3.02672e-12	M-PII	Gipc1
Ckap42	1.49005e-16	0.534881	0.621	0.444	3.73361e-12	M-PII	Ckap4
Rab281	1.55585e-16	0.61191	0.584	0.434	3.89849e-12	M-PII	Rab28
Denr	3.05008e-16	0.524941	0.7	0.547	7.64259e-12	M-PII	Denr
Ppa1	3.18023e-16	0.596971	0.581	0.42	7.9687e-12	M-PII	Ppa1
Ssu72	3.28862e-16	0.59603	0.658	0.508	8.24028e-12	M-PII	Ssu72
Fblim13	3.71365e-16	0.72977	0.396	0.244	9.3053e-12	M-PII	Fblim1
Pmf11	3.93448e-16	0.744029	0.456	0.307	9.85863e-12	M-PII	Pmf1
Dnaja2	4.23031e-16	0.560586	0.645	0.495	1.05999e-11	M-PII	Dnaja2
Ndufb6	5.08613e-16	0.555089	0.703	0.566	1.27443e-11	M-PII	Ndufb6
Fkbp74	6.97451e-16	0.645837	0.473	0.309	1.7476e-11	M-PII	Fkbp7
Arl2bp	1.39372e-15	0.719092	0.507	0.365	3.49223e-11	M-PII	Arl2bp
Pard6g1	2.52122e-15	0.933828	0.289	0.166	6.31742e-11	M-PII	Pard6g
Pdgfrb2	3.39986e-15	0.751455	0.275	0.149	8.51904e-11	M-PII	Pdgfrb
Nudcd21	4.10187e-15	0.561927	0.647	0.514	1.02781e-10	M-PII	Nudcd2
Nudt21	4.12249e-15	0.545529	0.647	0.501	1.03297e-10	M-PII	Nudt21
Kazald1	4.36329e-15	0.670878	0.255	0.134	1.09331e-10	M-PII	Kazald1
Zfp422	6.03224e-15	0.527277	0.643	0.503	1.5115e-10	M-PII	Zfp422
Rcn2	1.20802e-14	0.525403	0.769	0.658	3.02694e-10	M-PII	Rcn2
Psmc6	1.22988e-14	0.562598	0.639	0.52	3.08172e-10	M-PII	Psmc6
Pdcl3	4.32551e-14	0.528472	0.606	0.462	1.08384e-09	M-PII	Pdcl3
Shkbp1	4.61269e-14	0.92871	0.264	0.149	1.1558e-09	M-PII	Shkbp1
Cenpt1	5.48357e-14	0.962769	0.289	0.172	1.37402e-09	M-PII	Cenpt
4833439L19Rik	6.09529e-14	0.715951	0.388	0.255	1.5273e-09	M-PII	4833439L19Rik
Zc3hc1	8.55322e-14	0.839466	0.326	0.2	2.14318e-09	M-PII	Zc3hc1
Tead2	1.22886e-13	0.540449	0.636	0.49	3.07917e-09	M-PII	Tead2
Vbp1	1.45026e-13	0.774506	0.445	0.319	3.63392e-09	M-PII	Vbp1
Sec23a1	2.23821e-13	0.77573	0.311	0.188	5.60828e-09	M-PII	Sec23a
Mrpl20	2.27371e-13	0.528356	0.626	0.49	5.69724e-09	M-PII	Mrpl20
Fam212a2	2.47791e-13	0.837855	0.289	0.172	6.20889e-09	M-PII	Fam212a
Efnb13	3.05041e-13	0.750255	0.364	0.235	7.64341e-09	M-PII	Efnb1
Actl6a1	3.1541e-13	0.536054	0.592	0.466	7.90323e-09	M-PII	Actl6a
Psmd14	3.2402e-13	0.572132	0.592	0.469	8.11897e-09	M-PII	Psmd14
Hnrnph2	3.94262e-13	0.761747	0.394	0.264	9.87901e-09	M-PII	Hnrnph2
Nae1	4.44895e-13	0.727176	0.392	0.262	1.11477e-08	M-PII	Nae1
Hmgcs11	4.93265e-13	0.67595	0.353	0.225	1.23597e-08	M-PII	Hmgcs1
Pcdh182	5.4566e-13	0.912439	0.284	0.168	1.36726e-08	M-PII	Pcdh18
Larp7	6.22118e-13	0.723862	0.405	0.276	1.55884e-08	M-PII	Larp7
Hnrnph3	6.31366e-13	0.629912	0.463	0.332	1.58201e-08	M-PII	Hnrnph3
Lsm51	7.07534e-13	0.820452	0.401	0.267	1.77287e-08	M-PII	Lsm5
Klhdc2	8.67168e-13	0.509486	0.626	0.5	2.17286e-08	M-PII	Klhdc2
Ncbp2	8.81232e-13	0.531667	0.582	0.445	2.2081e-08	M-PII	Ncbp2
Ube2n	1.02935e-12	0.513298	0.637	0.531	2.57925e-08	M-PII	Ube2n
Rab1a	1.05991e-12	0.503775	0.661	0.532	2.65581e-08	M-PII	Rab1a
Strap	1.19509e-12	0.552432	0.59	0.472	2.99453e-08	M-PII	Strap
Ift741	1.50182e-12	0.694165	0.346	0.222	3.76311e-08	M-PII	Ift74
Thoc7	1.85946e-12	0.546289	0.648	0.53	4.65925e-08	M-PII	Thoc7
Cdc26	1.98127e-12	0.531099	0.61	0.492	4.96447e-08	M-PII	Cdc26
Ptger34	2.11352e-12	0.573718	0.332	0.202	5.29585e-08	M-PII	Ptger3
Lrrc174	2.32633e-12	0.721553	0.333	0.208	5.82907e-08	M-PII	Lrrc17
Pbdc11	2.32845e-12	0.524299	0.546	0.407	5.8344e-08	M-PII	Pbdc1
Med10	3.08538e-12	0.541036	0.597	0.484	7.73104e-08	M-PII	Med10
Ndufb3	3.30317e-12	0.528439	0.59	0.464	8.27674e-08	M-PII	Ndufb3
Zfp326	3.31865e-12	0.730973	0.357	0.235	8.31553e-08	M-PII	Zfp326
Ptbp1	3.46518e-12	0.589534	0.502	0.378	8.68269e-08	M-PII	Ptbp1
Smu1	3.62537e-12	0.63061	0.48	0.36	9.0841e-08	M-PII	Smu1
Ugdh2	4.04139e-12	0.562165	0.438	0.305	1.01265e-07	M-PII	Ugdh
Sept114	4.08e-12	0.553465	0.474	0.348	1.02232e-07	M-PII	2011-09-01
Cnep1r1	4.18301e-12	0.73995	0.342	0.219	1.04814e-07	M-PII	Cnep1r1
Prpsap1	4.79846e-12	0.623733	0.463	0.336	1.20235e-07	M-PII	Prpsap1
Nr2f23	5.45832e-12	0.615	0.374	0.244	1.36769e-07	M-PII	Nr2f2
Tmem138	5.92535e-12	0.807578	0.293	0.18	1.48471e-07	M-PII	Tmem138
Hnrnpll	6.20027e-12	0.615207	0.44	0.318	1.5536e-07	M-PII	Hnrnpll
Mplkip	6.24513e-12	0.688256	0.366	0.245	1.56484e-07	M-PII	Mplkip
Tubb2b1	6.70665e-12	0.634439	0.374	0.247	1.68049e-07	M-PII	Tubb2b
Pop41	9.14846e-12	0.880517	0.267	0.161	2.29233e-07	M-PII	Pop4
2005-03-01	1.22325e-11	0.649138	0.516	0.396	3.0651e-07	M-PII	2005-03-01
Smim11	1.52286e-11	0.650575	0.467	0.344	3.81583e-07	M-PII	Smim11
Cby1	1.60644e-11	0.643953	0.364	0.241	4.02526e-07	M-PII	Cby1
Taf71	1.77841e-11	0.80859	0.328	0.215	4.45615e-07	M-PII	Taf7
Ruvbl1	1.87786e-11	0.609038	0.463	0.34	4.70537e-07	M-PII	Ruvbl1
Smn1	2.49998e-11	0.643224	0.403	0.281	6.26419e-07	M-PII	Smn1
Rcsd12	2.6553e-11	0.688558	0.291	0.179	6.65339e-07	M-PII	Rcsd1
Ccdc88a1	2.85634e-11	0.592453	0.386	0.261	7.15713e-07	M-PII	Ccdc88a
Mvd1	3.09687e-11	0.715432	0.288	0.179	7.75984e-07	M-PII	Mvd
Gpn3	3.73544e-11	0.837054	0.306	0.199	9.3599e-07	M-PII	Gpn3
Ak61	3.94753e-11	0.842146	0.335	0.232	9.89134e-07	M-PII	Ak6
1991-09-01	4.01568e-11	0.671254	0.352	0.238	1.00621e-06	M-PII	2009-09-01
Krt10	4.40418e-11	0.830048	0.267	0.163	1.10355e-06	M-PII	Krt10
Prrx13	4.55031e-11	0.690715	0.357	0.229	1.14017e-06	M-PII	Prrx1
Rad23b	4.9128e-11	0.510718	0.577	0.445	1.231e-06	M-PII	Rad23b
Rps19bp1	9.1485e-11	0.512151	0.505	0.382	2.29234e-06	M-PII	Rps19bp1
Hmgn5	1.00462e-10	0.745411	0.295	0.19	2.51728e-06	M-PII	Hmgn5
Pfdn4	1.14271e-10	0.748942	0.377	0.261	2.8633e-06	M-PII	Pfdn4
Sqle	1.23999e-10	0.622538	0.322	0.211	3.10704e-06	M-PII	Sqle
Traf7	1.33737e-10	0.787003	0.262	0.162	3.35105e-06	M-PII	Traf7
Asf1a	1.72021e-10	0.508228	0.511	0.382	4.31034e-06	M-PII	Asf1a
Casp6	2.04531e-10	0.516751	0.452	0.329	5.12492e-06	M-PII	Casp6
Sephs11	2.21345e-10	0.766091	0.3	0.196	5.54625e-06	M-PII	Sephs1
Ccar1	2.30277e-10	0.607265	0.425	0.31	5.77004e-06	M-PII	Ccar1
Hsd17b12	2.43751e-10	0.507508	0.456	0.333	6.10766e-06	M-PII	Hsd17b12
Dld	3.08237e-10	0.512943	0.474	0.35	7.72349e-06	M-PII	Dld
Trim591	3.32632e-10	0.910187	0.253	0.158	8.33477e-06	M-PII	Trim59
Gtpbp4	4.98695e-10	0.673956	0.352	0.239	1.24958e-05	M-PII	Gtpbp4
Thyn1	5.27192e-10	0.634868	0.427	0.313	1.32098e-05	M-PII	Thyn1
Mdfi2	8.38434e-10	0.555717	0.368	0.253	2.10086e-05	M-PII	Mdfi
Sgk12	9.11656e-10	0.531831	0.33	0.22	2.28434e-05	M-PII	Sgk1
Nusap11	1.12761e-09	0.501759	0.253	0.153	2.82546e-05	M-PII	Nusap1
Mrpl13	1.46569e-09	0.502602	0.507	0.386	3.67257e-05	M-PII	Mrpl13
Mtap1	1.57813e-09	0.622635	0.368	0.262	3.95433e-05	M-PII	Mtap
Igf2bp3	1.92348e-09	0.655309	0.377	0.272	4.81965e-05	M-PII	Igf2bp3
Mthfd2l	2.38224e-09	0.642103	0.258	0.162	5.96917e-05	M-PII	Mthfd2l
Magoh	2.4212e-09	0.5205	0.522	0.41	6.0668e-05	M-PII	Magoh
Taf1d	2.54227e-09	0.717387	0.275	0.175	6.37018e-05	M-PII	Taf1d
Copb1	3.29943e-09	0.528329	0.474	0.368	8.26738e-05	M-PII	Copb1
Maea	3.46049e-09	0.534688	0.401	0.295	8.67094e-05	M-PII	Maea
Ralb1	3.55943e-09	0.515165	0.414	0.297	8.91886e-05	M-PII	Ralb
Pih1d1	3.65798e-09	0.615342	0.364	0.262	9.16579e-05	M-PII	Pih1d1
Zcchc9	3.68485e-09	0.574401	0.324	0.219	9.23312e-05	M-PII	Zcchc9
Rtca	3.86804e-09	0.713297	0.31	0.212	9.69215e-05	M-PII	Rtca
Cdc23	3.93762e-09	0.72544	0.353	0.253	9.86651e-05	M-PII	Cdc23
Lta4h1	4.08743e-09	0.656591	0.337	0.238	0.000102419	M-PII	Lta4h
Ddx1	5.17001e-09	0.534562	0.504	0.397	0.000129545	M-PII	Ddx1
Prpf38a	5.22794e-09	0.527283	0.449	0.342	0.000130996	M-PII	Prpf38a
Pcbd2	5.40728e-09	0.551214	0.383	0.277	0.00013549	M-PII	Pcbd2
Ska21	5.71146e-09	0.688175	0.264	0.17	0.000143112	M-PII	Ska2
Myh103	6.14913e-09	0.530433	0.355	0.246	0.000154079	M-PII	Myh10
Syncrip	8.52847e-09	0.504792	0.478	0.373	0.000213698	M-PII	Syncrip
Tbpl1	9.90765e-09	0.643073	0.357	0.256	0.000248256	M-PII	Tbpl1
Pigc	1.05473e-08	0.581221	0.293	0.194	0.000264284	M-PII	Pigc
Cpsf6	1.10421e-08	0.514641	0.447	0.339	0.000276683	M-PII	Cpsf6
Gypc3	1.34738e-08	0.56914	0.289	0.19	0.000337614	M-PII	Gypc
Tmem55a	1.7983e-08	0.655173	0.35	0.256	0.0004506	M-PII	Tmem55a
Aida1	1.94811e-08	0.6022	0.271	0.178	0.000488138	M-PII	Aida
Tcea1	1.97106e-08	0.67244	0.289	0.198	0.000493887	M-PII	Tcea1
Dhx301	2.12629e-08	0.554977	0.346	0.244	0.000532784	M-PII	Dhx30
l7Rn6	2.52229e-08	0.506879	0.493	0.41	0.000632011	M-PII	l7Rn6
Ccdc102a3	2.72328e-08	0.56326	0.282	0.186	0.000682373	M-PII	Ccdc102a
Arf2	2.95237e-08	0.76241	0.313	0.218	0.000739776	M-PII	Arf2
Rpp301	4.37547e-08	0.691679	0.322	0.232	0.00109636	M-PII	Rpp30
Nelfa	4.60961e-08	0.613984	0.322	0.229	0.00115503	M-PII	Nelfa
Psmd1	5.05175e-08	0.547702	0.436	0.347	0.00126582	M-PII	Psmd1
Rae1	5.34727e-08	0.526976	0.452	0.352	0.00133987	M-PII	Rae1
Vps36	6.20717e-08	0.573126	0.374	0.279	0.00155533	M-PII	Vps36
Irf2bpl1	6.557e-08	0.506452	0.37	0.266	0.00164299	M-PII	Irf2bpl
Coq7	6.71806e-08	0.543384	0.449	0.352	0.00168334	M-PII	Coq7
Srp9	6.78175e-08	0.514653	0.441	0.345	0.0016993	M-PII	Srp9
Sox111	7.41378e-08	0.804554	0.282	0.194	0.00185767	M-PII	Sox11
Ift46	8.70097e-08	0.652702	0.302	0.211	0.0021802	M-PII	Ift46
Tcof11	9.24084e-08	0.657144	0.266	0.18	0.00231548	M-PII	Tcof1
Znrd1	1.00771e-07	0.545151	0.396	0.299	0.00252503	M-PII	Znrd1
Taf11	1.09083e-07	0.545998	0.414	0.321	0.00273329	M-PII	Taf11
Pkn2	1.10137e-07	0.521465	0.388	0.287	0.00275971	M-PII	Pkn2
Mrps22	1.32617e-07	0.685995	0.275	0.192	0.00332298	M-PII	Mrps22
Ddx47	1.49086e-07	0.530727	0.374	0.282	0.00373565	M-PII	Ddx47
Tsr2	1.7726e-07	0.596806	0.278	0.19	0.0044416	M-PII	Tsr2
Dctn5	1.87206e-07	0.667928	0.278	0.194	0.00469082	M-PII	Dctn5
Ss18	1.98632e-07	0.535262	0.363	0.274	0.00497713	M-PII	Ss18
Ltv1	2.11033e-07	0.581983	0.326	0.239	0.00528785	M-PII	Ltv1
Ilk1	2.22454e-07	0.506834	0.538	0.44	0.00557403	M-PII	Ilk
Timp32	2.7151e-07	0.584825	0.306	0.213	0.00680324	M-PII	Timp3
Prpf31	2.85054e-07	0.540285	0.397	0.308	0.00714261	M-PII	Prpf31
Gmpr2	3.22493e-07	0.654049	0.266	0.184	0.0080807	M-PII	Gmpr2
Cox6b2	3.26255e-07	0.637543	0.28	0.196	0.00817496	M-PII	Cox6b2
Sms1	3.49727e-07	0.545944	0.258	0.175	0.00876312	M-PII	Sms
Ercc1	3.63784e-07	0.598058	0.31	0.22	0.00911535	M-PII	Ercc1
Wtap	3.65475e-07	0.507386	0.37	0.277	0.0091577	M-PII	Wtap
Kctd20	4.07013e-07	0.609182	0.311	0.227	0.0101985	M-PII	Kctd20
Chmp6	4.23267e-07	0.572451	0.357	0.27	0.0106058	M-PII	Chmp6
Snrpc	4.51199e-07	0.510399	0.449	0.356	0.0113057	M-PII	Snrpc
Idh1	4.81403e-07	0.589363	0.289	0.206	0.0120625	M-PII	Idh1
Hnrnph1	5.11916e-07	0.509276	0.487	0.404	0.0128271	M-PII	Hnrnph1
Cyp51	6.83341e-07	0.673155	0.256	0.179	0.0171225	M-PII	Cyp51
Thoc1	6.94244e-07	0.623519	0.271	0.19	0.0173957	M-PII	Thoc1
Tmem216	7.56834e-07	0.647971	0.295	0.211	0.018964	M-PII	Tmem216
Smo	7.58336e-07	0.511635	0.286	0.201	0.0190016	M-PII	Smo
Crk	8.52513e-07	0.586022	0.297	0.212	0.0213614	M-PII	Crk
Usp14	9.9405e-07	0.600819	0.348	0.264	0.0249079	M-PII	Usp14
Fam92a1	1.25735e-06	0.570357	0.348	0.262	0.0315053	M-PII	Fam92a
Dnttip2	1.42361e-06	0.54298	0.357	0.273	0.0356715	M-PII	Dnttip2
Snrnp251	1.56973e-06	0.597746	0.311	0.232	0.0393328	M-PII	Snrnp25
Mettl6	1.60364e-06	0.598616	0.282	0.205	0.0401825	M-PII	Mettl6
Tgfb1i14	1.87386e-06	0.519188	0.31	0.218	0.0469532	M-PII	Tgfb1i1
Uba3	2.3432e-06	0.52032	0.332	0.252	0.0587135	M-PII	Uba3
Nefl3	2.45901e-06	0.672516	0.288	0.205	0.0616155	M-PII	Nefl
Snx4	2.57914e-06	0.567155	0.353	0.275	0.0646255	M-PII	Snx4
Eftud21	3.03568e-06	0.604792	0.293	0.219	0.076065	M-PII	Eftud2
Ormdl32	3.78113e-06	0.517681	0.313	0.232	0.0947438	M-PII	Ormdl3
Nif3l1	4.13974e-06	0.544406	0.251	0.176	0.103729	M-PII	Nif3l1
Twf1	4.27407e-06	0.585391	0.256	0.184	0.107095	M-PII	Twf1
Ncaph21	4.77753e-06	0.507903	0.333	0.255	0.119711	M-PII	Ncaph2
Arrdc3	5.74272e-06	0.703413	0.251	0.18	0.143895	M-PII	Arrdc3
Ppp2r4	9.1105e-06	0.601137	0.324	0.255	0.228282	M-PII	Ppp2r4
Dcaf13	1.16588e-05	0.52894	0.269	0.195	0.292135	M-PII	Dcaf13
Mphosph10	1.19464e-05	0.532938	0.26	0.191	0.299342	M-PII	Mphosph10
Btf3l4	1.20932e-05	0.534614	0.286	0.213	0.30302	M-PII	Btf3l4
Tmod3	1.22036e-05	0.502281	0.304	0.23	0.305786	M-PII	Tmod3
Usp5	1.24855e-05	0.528979	0.28	0.209	0.312848	M-PII	Usp5
2410004B18Rik	1.37089e-05	0.603148	0.332	0.253	0.343503	M-PII	2410004B18Rik
Txnrd1	1.56417e-05	0.515154	0.31	0.238	0.391935	M-PII	Txnrd1
Sltm	1.82491e-05	0.538578	0.321	0.249	0.457268	M-PII	Sltm
Fmr1	1.89419e-05	0.515304	0.291	0.222	0.474628	M-PII	Fmr1
Mapkap1	1.93072e-05	0.623863	0.266	0.2	0.48378	M-PII	Mapkap1
Ehd11	2.01263e-05	0.657644	0.266	0.198	0.504306	M-PII	Ehd1
Arcn1	2.25047e-05	0.528373	0.352	0.28	0.563901	M-PII	Arcn1
Ilf31	2.39945e-05	0.628564	0.308	0.239	0.60123	M-PII	Ilf3
Shisa41	2.43159e-05	0.516223	0.251	0.181	0.609283	M-PII	Shisa4
Ctdsp2	2.60741e-05	0.516385	0.26	0.19	0.653338	M-PII	Ctdsp2
Tmem237	3.57858e-05	0.580348	0.304	0.233	0.896684	M-PII	Tmem237
Dhx15	3.6193e-05	0.732334	0.328	0.258	0.906889	M-PII	Dhx15
Prmt5	4.42171e-05	0.532783	0.295	0.232	1	M-PII	Prmt5
Cs	7.25228e-05	0.543832	0.355	0.283	1	M-PII	Cs
Thrap3	0.000158763	0.512608	0.401	0.331	1	M-PII	Thrap3
Cebpz	0.000160265	0.513427	0.253	0.192	1	M-PII	Cebpz
Mtpn	0.000395679	0.524697	0.3	0.244	1	M-PII	Mtpn
Slc40a1	0	4.16743	0.906	0.158	0	M-SpP	Slc40a1
Kazald11	0	4.04508	0.861	0.12	0	M-SpP	Kazald1
Nkx2-5	0	4.95917	0.707	0.055	0	M-SpP	Nkx2-5
Robo2	1.3318e-275	4.11368	0.348	0.024	3.33709e-271	M-SpP	Robo2
Tlx1	1.85562e-248	3.57346	0.479	0.055	4.64962e-244	M-SpP	Tlx1
Clca3a1	1.38014e-209	3.54936	0.55	0.088	3.45822e-205	M-SpP	Clca3a1
Ntm	6.88806e-190	3.05794	0.563	0.101	1.72594e-185	M-SpP	Ntm
Fabp7	6.58156e-148	2.80732	0.377	0.055	1.64914e-143	M-SpP	Fabp7
Itga8	3.7999e-139	3.18913	0.393	0.064	9.52142e-135	M-SpP	Itga8
Tcf213	7.60275e-114	1.69427	0.916	0.443	1.90502e-109	M-SpP	Tcf21
Bves	1.09612e-109	2.96026	0.369	0.069	2.74655e-105	M-SpP	Bves
Col13a1	3.6945e-106	2.61356	0.356	0.066	9.25732e-102	M-SpP	Col13a1
Tgfbi4	4.11389e-104	1.94483	0.764	0.302	1.03082e-99	M-SpP	Tgfbi
Wt1	4.01055e-93	1.90907	0.626	0.205	1.00492e-88	M-SpP	Wt1
Tmsb4x	6.286e-92	0.925226	0.997	0.917	1.57508e-87	M-SpP	Tmsb4x
Tpm41	1.95263e-89	1.60013	0.866	0.527	4.89271e-85	M-SpP	Tpm4
Nrxn1	3.35268e-83	2.98821	0.283	0.053	8.4008e-79	M-SpP	Nrxn1
Rab282	1.75138e-82	1.52664	0.814	0.43	4.38842e-78	M-SpP	Rab28
Emilin14	4.41373e-82	1.71907	0.725	0.312	1.10595e-77	M-SpP	Emilin1
Rcan1	3.57167e-67	2.5932	0.33	0.083	8.94953e-63	M-SpP	Rcan1
Csrp11	6.62655e-66	1.7502	0.636	0.276	1.66042e-61	M-SpP	Csrp1
Hmga23	1.13275e-64	1.65485	0.696	0.361	2.83833e-60	M-SpP	Hmga2
Lbh	1.23477e-60	2.2144	0.448	0.155	3.09398e-56	M-SpP	Lbh
Nnat1	8.37893e-60	0.938664	0.806	0.436	2.09951e-55	M-SpP	Nnat
Ptma	8.91119e-57	0.601079	1	0.968	2.23288e-52	M-SpP	Ptma
Cdh113	7.85954e-52	1.47091	0.594	0.268	1.96936e-47	M-SpP	Cdh11
Lhfp3	4.24344e-49	1.58185	0.623	0.295	1.06328e-44	M-SpP	Lhfp
Hmgb32	1.0735e-43	1.0483	0.793	0.522	2.68987e-39	M-SpP	Hmgb3
F2r3	1.82761e-43	1.27658	0.662	0.354	4.57945e-39	M-SpP	F2r
Ets12	3.11929e-42	1.6687	0.385	0.143	7.81601e-38	M-SpP	Ets1
Lims1	5.27403e-42	1.45693	0.634	0.356	1.32151e-37	M-SpP	Lims1
Npnt	1.55531e-41	2.10205	0.33	0.113	3.89714e-37	M-SpP	Npnt
Fblim14	1.5983e-40	1.33229	0.524	0.242	4.00486e-36	M-SpP	Fblim1
Rdh102	3.9697e-40	1.58078	0.469	0.201	9.94688e-36	M-SpP	Rdh10
Marcksl1	5.48451e-40	0.590963	0.984	0.906	1.37425e-35	M-SpP	Marcksl1
Nkx2-33	1.20124e-39	1.3544	0.476	0.203	3.00994e-35	M-SpP	Nkx2-3
Sox112	9.82325e-39	1.38606	0.448	0.191	2.46141e-34	M-SpP	Sox11
Gng11	1.04198e-37	1.32687	0.503	0.23	2.61089e-33	M-SpP	Gng11
Rspo3	2.06427e-37	1.91233	0.296	0.099	5.17245e-33	M-SpP	Rspo3
Prrx2	7.36667e-37	1.76824	0.291	0.095	1.84587e-32	M-SpP	Prrx2
Fbln16	3.09629e-36	0.969463	0.746	0.458	7.75838e-32	M-SpP	Fbln1
Limd21	5.10823e-36	0.780919	0.838	0.582	1.27997e-31	M-SpP	Limd2
Anxa21	8.22914e-35	0.664897	0.945	0.722	2.06198e-30	M-SpP	Anxa2
Tubb51	3.35887e-34	0.587112	0.984	0.925	8.41632e-30	M-SpP	Tubb5
Fkbp1a	3.40391e-34	0.588207	0.945	0.843	8.52918e-30	M-SpP	Fkbp1a
G0s21	9.13579e-34	1.18843	0.432	0.185	2.28916e-29	M-SpP	G0s2
Hmgn11	2.49863e-33	0.514452	0.984	0.91	6.26083e-29	M-SpP	Hmgn1
Arxes21	3.73183e-33	1.3324	0.474	0.23	9.35084e-29	M-SpP	Arxes2
Arxes11	8.28922e-31	1.42033	0.497	0.261	2.07703e-26	M-SpP	Arxes1
Cdc42ep31	1.02355e-30	1.7189	0.435	0.21	2.5647e-26	M-SpP	Cdc42ep3
Fscn13	1.13983e-30	0.814155	0.798	0.562	2.85608e-26	M-SpP	Fscn1
Rem14	1.73886e-30	1.19962	0.411	0.18	4.35706e-26	M-SpP	Rem1
Actn1	4.20735e-30	1.25003	0.547	0.304	1.05423e-25	M-SpP	Actn1
Srsf32	4.23692e-30	0.600752	0.919	0.836	1.06165e-25	M-SpP	Srsf3
Pdgfrb3	2.56875e-29	1.44336	0.353	0.148	6.43653e-25	M-SpP	Pdgfrb
H2afv2	4.0948e-29	0.7157	0.866	0.749	1.02604e-24	M-SpP	H2afv
Cdo12	5.97142e-28	1.22245	0.558	0.316	1.49626e-23	M-SpP	Cdo1
Stbd13	4.87521e-27	1.07262	0.513	0.274	1.22158e-22	M-SpP	Stbd1
Csnk1a1	4.124e-26	0.639328	0.846	0.674	1.03335e-21	M-SpP	Csnk1a1
Hmgb12	6.62366e-26	0.597785	0.916	0.816	1.65969e-21	M-SpP	Hmgb1
Rnf181	7.23397e-26	1.46038	0.45	0.243	1.81261e-21	M-SpP	Rnf181
Fbln5	7.41174e-26	1.61663	0.272	0.106	1.85716e-21	M-SpP	Fbln5
Srsf21	1.20168e-25	0.664766	0.901	0.765	3.01105e-21	M-SpP	Srsf2
Tshz25	1.43801e-25	0.607845	0.877	0.629	3.60322e-21	M-SpP	Tshz2
Txn11	4.17329e-25	0.643793	0.859	0.718	1.0457e-20	M-SpP	Txn1
Cited21	5.89593e-25	1.0811	0.657	0.455	1.47734e-20	M-SpP	Cited2
Lsp1	8.2007e-25	0.807838	0.364	0.163	2.05485e-20	M-SpP	Lsp1
Tcf12	1.96178e-24	1.32714	0.416	0.217	4.91562e-20	M-SpP	Tcf12
Nab2	4.47728e-24	1.27678	0.335	0.151	1.12187e-19	M-SpP	Nab2
Mfge81	4.55672e-24	0.927862	0.592	0.356	1.14178e-19	M-SpP	Mfge8
1972-09-01	1.52381e-23	0.625191	0.848	0.714	3.8182e-19	M-SpP	2007-09-01
Eif3m	1.6908e-23	0.664627	0.851	0.715	4.23665e-19	M-SpP	Eif3m
Ran2	2.67612e-23	0.517883	0.937	0.852	6.70555e-19	M-SpP	Ran
Tuba1b2	1.11886e-22	0.605255	0.932	0.857	2.80353e-18	M-SpP	Tuba1b
Tns3	6.62534e-22	1.47755	0.314	0.145	1.66011e-17	M-SpP	Tns3
Olfml33	7.94551e-22	0.991462	0.432	0.227	1.99091e-17	M-SpP	Olfml3
Lta4h2	2.0268e-21	1.21333	0.427	0.237	5.07856e-17	M-SpP	Lta4h
[truncated: 6,356 more rows]
